# Supplementary material for: A functional genomics screen in planarians reveals regulators of whole-brain regeneration
Source: eLife. 2016 Sep 9;5:e17002. doi: 10.7554/eLife.17002 (PMC5055394; doi:10.7554/eLife.17002)
Supplement: Supplementary file 1. — Read mapping and expression levels are given for each contig in our transcriptome. Column explanations are listed in the second tab in this spreadsheet. DOI: http://dx.doi.org/10.7554/eLife.17002.026 [file elife-17002-supp1.xls]

## Sheet: Supp. Table 1
Feature ID	Experiment Range (original values)	Experiment IQR (original values)	Experiment Difference (original values)	Experiment Fold Change (original values)	Whole vs. Cut Difference	Whole vs. Cut Fold change	Whole vs. Cut Test statistic	Whole vs. Cut P-value	Whole vs. 12h Difference	Whole vs. 12h Fold change	Whole vs. 12h Test statistic	Whole vs. 12h P-value	Whole vs. 36h Difference	Whole vs. 36h Fold change	Whole vs. 36h Test statistic	Whole vs. 36h P-value	Whole vs. 72h Difference	Whole vs. 72h Fold change	Whole vs. 72h Test statistic	Whole vs. 72h P-value	Cut vs. 12h Difference	Cut vs. 12h Fold change	Cut vs. 12h Test statistic	Cut vs. 12h P-value	Cut vs. 36h Difference	Cut vs. 36h Fold change	Cut vs. 36h Test statistic	Cut vs. 36h P-value	Cut vs. 72h Difference	Cut vs. 72h Fold change	Cut vs. 72h Test statistic	Cut vs. 72h P-value	12h vs. 36h Difference	12h vs. 36h Fold change	12h vs. 36h Test statistic	12h vs. 36h P-value	12h vs. 72h Difference	12h vs. 72h Fold change	12h vs. 72h Test statistic	12h vs. 72h P-value	36h vs. 72h Difference	36h vs. 72h Fold change	36h vs. 72h Test statistic	36h vs. 72h P-value	Gene length	Whole1 Unique gene reads	Whole1 Total gene reads	Whole1 RPKM	Whole2 Unique gene reads
Contig1	1.33261	0.336821	0.74369	1.46534	0.306878	1.19202	1.11654	0.326732	0.532385	1.33313	1.8381	0.139907	0.74369	1.46534	3.35281	0.0284942	0.589266	1.36872	2.70653	0.05373	0.225507	1.11837	0.844578	0.445901	0.436811	1.22929	2.28322	0.0844863	0.282388	1.14823	1.51369	0.204664	0.211304	1.09918	0.996643	0.375345	0.0568812	1.0267	0.273818	0.797782	-0.154423	-1.0706	-1.67868	0.168516	1811	0	38	1.18782	0
Contig10	0.694182	0.172164	0.260423	2.42528	0.0315506	1.17268	0.271445	0.799482	0.260423	2.42528	1.74645	0.15566	0.102408	1.56047	0.556573	0.607487	0.152526	1.83477	1.10156	0.332478	0.228872	2.06816	1.39361	0.235875	0.0708572	1.3307	0.360697	0.736568	0.120976	1.5646	0.782397	0.477706	-0.158015	-1.5542	-0.726429	0.507805	-0.107897	-1.32185	-0.597277	0.582489	0.0501186	1.17578	0.238247	0.823397	1088	1	6	0.312183	0
Contig100	0.574827	0.146302	0.365139	3.03754	0.235663	2.31504	3.1833	0.0334296	0.321503	2.79405	2.74683	0.0515422	0.22741	2.26899	2.69635	0.0542994	0.365139	3.03754	3.84989	0.0183044	0.0858406	1.20691	0.933474	0.40342	-0.00825252	-1.0203	-0.190841	0.857945	0.129476	1.31209	2.11374	0.102059	-0.0940931	-1.23141	-0.936773	0.401911	0.0436356	1.08715	0.398817	0.710402	0.137729	1.33872	1.8769	0.13376	1257	2	2	0.0900703	2
Contig1000	0.22575	0.0903014	0.11428	inf	0.0132418	1.2161	0.181942	0.864476	-0.0612773	#NUM!	-1	0.373901	0.0139726	1.22802	0.143982	0.892477	0.0530027	1.86496	0.621854	0.567727	-0.0745191	-inf	-1.89767	0.130589	0.000730786	1.00981	0.00860966	0.993543	0.0397609	1.53357	0.559411	0.605722	0.0752499	#NUM!	1	0.373901	0.11428	inf	1.92898	0.125963	0.0390301	1.51867	0.40753	0.704487	421	0	0	0	1
Contig10000	0.532019	0.143848	0.292727	inf	0.292727	inf	3.87259	0.0179539	0.28278	inf	1.83037	0.141168	0.141797	#NUM!	1	0.373901	0	1	0	1	-0.00994742	-1.03518	-0.0578357	0.956653	-0.15093	-2.06441	-0.939286	0.400764	-0.292727	-inf	-3.87259	0.0179539	-0.140983	-1.99426	-0.672304	0.538228	-0.28278	-inf	-1.83037	0.141168	-0.141797	#NUM!	-1	0.373901	195	0	0	0	0
Contig10001	0.212968	0.0291784	-0.0725038	-2.83043	-0.0133851	-1.22723	-0.378416	0.724349	0.0194808	1.26948	0.320226	0.764827	0.0398223	1.55086	0.653635	0.549017	-0.0326815	-1.82508	-0.914938	0.411989	0.032866	1.55793	0.58037	0.59279	0.0532074	1.90325	0.937979	0.40136	-0.0192964	-1.48716	-0.69007	0.528101	0.0203415	1.22165	0.2702	0.800374	-0.0521623	-2.31689	-0.917582	0.410758	-0.0725038	-2.83043	-1.27326	0.27189	1558	1	1	0.0363345	1
Contig10002	0.481186	0.127386	0.27915	inf	0.122574	inf	1.93504	0.125089	0.27915	inf	2.65399	0.0567448	0.0307085	#NUM!	1	0.373901	0.224039	inf	1.85633	0.136982	0.156576	2.2774	1.27523	0.271259	-0.0918653	-3.99153	-1.30499	0.261906	0.101465	1.82779	0.744411	0.497983	-0.248441	-9.09031	-2.26738	0.0859766	-0.0551106	-1.24599	-0.344246	0.747998	0.193331	7.29567	1.55242	0.195515	539	0	0	0	0
Contig10003	1.29837	0.383014	0.704227	2.66536	0.254792	1.60253	0.690556	0.527825	0.265167	1.62707	0.901781	0.418164	0.704227	2.66536	3.00486	0.039751	0.453945	2.07349	1.64847	0.174602	0.0103751	1.01531	0.028446	0.978669	0.449435	1.66322	1.41076	0.231141	0.199153	1.29388	0.56925	0.599629	0.43906	1.63814	1.92876	0.125995	0.188778	1.27437	0.700021	0.522488	-0.250282	-1.28545	-1.23326	0.284995	366	4	4	0.61868	0
Contig10004	0.079582	0	-0.0265273	-inf	-0.00463008	-1.21145	-0.134605	0.899425	-0.0265273	#NUM!	-1	0.373901	-0.0265273	#NUM!	-1	0.373901	-0.0265273	#NUM!	-1	0.373901	-0.0218973	#NUM!	-1	0.373901	-0.0218973	#NUM!	-1	0.373901	-0.0218973	#NUM!	-1	0.373901	0	1	0	1	0	1	0	1	0	1	0	1	427	0	0	0	0
Contig10005	36.272	12.885	-12.9695	-1.2725	-4.5107	-1.08047	-0.589695	0.587094	-3.81919	-1.06731	-0.50091	0.642744	-12.9695	-1.2725	-1.64973	0.174344	-6.22355	-1.11453	-0.89404	0.421832	0.691518	1.01234	0.0685223	0.948658	-8.45878	-1.17773	-0.823465	0.456506	-1.71285	-1.03152	-0.178412	0.867071	-9.1503	-1.19226	-0.892383	0.422621	-2.40437	-1.04425	-0.250955	0.814213	6.74593	1.14174	0.690431	0.527896	828	2	939	64.1981	2
Contig10006	1.70757	0.188882	0.922545	1.67012	-0.0236679	-1.01719	-0.101919	0.923726	0.898877	1.6419	2.62497	0.0584936	0.366818	1.26195	1.18138	0.302893	0.0959424	1.06851	0.489693	0.649993	0.922545	1.67012	2.90729	0.0437967	0.390486	1.28364	1.38194	0.239153	0.11961	1.08688	0.809763	0.463496	-0.532059	-1.30108	-1.40613	0.23241	-0.802935	-1.53662	-2.7516	0.05129	-0.270876	-1.18103	-1.06822	0.345601	682	20	21	1.7431	11
Contig10007	1.00235	0.245316	0.378725	7.92107	0.112887	3.06296	0.93763	0.40152	0.378725	7.92107	1.25334	0.278343	0.0218016	1.39842	0.231748	0.828106	0.259476	5.74183	3.60063	0.0227453	0.265839	2.58608	0.841436	0.447467	-0.0910851	-2.19031	-0.69138	0.527359	0.146589	1.8746	1.25241	0.278647	-0.356924	-5.66431	-1.16311	0.309442	-0.119249	-1.37954	-0.39637	0.712067	0.237674	4.10595	2.64827	0.0570848	207	0	0	0	0
Contig10008	0	0	0	1	0	1	0	1	0	1	0	1	0	1	0	1	0	1	0	1	0	1	0	1	0	1	0	1	0	1	0	1	0	1	0	1	0	1	0	1	0	1	0	1	666	0	0	0	0
Contig10009	2.27207	1.04436	1.67585	3.20411	0.580372	1.76332	1.84048	0.139521	1.47841	2.94443	10.7937	0.00041785	1.67585	3.20411	6.2969	0.00325041	0.587639	1.77288	4.30729	0.012573	0.898033	1.66982	2.96472	0.0413601	1.09548	1.81709	2.88863	0.0446244	0.00726679	1.00542	0.0240095	0.981995	0.197444	1.08819	0.785736	0.475954	-0.890767	-1.66082	-8.52138	0.00104053	-1.08821	-1.8073	-4.33566	0.0122949	403	4	4	0.561878	5
Contig1001	0.366012	0.10416	0.1525	6.99299	-0.0124447	-1.48905	-0.272654	0.798616	-0.00317091	-1.09133	-0.0616996	0.953762	0.117342	4.09683	1.24212	0.282043	0.140055	4.69626	1.24647	0.280602	0.00927375	1.36444	0.215435	0.839967	0.129787	6.1004	1.43886	0.223589	0.1525	6.99299	1.40169	0.233634	0.120513	4.47098	1.29246	0.265803	0.143226	5.12516	1.28648	0.267687	0.0227134	1.14632	0.166194	0.876066	498	0	1	0.113673	0
Contig10010	0.705899	0.278873	-0.267828	-2.77478	0.196725	1.88611	0.823698	0.456388	0.0718853	1.32379	0.29313	0.784001	0.012985	1.05849	0.0671874	0.949657	-0.0711023	-1.47116	-0.331405	0.756974	-0.12484	-1.42478	-0.549963	0.61161	-0.18374	-1.78189	-1.08383	0.339401	-0.267828	-2.77478	-1.38455	0.238417	-0.0589003	-1.25064	-0.330096	0.757892	-0.142988	-1.94752	-0.710353	0.516707	-0.0840873	-1.55721	-0.631501	0.562002	666	0	1	0.0849988	1
Contig10011	5.97146	0.933803	-2.3801	-1.42837	-0.874774	-1.12424	-0.997096	0.375149	0.0204224	1.00258	0.0149965	0.988753	-1.17654	-1.17458	-2.17471	0.0953068	-2.35967	-1.42469	-2.82283	0.0476907	0.895196	1.12714	0.620499	0.568535	-0.301766	-1.04478	-0.418657	0.696969	-1.4849	-1.26725	-1.54341	0.197606	-1.19696	-1.17761	-0.944985	0.398175	-2.3801	-1.42837	-1.67859	0.168533	-1.18313	-1.21294	-1.76642	0.152073	978	59	154	8.91392	40
Contig10012	0.367674	0.151802	0.214616	13.524	0.164697	10.6109	8.14805	0.00123464	0.158174	10.2303	3.76198	0.0197411	0.214616	13.524	4.35146	0.0121432	0.182245	11.635	1.67766	0.168718	-0.00652209	-1.0372	-0.163612	0.877971	0.0499197	1.27454	1.05152	0.352348	0.0175485	1.09651	0.16278	0.878584	0.0564418	1.32195	0.938998	0.400895	0.0240706	1.1373	0.211266	0.843006	-0.0323712	-1.16236	-0.277114	0.795424	661	0	0	0	0
Contig10013	0.929022	0.188631	0.282546	4.58141	0.0181635	1.23023	0.183751	0.863148	0.0897379	2.13747	0.73985	0.500461	0.0707832	1.89721	0.60005	0.580811	0.282546	4.58141	0.948313	0.396669	0.0715744	1.73746	0.652435	0.549715	0.0526197	1.54216	0.496365	0.645676	0.264382	3.72403	0.90104	0.418514	-0.0189547	-1.12664	-0.14902	0.888749	0.192808	2.14338	0.639028	0.557563	0.211763	2.41481	0.704941	0.51973	327	0	0	0	1
Contig10014	0.277434	0	0.092478	inf	-0.0517223	#NUM!	-1	0.373901	-0.0517223	#NUM!	-1	0.373901	0.020607	1.39842	0.231748	0.828106	0.0407558	1.78797	0.384636	0.720082	0	1	0	1	0.0723293	#NUM!	1	0.373901	0.092478	#NUM!	1	0.373901	0.0723293	#NUM!	1	0.373901	0.092478	#NUM!	1	0.373901	0.0201488	1.27857	0.171619	0.872069	219	0	0	0	0
Contig10015	0	0	0	1	0	1	0	1	0	1	0	1	0	1	0	1	0	1	0	1	0	1	0	1	0	1	0	1	0	1	0	1	0	1	0	1	0	1	0	1	0	1	0	1	197	0	0	0	0
Contig10016	0.202302	0.0599863	0.082767	3.19538	0.0484543	2.28524	1.50666	0.20637	0.0164869	1.43731	0.415883	0.698839	0.0201489	1.53444	0.583976	0.590583	0.082767	3.19538	1.54499	0.197238	-0.0319673	-1.58994	-1.03825	0.357793	-0.0283054	-1.48929	-1.18885	0.300253	0.0343127	1.39827	0.723969	0.50916	0.00366193	1.06758	0.110202	0.917557	0.0662801	2.22316	1.25625	0.27739	0.0626182	2.08243	1.27752	0.270526	1802	3	3	0.094244	0
Contig10017	1.99531	0.586535	1.01756	2.47481	-0.333356	-1.48315	-1.31107	0.260032	0.0739144	1.07223	0.230665	0.828893	0.466672	1.45604	1.83907	0.139749	0.684202	1.66861	1.54776	0.196593	0.40727	1.59028	1.36019	0.245379	0.800028	2.15953	3.53006	0.0242292	1.01756	2.47481	2.38266	0.0757701	0.392757	1.35795	1.31361	0.259255	0.610288	1.55621	1.29989	0.263484	0.21753	1.14599	0.509717	0.637085	1205	5	30	1.40936	1
Contig10018	0	0	0	1	0	1	0	1	0	1	0	1	0	1	0	1	0	1	0	1	0	1	0	1	0	1	0	1	0	1	0	1	0	1	0	1	0	1	0	1	0	1	0	1	327	0	0	0	0
Contig10019	2.14502	0.572077	-1.29138	-2.96365	-0.0572315	-1.07572	-0.178058	0.867331	1.13591	2.397	2.43526	0.0715734	-0.155469	-1.2364	-0.583924	0.590615	0.844046	2.03805	3.00817	0.0396218	1.19314	2.57848	2.6881	0.0547658	-0.0982376	-1.14938	-0.437884	0.684078	0.901278	2.19236	3.73686	0.0201761	-1.29138	-2.96365	-3.18312	0.0334352	-0.291865	-1.17612	-0.702873	0.520888	0.999516	2.51985	6.22902	0.00338305	472	6	8	0.959478	1
Contig1002	5.74971	1.37092	2.46432	1.16218	-0.143201	-1.00942	-0.0888326	0.933485	2.32111	1.15133	1.67031	0.170179	1.7103	1.11151	1.4749	0.214263	1.46193	1.09531	1.36514	0.243948	2.46432	1.16218	1.60434	0.183906	1.8535	1.12198	1.392	0.236326	1.60514	1.10564	1.27894	0.270076	-0.610813	-1.03583	-0.580954	0.592432	-0.85918	-1.05114	-0.901863	0.418125	-0.248366	-1.01478	-0.438231	0.683846	1035	83	288	15.7521	85
Contig10020	1.24183	0.316214	0.660506	3.20362	0.223732	1.74643	1.64796	0.174707	0.277091	1.92445	2.1036	0.103233	0.421948	2.40773	1.65771	0.172716	0.660506	3.20362	2.31281	0.0817798	0.0533596	1.10193	0.418257	0.697238	0.198216	1.37866	0.785277	0.476195	0.436774	1.83439	1.53958	0.198502	0.144857	1.25113	0.578812	0.593745	0.383415	1.6647	1.36066	0.245243	0.238558	1.33056	0.669828	0.53965	678	4	4	0.333978	1
Contig10021	1.49243	0.345593	-0.520371	-4.10896	-0.321315	-1.96749	-0.706758	0.518713	0.0132675	1.0203	0.0279463	0.979044	0.0343227	1.05253	0.0753237	0.943574	-0.486048	-3.9039	-1.03103	0.360786	0.334582	2.00744	1.60179	0.184459	0.355637	2.07084	2.21073	0.0915517	-0.164733	-1.9842	-0.818742	0.458906	0.0210552	1.03158	0.0997274	0.925359	-0.499316	-3.98317	-2.05254	0.109374	-0.520371	-4.10896	-2.55666	0.0628601	363	3	3	0.467845	7
Contig10022	0.133223	0	0.0444078	inf	-0.0244647	#NUM!	-1	0.373901	0.0199431	1.81518	0.393348	0.714128	-0.0244647	#NUM!	-1	0.373901	-0.0244647	#NUM!	-1	0.373901	0.0444078	#NUM!	1	0.373901	0	1	0	1	0	1	0	1	-0.0444078	#NUM!	-1	0.373901	-0.0444078	#NUM!	-1	0.373901	0	1	0	1	463	0	0	0	0
Contig10023	0.973948	0.461307	0.500019	1.99896	0.474851	1.94868	2.02293	0.11312	0.500019	1.99896	2.11682	0.101706	0.304709	1.60876	1.50343	0.207158	0.454859	1.90874	3.79055	0.0192597	0.0251684	1.0258	0.0817319	0.938786	-0.170141	-1.21129	-0.601139	0.580153	-0.0199915	-1.02092	-0.0864883	0.935235	-0.19531	-1.24255	-0.687084	0.529793	-0.0451599	-1.04727	-0.194112	0.855547	0.15015	1.18646	0.756384	0.491523	3375	0	30	0.503193	0
Contig10024	0	0	0	1	0	1	0	1	0	1	0	1	0	1	0	1	0	1	0	1	0	1	0	1	0	1	0	1	0	1	0	1	0	1	0	1	0	1	0	1	0	1	0	1	723	0	0	0	0
Contig10025	0	0	0	1	0	1	0	1	0	1	0	1	0	1	0	1	0	1	0	1	0	1	0	1	0	1	0	1	0	1	0	1	0	1	0	1	0	1	0	1	0	1	0	1	197	0	0	0	0
Contig10026	0.191343	0	0.0637809	inf	0.0637809	#NUM!	1	0.373901	0.0585778	#NUM!	1	0.373901	0	1	0	1	0.0577	#NUM!	1	0.373901	-0.00520306	-1.08882	-0.0600823	0.954972	-0.0637809	#NUM!	-1	0.373901	-0.00608093	-1.10539	-0.0707023	0.947028	-0.0585778	#NUM!	-1	0.373901	-0.000877871	-1.01521	-0.0106767	0.991993	0.0577	#NUM!	1	0.373901	351	0	0	0	0
Contig10027	0	0	0	1	0	1	0	1	0	1	0	1	0	1	0	1	0	1	0	1	0	1	0	1	0	1	0	1	0	1	0	1	0	1	0	1	0	1	0	1	0	1	0	1	1194	0	0	0	0
Contig10028	0.134124	0	0.0447079	inf	-0.0250048	#NUM!	-1	0.373901	-0.0250048	#NUM!	-1	0.373901	-0.0250048	#NUM!	-1	0.373901	0.0197031	1.78797	0.384636	0.720082	0	1	0	1	0	1	0	1	0.0447079	#NUM!	1	0.373901	0	1	0	1	0.0447079	#NUM!	1	0.373901	0.0447079	#NUM!	1	0.373901	453	0	0	0	0
Contig10029	0.584459	0.193359	0.226651	3.61908	0.0310316	1.35859	0.390592	0.716009	0.15632	2.80637	1.93425	0.125203	0.0164972	1.19064	0.215112	0.840203	0.226651	3.61908	1.27439	0.271529	0.125288	2.06565	1.45722	0.218789	-0.0145343	-1.14106	-0.177006	0.868105	0.195619	2.66385	1.08524	0.338847	-0.139823	-2.35703	-1.67577	0.169092	0.0703306	1.2896	0.388863	0.71719	0.210153	3.03962	1.17367	0.305641	429	0	0	0	1
Contig1003	5.75772	1.92506	4.59344	1.76957	0.393703	1.05124	1.36221	0.244794	-1.71539	-1.28739	-6.4074	0.00304788	1.72364	1.22431	7.49855	0.0016921	2.87805	1.37454	6.04531	0.00377687	-2.10909	-1.35335	-8.35592	0.00112151	1.32993	1.16464	6.2783	0.0032861	2.48434	1.30755	5.31252	0.00603592	3.43902	1.57616	18.927	4.5897e-05	4.59344	1.76957	10.1002	0.000540709	1.15441	1.12271	2.66251	0.0562431	1129	125	161	8.0727	86
Contig10030	0.979377	0.442474	0.627799	2.30607	0.410059	1.85309	1.5144	0.204492	0.627799	2.30607	2.90574	0.043865	0.464366	1.96606	1.61157	0.182347	0.204266	1.42495	0.706583	0.518811	0.21774	1.24445	1.1577	0.311405	0.0543068	1.06097	0.202782	0.849202	-0.205793	-1.30045	-0.765525	0.486633	-0.163433	-1.17294	-0.769722	0.484401	-0.423533	-1.61835	-1.98275	0.118429	-0.2601	-1.37974	-0.908438	0.41503	1525	5	8	0.296966	4
Contig10031	0	0	0	1	0	1	0	1	0	1	0	1	0	1	0	1	0	1	0	1	0	1	0	1	0	1	0	1	0	1	0	1	0	1	0	1	0	1	0	1	0	1	0	1	1191	0	0	0	0
Contig10032	0.651539	0.299455	0.333592	2.33287	0.204166	1.81575	1.12659	0.322928	0.153297	1.6125	1.22465	0.287896	0.314225	2.25549	1.82125	0.142669	0.333592	2.33287	3.95509	0.0167464	-0.0508691	-1.12604	-0.255028	0.811277	0.110058	1.24218	0.474123	0.660134	0.129426	1.2848	0.732364	0.504548	0.160927	1.39875	0.839908	0.44823	0.180295	1.44674	1.52064	0.20299	0.0193674	1.03431	0.115422	0.913673	719	0	2	0.157467	0
Contig10033	0.203572	0	0.0678575	#NUM!	0	1	0	1	0.0678575	#NUM!	1	0.373901	0	1	0	1	0	1	0	1	0.0678575	#NUM!	1	0.373901	0	1	0	1	0	1	0	1	-0.0678575	#NUM!	-1	0.373901	-0.0678575	#NUM!	-1	0.373901	0	1	0	1	303	0	0	0	0
Contig10034	0.0653313	0	0.0217771	#NUM!	0	1	0	1	0	1	0	1	0	1	0	1	0.0217771	#NUM!	1	0.373901	0	1	0	1	0	1	0	1	0.0217771	#NUM!	1	0.373901	0	1	0	1	0.0217771	#NUM!	1	0.373901	0.0217771	#NUM!	1	0.373901	930	0	0	0	0
Contig10035	1.07507	0.306443	0.447868	1.77876	-0.15324	-1.23373	-0.517785	0.631928	-0.233753	-1.40645	-0.67197	0.538419	-0.182618	-1.29161	-0.632046	0.56168	0.214115	1.26471	0.673692	0.537431	-0.0805133	-1.14	-0.360086	0.736991	-0.0293788	-1.04691	-0.263105	0.805466	0.367355	1.56032	2.12097	0.101231	0.0511346	1.08891	0.238705	0.823065	0.447868	1.77876	1.77845	0.149956	0.396734	1.63352	2.46553	0.0692783	641	3	3	0.264942	10
Contig10036	3.61937	1.01981	2.15974	1.29698	1.25434	1.17248	1.57998	0.189263	0.894916	1.12306	1.50866	0.205883	1.67386	1.23017	2.84669	0.0465512	2.15974	1.29698	3.77254	0.0195614	-0.359422	-1.04401	-0.449215	0.676541	0.419521	1.0492	0.526854	0.62616	0.905402	1.10619	1.15354	0.312925	0.778943	1.09537	1.30615	0.261547	1.26482	1.15487	2.17669	0.0950959	0.485881	1.05431	0.843861	0.446258	1056	52	142	7.61222	35
Contig10037	0	0	0	1	0	1	0	1	0	1	0	1	0	1	0	1	0	1	0	1	0	1	0	1	0	1	0	1	0	1	0	1	0	1	0	1	0	1	0	1	0	1	0	1	860	0	0	0	0
Contig10038	0.233685	0	0.110446	inf	0.017981	#NUM!	1	0.373901	0	1	0	1	0	1	0	1	0.110446	inf	1.62993	0.17845	-0.017981	#NUM!	-1	0.373901	-0.017981	#NUM!	-1	0.373901	0.0924655	6.14239	1.31893	0.257633	0	1	0	1	0.110446	inf	1.62993	0.17845	0.110446	inf	1.62993	0.17845	520	0	0	0	0
Contig10039	0.373114	0	0.214785	#NUM!	0	1	0	1	0	1	0	1	0	1	0	1	0.214785	inf	1.92898	0.125963	0	1	0	1	0	1	0	1	0.214785	inf	1.92898	0.125963	0	1	0	1	0.214785	inf	1.92898	0.125963	0.214785	inf	1.92898	0.125963	224	0	0	0	0
Contig1004	2.91072	1.01998	2.08277	2.03773	-0.350604	-1.17469	-0.439795	0.682804	0.2708	1.11486	0.305704	0.775079	0.376051	1.1595	0.470322	0.662623	1.73217	1.7347	2.18225	0.0945069	0.621404	1.30961	1.38465	0.238387	0.726655	1.36205	3.07021	0.0372853	2.08277	2.03773	9.63119	0.0006499	0.105251	1.04004	0.232361	0.827662	1.46137	1.55598	3.30154	0.0298902	1.35612	1.49607	6.03251	0.00380637	534	15	16	1.69616	23
Contig10040	0.231571	0.132582	-0.131363	-3.39544	-0.0722009	-1.63334	-1.80652	0.145134	-0.0105083	-1.05981	-0.232382	0.827647	-0.0915101	-1.9664	-1.56305	0.193079	-0.131363	-3.39544	-11.9928	0.000277074	0.0616926	1.54116	1.03744	0.358125	-0.0193092	-1.20392	-0.275313	0.796713	-0.0591621	-2.07884	-1.47384	0.214532	-0.0810018	-1.85543	-1.10573	0.33087	-0.120855	-3.20382	-2.6635	0.0561848	-0.0398529	-1.72673	-0.679327	0.534208	1186	2	4	0.190925	2
Contig10041	0.468901	0.130362	-0.32979	-7.13678	-0.253418	-2.94769	-3.22099	0.0322501	-0.252317	-2.92296	-5.10664	0.0069504	-0.32979	-7.13678	-4.68813	0.00939077	-0.321865	-6.21958	-5.34021	0.00592445	0.00110108	1.00846	0.0163952	0.987704	-0.0763721	-2.42114	-0.911682	0.41351	-0.0684471	-2.10998	-0.90647	0.415955	-0.0774731	-2.44163	-1.35507	0.246868	-0.0695481	-2.12784	-1.57378	0.190651	0.00792499	1.14747	0.118666	0.911261	1232	8	8	0.367592	5
Contig10042	0.682873	0.223889	0.149544	1.25011	-0.0244602	-1.03675	-0.199142	0.851865	-0.0921507	-1.15412	-1.70621	0.163164	0.0573934	1.08317	0.27206	0.799041	0.026333	1.03816	0.220765	0.836086	-0.0676905	-1.11321	-0.510237	0.636752	0.0818536	1.12298	0.336455	0.753439	0.0507932	1.07631	0.298727	0.780025	0.149544	1.25011	0.689672	0.528326	0.118484	1.19816	0.915725	0.411622	-0.0310604	-1.04336	-0.128608	0.903875	1498	6	19	0.718007	5
Contig10043	0.0583471	0.0264069	-0.0326288	-inf	0.0192134	2.43219	0.881005	0.42807	-0.0134154	#NUM!	-1	0.373901	0.003059	1.22802	0.143982	0.892477	0.00591873	1.44119	0.356481	0.739489	-0.0326288	-inf	-1.89767	0.130589	-0.0161544	-1.98058	-0.678395	0.53474	-0.0132947	-1.68763	-0.672054	0.538371	0.0164744	#NUM!	1	0.373901	0.0193341	inf	1.97642	0.11929	0.00285974	1.17359	0.149257	0.888574	1923	0	0	0	1
Contig10044	0.438895	0.137227	-0.187211	-5.1807	-0.0254183	-1.27405	-0.318005	0.766391	-0.0180319	-1.18007	-0.227076	0.831498	0.113823	1.96323	0.946959	0.397281	-0.0733881	-2.63886	-0.967974	0.387872	0.00738639	1.07964	0.102343	0.92341	0.139242	2.50126	1.20507	0.294592	-0.0479698	-2.07124	-0.703369	0.52061	0.131855	2.31676	1.14471	0.316168	-0.0553562	-2.23618	-0.81902	0.458765	-0.187211	-5.1807	-1.66057	0.172137	378	0	1	0.14976	0
Contig10045	1.18553	0.473769	0.567346	2.85222	-0.0929284	-1.30338	-0.531419	0.623269	0.474418	2.18832	2.67602	0.0554574	0.350314	1.87746	1.50858	0.205902	0.275185	1.68928	0.705755	0.519274	0.567346	2.85222	4.59105	0.0100988	0.443243	2.44706	2.28085	0.0847069	0.368113	2.20178	0.998645	0.374483	-0.124104	-1.16557	-0.631541	0.561979	-0.199233	-1.29541	-0.538811	0.618605	-0.0751298	-1.1114	-0.188284	0.85982	884	1	11	0.704413	0
Contig10046	0.693061	0.254543	0.271856	4.88152	-0.182103	-3.60005	-2.47541	0.0685474	-0.0211213	-1.09143	-0.0909954	0.931871	-0.133489	-2.12504	-1.10534	0.331021	0.0897525	1.35596	0.51108	0.636212	0.160982	3.29848	0.666858	0.54136	0.0486141	1.69411	0.352834	0.742021	0.271856	4.88152	1.44819	0.221135	-0.112368	-1.94703	-0.432668	0.687562	0.110874	1.47993	0.383227	0.721048	0.223242	2.88148	1.05931	0.349185	267	1	1	0.21202	1
Contig10047	0.366403	0	-0.122134	-inf	-0.122134	#NUM!	-1	0.373901	-0.122134	#NUM!	-1	0.373901	-0.0326508	-1.36488	-0.215649	0.839811	-0.0319749	-1.35465	-0.210629	0.843472	0	1	0	1	0.0894834	#NUM!	1	0.373901	0.0901593	#NUM!	1	0.373901	0.0894834	#NUM!	1	0.373901	0.0901593	#NUM!	1	0.373901	0.000675853	1.00755	0.00532053	0.99601	309	2	2	0.366403	0
Contig10048	24.4231	8.69658	-9.12178	-1.52135	-9.12178	-1.52135	-1.1619	0.309879	-8.34949	-1.45704	-1.25839	0.276692	-1.1844	-1.04657	-0.14355	0.892797	-2.73445	-1.11449	-0.417525	0.697732	0.772295	1.04414	0.159322	0.881137	7.93739	1.45366	1.15109	0.313822	6.38733	1.36506	1.35061	0.248173	7.16509	1.39221	1.30951	0.260512	5.61504	1.30736	2.57495	0.0616551	-1.55006	-1.0649	-0.288804	0.78708	1218	0	647	30.0707	0
Contig10049	0	0	0	1	0	1	0	1	0	1	0	1	0	1	0	1	0	1	0	1	0	1	0	1	0	1	0	1	0	1	0	1	0	1	0	1	0	1	0	1	0	1	0	1	359	0	0	0	0
Contig1005	0.217192	0.0513106	-0.0461271	-1.63714	-0.0238771	-1.25227	-1.30349	0.262369	-0.0461271	-1.63714	-0.630445	0.562627	-0.012816	-1.12124	-0.562154	0.60402	-0.0232668	-1.24425	-0.438885	0.68341	-0.02225	-1.30733	-0.300978	0.778428	0.0110611	1.11687	0.440163	0.682558	0.00061028	1.00645	0.0112895	0.991533	0.0333111	1.46012	0.443195	0.680539	0.0228603	1.31576	0.256551	0.81018	-0.0104508	-1.10971	-0.18751	0.860388	568	0	1	0.0996641	1
Contig10050	0.770675	0.30818	0.437273	1.99014	0.0439065	1.09942	0.520565	0.630156	0.393022	1.88994	2.51553	0.0656692	0.437273	1.99014	3.79168	0.019241	0.351155	1.79514	2.02059	0.113421	0.349115	1.71903	2.59545	0.0603362	0.393367	1.81017	4.70759	0.00925619	0.307249	1.6328	1.98805	0.117713	0.0442517	1.05302	0.283999	0.790506	-0.0418661	-1.05281	-0.206306	0.846627	-0.0861178	-1.10863	-0.496615	0.645514	1446	10	11	0.430637	11
Contig10051	0.429802	0.0530861	-0.156929	-4.09575	-0.0417647	-1.40173	-0.846188	0.4451	0.0618935	1.42472	0.463888	0.666849	-0.0950354	-2.87477	-1.73569	0.157631	0.0142388	1.09771	0.276669	0.795742	0.103658	1.99707	0.831836	0.452278	-0.0532707	-2.05088	-1.97875	0.118971	0.0560035	1.53869	2.89036	0.0445469	-0.156929	-4.09575	-1.23714	0.283701	-0.0476547	-1.29791	-0.379828	0.723379	0.109274	3.15566	3.56915	0.0233935	639	1	1	0.0885903	2
Contig10052	1.75663	0.759273	0.892827	2.10109	-0.228286	-1.28154	-0.670084	0.539503	0.664541	1.63951	1.46472	0.216857	0.567864	1.54647	1.1239	0.323942	-0.0099554	-1.00967	-0.0175331	0.986851	0.892827	2.10109	1.96705	0.120576	0.79615	1.98186	1.57518	0.190336	0.21833	1.26926	0.384411	0.720236	-0.096677	-1.06016	-0.164536	0.877289	-0.674497	-1.65537	-1.05037	0.352816	-0.577819	-1.56143	-0.850282	0.44307	198	2	2	0.57181	3
Contig10053	0	0	0	1	0	1	0	1	0	1	0	1	0	1	0	1	0	1	0	1	0	1	0	1	0	1	0	1	0	1	0	1	0	1	0	1	0	1	0	1	0	1	0	1	1135	0	0	0	0
Contig10054	0.0999716	0.0513456	0.0472527	3.76086	-0.00378112	-1.13108	-0.164929	0.876999	0.0287199	1.88023	0.803403	0.466769	-0.0155125	-1.90636	-0.628657	0.563686	0.0317402	1.9728	1.52821	0.201182	0.032501	2.12669	0.949533	0.396118	-0.0117314	-1.68544	-0.523303	0.628414	0.0355213	2.23139	1.97022	0.12014	-0.0442324	-3.58439	-1.24865	0.279885	0.00302035	1.04923	0.0920185	0.931108	0.0472527	3.76086	2.33837	0.0795204	1851	2	2	0.0611661	0
Contig10055	0.132933	0	0.044311	#NUM!	0	1	0	1	0	1	0	1	0	1	0	1	0.044311	#NUM!	1	0.373901	0	1	0	1	0	1	0	1	0.044311	#NUM!	1	0.373901	0	1	0	1	0.044311	#NUM!	1	0.373901	0.044311	#NUM!	1	0.373901	382	0	0	0	0
Contig10056	0	0	0	1	0	1	0	1	0	1	0	1	0	1	0	1	0	1	0	1	0	1	0	1	0	1	0	1	0	1	0	1	0	1	0	1	0	1	0	1	0	1	0	1	987	0	0	0	0
Contig10057	0	0	0	1	0	1	0	1	0	1	0	1	0	1	0	1	0	1	0	1	0	1	0	1	0	1	0	1	0	1	0	1	0	1	0	1	0	1	0	1	0	1	0	1	822	0	0	0	0
Contig10058	0	0	0	1	0	1	0	1	0	1	0	1	0	1	0	1	0	1	0	1	0	1	0	1	0	1	0	1	0	1	0	1	0	1	0	1	0	1	0	1	0	1	0	1	624	0	0	0	0
Contig10059	0	0	0	1	0	1	0	1	0	1	0	1	0	1	0	1	0	1	0	1	0	1	0	1	0	1	0	1	0	1	0	1	0	1	0	1	0	1	0	1	0	1	0	1	523	0	0	0	0
Contig1006	0.931033	0.439641	0.661367	5.31476	0.397811	3.59532	2.17537	0.0952363	0.661367	5.31476	5.4548	0.00548904	0.354675	3.3139	1.6758	0.169086	0.243158	2.58636	1.50841	0.205944	0.263556	1.47824	1.39422	0.235705	-0.0431361	-1.08492	-0.168127	0.874642	-0.154654	-1.39011	-0.713215	0.515114	-0.306692	-1.60378	-1.41337	0.230429	-0.41821	-2.05492	-2.48695	0.0677048	-0.111517	-1.2813	-0.461575	0.668372	390	0	0	0	1
Contig10060	0	0	0	1	0	1	0	1	0	1	0	1	0	1	0	1	0	1	0	1	0	1	0	1	0	1	0	1	0	1	0	1	0	1	0	1	0	1	0	1	0	1	0	1	802	0	0	0	0
Contig10061	1.99903	0.576587	0.795872	2.10971	0.325462	1.4538	0.736117	0.502496	0.381044	1.5313	1.02898	0.36164	0.795872	2.10971	1.70123	0.164118	0.688865	1.96051	1.8884	0.131995	0.0555823	1.05331	0.136832	0.897775	0.47041	1.45117	0.947033	0.397247	0.363403	1.34854	0.905838	0.416252	0.414828	1.37772	0.95576	0.393317	0.30782	1.28029	0.961027	0.390961	-0.107008	-1.0761	-0.249247	0.815446	465	2	2	0.24348	4
Contig10062	0.208035	0	-0.10794	-inf	-0.00333397	-1.21145	-0.134605	0.899425	0.0888389	5.65089	1.40699	0.232175	-0.0191015	#NUM!	-1	0.373901	0.0150515	1.78797	0.384636	0.720082	0.0921728	6.84575	1.48155	0.212585	-0.0157675	#NUM!	-1	0.373901	0.0183854	2.16603	0.488753	0.650602	-0.10794	-inf	-1.79355	0.147341	-0.0737874	-3.1605	-1.06632	0.346362	0.0341529	#NUM!	1	0.373901	593	0	0	0	0
Contig10063	0.227045	0.0730767	-0.104862	-4.54694	0.103871	4.39949	1.73372	0.157994	-0.000990792	-1.03351	-0.0456803	0.965755	0.0898095	3.93929	2.48321	0.0679768	0.0309445	2.01275	0.487972	0.651109	-0.104862	-4.54694	-1.75221	0.154617	-0.0140617	-1.11683	-0.211529	0.842815	-0.0729267	-2.18581	-0.86351	0.43656	0.0908003	4.0713	2.51831	0.0654747	0.0319353	2.0802	0.504097	0.640692	-0.058865	-1.95716	-0.845167	0.445608	1359	1	1	0.041655	0
Contig10064	0.292081	0.136655	0.0635236	1.54376	0.0254416	1.18038	0.466458	0.665159	-0.0242244	-1.20736	-0.258674	0.808653	0.0315143	1.22343	0.422592	0.694321	0.0392991	1.27862	0.539558	0.618135	-0.049666	-1.42514	-0.503078	0.641348	0.00607275	1.03648	0.0751058	0.943737	0.0138576	1.08323	0.174846	0.869694	0.0557388	1.47712	0.501908	0.642101	0.0635236	1.54376	0.578044	0.594216	0.0077848	1.04511	0.082668	0.938087	852	1	2	0.132885	0
Contig10065	0.163441	0.0142917	-0.0447308	-2.36774	0.0143935	1.40344	1.14126	0.317446	0.0400953	2.12385	0.910744	0.413949	0.0417583	2.17047	1.04775	0.353888	-0.00297246	-1.09089	-0.176043	0.868813	0.0257018	1.51332	0.563962	0.602899	0.0273649	1.54653	0.658443	0.546224	-0.0173659	-1.531	-0.843483	0.446446	0.00166302	1.02195	0.0280848	0.97894	-0.0430678	-2.31689	-0.917582	0.410758	-0.0447308	-2.36774	-1.03905	0.35746	1887	0	1	0.0299996	1
Contig10066	0.729849	0.306412	-0.402318	-2.90211	0.0490443	1.11406	0.385642	0.719393	0.183855	1.4276	0.787476	0.475043	-0.0301716	-1.07547	-0.172391	0.871501	-0.218463	-2.03287	-1.57602	0.190147	0.134811	1.28143	0.636944	0.55879	-0.0792159	-1.19814	-0.547711	0.613019	-0.267507	-2.26474	-2.74437	0.0516726	-0.214027	-1.53533	-0.87924	0.42892	-0.402318	-2.90211	-1.83944	0.13969	-0.188291	-1.89022	-1.21646	0.290681	998	4	4	0.226891	8
Contig10067	0.820423	0.297983	-0.301144	-4.68273	-0.107158	-1.3886	-0.430682	0.688892	-0.283588	-3.85508	-1.09804	0.333844	-0.146472	-1.61948	-0.531207	0.623403	-0.301144	-4.68273	-1.19484	0.298152	-0.17643	-2.77624	-1.4436	0.222338	-0.0393137	-1.16627	-0.252387	0.81318	-0.193986	-3.37227	-1.78903	0.148117	0.137116	2.38044	0.804356	0.466277	-0.0175557	-1.21469	-0.136453	0.898055	-0.154672	-2.8915	-0.961462	0.390767	207	3	3	0.820423	0
Contig10068	0.344064	0.163901	0.145567	2.79181	0.114124	2.40477	1.01947	0.365621	0.0738889	1.90951	0.654348	0.548602	0.0311555	1.3835	0.332401	0.756276	0.145567	2.79181	1.6943	0.165457	-0.0402349	-1.25936	-0.366038	0.732874	-0.0829683	-1.73818	-0.920927	0.409204	0.0314428	1.16094	0.383763	0.720681	-0.0427334	-1.38021	-0.468043	0.664118	0.0716777	1.46205	0.860873	0.437852	0.114411	2.01793	2.10055	0.103589	976	0	0	0	0
Contig10069	0.241121	0	0.0803736	inf	0.0803736	#NUM!	1	0.373901	0.0589135	#NUM!	1	0.373901	0.0474266	#NUM!	1	0.373901	0.0485009	#NUM!	1	0.373901	-0.0214601	-1.36426	-0.215348	0.840031	-0.032947	-1.69469	-0.353042	0.741876	-0.0318727	-1.65716	-0.339528	0.75129	-0.0114869	-1.2422	-0.151881	0.886634	-0.0104127	-1.21469	-0.136453	0.898055	0.00107426	1.02265	0.0158364	0.988123	349	0	0	0	0
Contig1007	5.3327	1.41503	3.25237	1.2377	-0.753305	-1.05506	-1.15865	0.31106	1.55099	1.10744	1.19593	0.297768	2.49906	1.17311	2.13205	0.0999769	1.01169	1.07008	1.47356	0.214601	2.3043	1.16841	1.8618	0.136117	3.25237	1.2377	2.93995	0.0423912	1.765	1.129	3.11388	0.0357376	0.94807	1.0593	0.601656	0.57984	-0.539302	-1.03491	-0.428978	0.690033	-1.48737	-1.09628	-1.31854	0.257751	1298	153	317	13.8252	138
Contig10070	0.418945	0	0.191169	#NUM!	0	1	0	1	0.191169	inf	1.97798	0.119077	0.139648	#NUM!	1	0.373901	0	1	0	1	0.191169	inf	1.97798	0.119077	0.139648	#NUM!	1	0.373901	0	1	0	1	-0.0515205	-1.36893	-0.303363	0.776737	-0.191169	-inf	-1.97798	0.119077	-0.139648	#NUM!	-1	0.373901	198	0	0	0	0
Contig10071	0.541206	0.154249	0.331085	inf	-0.0670902	-1.78483	-1.18676	0.30099	-0.152574	-inf	-4.46683	0.0111017	0.178511	2.17	1.04406	0.355399	0.0544317	1.35676	0.396105	0.712248	-0.0854838	-inf	-1.89767	0.130589	0.245601	3.87308	1.41572	0.229791	0.121522	2.42158	0.864798	0.435931	0.331085	inf	1.97626	0.119311	0.207006	inf	1.55521	0.194873	-0.124079	-1.5994	-0.579889	0.593085	367	1	1	0.154249	1
Contig10072	0.296375	0.117382	0.143896	3.03642	0.010631	1.15045	0.151149	0.887175	0.0447595	1.63344	0.653728	0.548963	0.0329946	1.46694	0.561288	0.604557	0.143896	3.03642	1.6847	0.16733	0.0341285	1.41983	0.407975	0.704185	0.0223637	1.2751	0.294525	0.78301	0.133265	2.63934	1.35974	0.245509	-0.0117649	-1.1135	-0.158543	0.881711	0.0991364	1.85891	1.02544	0.363118	0.110901	2.0699	1.23116	0.2857	846	0	0	0	1
Contig10073	0	0	0	1	0	1	0	1	0	1	0	1	0	1	0	1	0	1	0	1	0	1	0	1	0	1	0	1	0	1	0	1	0	1	0	1	0	1	0	1	0	1	0	1	213	0	0	0	0
Contig10074	0.10368	0	-0.0574589	-inf	0.00215319	1.03893	0.0504079	0.962214	-0.0553057	-inf	-1.83558	0.140316	-0.0249909	-1.82438	-0.584706	0.590137	-0.0553057	-inf	-1.83558	0.140316	-0.0574589	-inf	-1.89767	0.130589	-0.0271441	-1.89541	-0.633526	0.560806	-0.0574589	-inf	-1.89767	0.130589	0.0303148	#NUM!	1	0.373901	0	1	0	1	-0.0303148	#NUM!	-1	0.373901	546	1	1	0.10368	0
Contig10075	1.11311	0.323079	0.428797	1.95764	0.428797	1.95764	3.38798	0.0275815	0.103053	1.23015	0.692827	0.526541	0.131501	1.29368	0.384484	0.720186	0.125524	1.28034	0.90439	0.416933	-0.325744	-1.59138	-2.15155	0.0978117	-0.297296	-1.51323	-0.86629	0.435202	-0.303273	-1.52901	-2.14118	0.0989561	0.0284478	1.05165	0.0808251	0.939464	0.0224711	1.0408	0.138914	0.896231	-0.00597667	-1.01043	-0.0171803	0.987116	822	7	7	0.482074	3
Contig10076	0.330002	0.132003	0.186498	5.74183	0.0371363	1.94421	0.666078	0.541809	0.0401382	2.02054	0.452676	0.674248	0.0706703	2.79683	0.604947	0.577855	0.186498	5.74183	3.60063	0.0227453	0.00300192	1.03926	0.0338239	0.974638	0.033534	1.43854	0.286901	0.788436	0.149362	2.95329	2.87579	0.0452041	0.0305321	1.3842	0.224991	0.833013	0.14636	2.84173	1.69555	0.165215	0.115828	2.05298	1.00678	0.371001	288	0	0	0	0
Contig10077	1.80361	0.339407	0.582432	1.53364	0.0455331	1.03751	0.127686	0.904559	0.0690232	1.05687	0.18928	0.859089	-0.122318	-1.11207	-0.294219	0.783227	0.460114	1.37909	0.941546	0.399736	0.0234902	1.01865	0.0990572	0.925859	-0.167851	-1.15379	-0.541472	0.616932	0.414581	1.32922	1.02983	0.361284	-0.191341	-1.17531	-0.599384	0.581214	0.391091	1.30488	0.954512	0.393877	0.582432	1.53364	1.27787	0.270415	381	9	9	1.33723	3
Contig10078	1.42464	0.523734	0.556315	2.17558	0.397582	1.84015	2.20279	0.0923648	0.555175	2.17317	1.55146	0.195737	0.547832	2.15765	2.82736	0.0474721	0.556315	2.17558	1.83769	0.139973	0.157593	1.18097	0.457441	0.671098	0.15025	1.17254	0.895024	0.421364	0.158733	1.18228	0.553376	0.609479	-0.00734302	-1.00719	-0.0208819	0.98434	0.00114021	1.00111	0.00270443	0.997972	0.00848323	1.00831	0.0287201	0.978464	2373	1	30	0.715666	1
Contig10079	0.235872	0	-0.0786239	-inf	-0.039665	-2.01813	-0.452039	0.674669	-0.0786239	#NUM!	-1	0.373901	-0.0786239	#NUM!	-1	0.373901	-0.0786239	#NUM!	-1	0.373901	-0.0389589	#NUM!	-1	0.373901	-0.0389589	#NUM!	-1	0.373901	-0.0389589	#NUM!	-1	0.373901	0	1	0	1	0	1	0	1	0	1	0	1	240	0	1	0.235872	0
Contig1008	2.72352	1.17088	-1.45315	-2.01911	-0.219766	-1.08264	-0.617795	0.570148	-0.580476	-1.25254	-1.18233	0.302554	-1.45315	-2.01911	-3.60781	0.0226006	-1.3526	-1.88611	-2.33036	0.0802208	-0.36071	-1.15693	-0.775959	0.481097	-1.23338	-1.86499	-3.3288	0.0291382	-1.13283	-1.74214	-2.02827	0.112434	-0.872671	-1.61202	-1.73915	0.156993	-0.772124	-1.50583	-1.18237	0.30254	0.100547	1.07052	0.170532	0.87287	474	10	22	2.62743	10
Contig10080	0.418551	0.120396	0.271276	3.76971	0.271276	3.76971	4.25308	0.0131258	0.107442	2.09697	2.55083	0.0632499	0.112552	2.14915	4.32829	0.0123663	0.13889	2.41806	1.70852	0.162722	-0.163835	-1.79769	-2.24833	0.0878078	-0.158724	-1.75405	-2.44565	0.0707759	-0.132386	-1.55898	-1.3144	0.259012	0.00511078	1.02488	0.116702	0.912721	0.0314489	1.15312	0.354949	0.740552	0.0263381	1.12512	0.320523	0.764618	803	1	1	0.0704971	1
Contig10081	0	0	0	1	0	1	0	1	0	1	0	1	0	1	0	1	0	1	0	1	0	1	0	1	0	1	0	1	0	1	0	1	0	1	0	1	0	1	0	1	0	1	0	1	921	0	0	0	0
Contig10082	1.46523	0.328396	0.914804	2.45979	0.0884045	1.14107	0.478411	0.657332	0.914804	2.45979	4.33033	0.0123465	0.579619	1.92492	3.64599	0.0218486	0.176746	1.28204	1.17975	0.303471	0.8264	2.15569	3.77686	0.0194886	0.491215	1.68694	2.90867	0.0437365	0.0883414	1.12354	0.551139	0.610875	-0.335185	-1.27786	-1.69722	0.164891	-0.738059	-1.91865	-3.88051	0.0178336	-0.402873	-1.50145	-3.1065	0.0359937	1527	20	20	0.741443	15
Contig10083	0	0	0	1	0	1	0	1	0	1	0	1	0	1	0	1	0	1	0	1	0	1	0	1	0	1	0	1	0	1	0	1	0	1	0	1	0	1	0	1	0	1	0	1	758	0	0	0	0
Contig10084	0.620702	0.25911	0.331216	2.80887	-0.064299	-1.20023	-0.336511	0.753399	-0.202316	-2.10491	-1.08969	0.337101	0.1289	1.33444	0.70655	0.518829	0.00478343	1.01241	0.0226821	0.98299	-0.138017	-1.75375	-1.67803	0.168644	0.193199	1.60164	2.58714	0.0608674	0.0690824	1.21513	0.533487	0.621962	0.331216	2.80887	5.56835	0.0050956	0.207099	2.13103	1.7064	0.163127	-0.124117	-1.31808	-1.06659	0.346254	444	3	3	0.382495	4
Contig10085	0.760211	0.313729	0.5476	2.9306	0.111277	1.39231	1.08691	0.338188	0.5476	2.9306	4.59539	0.0100658	0.46067	2.62412	4.06758	0.0152533	0.32762	2.15504	2.10454	0.103124	0.436323	2.10484	5.45839	0.00547605	0.349393	1.88472	4.93303	0.00785579	0.216342	1.54781	1.68811	0.166661	-0.0869296	-1.11679	-0.930126	0.404957	-0.21998	-1.35988	-1.54999	0.196077	-0.133051	-1.21767	-0.971171	0.386457	1575	5	5	0.179712	4
Contig10086	0.163878	0.0673146	0.0716112	3.5794	0.020717	1.74622	0.4129	0.700853	0.023309	1.83958	0.76063	0.489247	0.00711029	1.25611	0.19313	0.856267	0.0716112	3.5794	1.67401	0.169442	0.00259201	1.05347	0.0592315	0.955609	-0.0136067	-1.39018	-0.281805	0.792072	0.0508942	2.0498	0.960796	0.391064	-0.0161987	-1.46451	-0.590327	0.586709	0.0483022	1.94577	1.37864	0.240086	0.0645009	2.84959	1.59086	0.186851	2040	0	0	0	0
Contig10087	1.87627	0.513767	1.09234	2.9661	-0.0671055	-1.0691	-0.264789	0.804256	0.329783	1.31765	1.01416	0.367865	-0.482606	-1.86864	-1.38862	0.237272	0.609737	1.5873	2.98877	0.040387	0.396888	1.4087	1.31645	0.258388	-0.415501	-1.74786	-1.27657	0.270832	0.676842	1.69699	4.13667	0.0144155	-0.812389	-2.46221	-2.11561	0.101844	0.279954	1.20465	1.07132	0.344361	1.09234	2.9661	3.78401	0.0193687	263	6	6	1.29146	4
Contig10088	0.214302	0	-0.097055	-inf	-0.00506935	-1.21145	-0.134605	0.899425	0.0680109	3.34165	1.19277	0.298876	-0.029044	#NUM!	-1	0.373901	0.0423898	2.4595	0.549713	0.611766	0.0730803	4.04823	1.33818	0.251842	-0.0239747	#NUM!	-1	0.373901	0.0474592	2.97955	0.629852	0.562978	-0.097055	-inf	-1.97798	0.119077	-0.0256211	-1.35867	-0.295641	0.782216	0.0714339	#NUM!	1	0.373901	390	0	0	0	0
Contig10089	0.564269	0	0.24809	inf	-0.142953	#NUM!	-1	0.373901	0.0128112	1.08962	0.0605966	0.954587	0.105137	1.73547	0.479247	0.656787	-0.142953	#NUM!	-1	0.373901	0.155764	#NUM!	1	0.373901	0.24809	inf	1.49084	0.210265	0	1	0	1	0.0923262	1.59273	0.405054	0.706165	-0.155764	#NUM!	-1	0.373901	-0.24809	-inf	-1.49084	0.210265	264	2	2	0.428858	0
Contig1009	0.913449	0.116116	0.432969	4.97967	0.108066	1.9933	1.32153	0.256843	0.432969	4.97967	1.82835	0.141498	0.0594586	1.54652	0.74111	0.499775	0.415764	4.82153	2.65882	0.05646	0.324903	2.49821	1.42889	0.22624	-0.0486076	-1.28889	-1.07073	0.344596	0.307698	2.41887	2.17161	0.0956372	-0.373511	-3.21992	-1.64665	0.174975	-0.0172052	-1.0328	-0.0652784	0.951085	0.356305	3.11767	2.53049	0.0646312	451	1	2	0.251039	0
Contig10090	0.0891903	0	-0.0297301	-inf	-0.0297301	#NUM!	-1	0.373901	-0.0297301	#NUM!	-1	0.373901	-0.0297301	#NUM!	-1	0.373901	-0.0297301	#NUM!	-1	0.373901	0	1	0	1	0	1	0	1	0	1	0	1	0	1	0	1	0	1	0	1	0	1	0	1	381	0	0	0	0
Contig10091	0.671062	0.22737	-0.512702	-inf	0.33507	2.88632	2.26174	0.0865136	-0.177631	-inf	-1.6576	0.172737	-0.101841	-2.34373	-0.775908	0.481124	-0.0807285	-1.83309	-0.558762	0.606125	-0.512702	-inf	-5.01207	0.00742682	-0.436912	-6.76477	-3.43185	0.0264908	-0.415799	-5.29088	-2.95092	0.0419308	0.07579	#NUM!	1	0.373901	0.0969028	#NUM!	1	0.373901	0.0211128	1.27857	0.171619	0.872069	209	0	0	0	1
Contig10092	0.172608	0	0.105624	inf	0.0265629	#NUM!	1	0.373901	0	1	0	1	0.0450003	#NUM!	1	0.373901	0.105624	inf	1.97642	0.11929	-0.0265629	#NUM!	-1	0.373901	0.0184374	1.69411	0.352834	0.742021	0.0790607	3.97636	1.32476	0.255866	0.0450003	#NUM!	1	0.373901	0.105624	inf	1.97642	0.11929	0.0606232	2.34717	0.867724	0.434502	352	0	0	0	0
Contig10093	0.0393677	0	0.0205506	inf	0.0205506	inf	1.80309	0.145714	0.0101352	#NUM!	1	0.373901	0	1	0	1	0.0118714	#NUM!	1	0.373901	-0.0104155	-2.02765	-0.68289	0.532177	-0.0205506	-inf	-1.80309	0.145714	-0.00867919	-1.7311	-0.527385	0.625823	-0.0101352	#NUM!	-1	0.373901	0.00173626	1.17131	0.111232	0.91679	0.0118714	#NUM!	1	0.373901	1706	0	0	0	0
Contig10094	0.342773	0.155948	-0.158016	-5.11783	0.0663958	1.51076	0.831312	0.452542	-0.0193115	-1.17448	-0.216267	0.839361	0.00608249	1.04679	0.0484347	0.963692	-0.09162	-3.38758	-1.16309	0.30945	-0.0857073	-1.77436	-1.22599	0.287443	-0.0603133	-1.44323	-0.535525	0.620676	-0.158016	-5.11783	-2.82945	0.0473713	0.025394	1.22943	0.212512	0.842098	-0.0723085	-2.88433	-1.05323	0.351654	-0.0977025	-3.54609	-0.873511	0.43169	726	2	2	0.155948	0
Contig10095	0	0	0	1	0	1	0	1	0	1	0	1	0	1	0	1	0	1	0	1	0	1	0	1	0	1	0	1	0	1	0	1	0	1	0	1	0	1	0	1	0	1	0	1	384	0	0	0	0
Contig10096	0.668742	0.333848	-0.451805	-2.48238	-0.217283	-1.52285	-1.09184	0.336259	0.12373	1.19551	0.721919	0.510291	-0.328075	-2.07642	-1.83759	0.13999	-0.101922	-1.19197	-0.556417	0.607584	0.341012	1.82058	3.11181	0.0358091	-0.110792	-1.36351	-0.91977	0.409741	0.115361	1.27759	0.906704	0.415844	-0.451805	-2.48238	-6.90561	0.00230645	-0.225651	-1.42501	-2.92325	0.0431035	0.226153	1.74201	2.4589	0.0697741	1182	19	19	0.909962	5
Contig10097	0.295149	0.10571	0.101695	1.85872	-0.0485573	-1.41002	-0.9383	0.401214	-0.0243901	-1.17105	-0.375781	0.72616	-0.00291488	-1.01777	-0.0495718	0.96284	0.0531374	1.31822	0.575941	0.595508	0.0241672	1.20407	0.436968	0.684689	0.0456425	1.38541	0.950943	0.395482	0.101695	1.85872	1.18551	0.301428	0.0214752	1.1506	0.346632	0.746335	0.0775276	1.5437	0.822115	0.457192	0.0560523	1.34164	0.621352	0.568026	1232	5	5	0.229745	3
Contig10098	0	0	0	1	0	1	0	1	0	1	0	1	0	1	0	1	0	1	0	1	0	1	0	1	0	1	0	1	0	1	0	1	0	1	0	1	0	1	0	1	0	1	0	1	654	0	0	0	0
Contig10099	0.206796	0.0712224	-0.125792	-4.70832	-0.0734225	-1.85087	-2.15094	0.0978782	-0.0692005	-1.76454	-1.77656	0.150286	-0.0569073	-1.55354	-1.20208	0.29563	-0.125792	-4.70832	-2.90347	0.0439648	0.00422192	1.04893	0.120393	0.909977	0.0165152	1.19139	0.373647	0.727628	-0.0523692	-2.54384	-1.31354	0.259275	0.0122933	1.13582	0.256015	0.810566	-0.0565911	-2.6683	-1.28432	0.26837	-0.0688843	-3.0307	-1.33424	0.253016	1497	3	3	0.113445	4
Contig101	5.8761	1.95581	3.03157	2.00481	0.0493191	1.01337	0.0349434	0.973799	-0.671957	-1.22272	-0.729047	0.506366	1.24082	1.33635	1.59417	0.186124	2.35962	1.63963	2.1713	0.0956703	-0.721276	-1.23906	-0.495704	0.646102	1.1915	1.31872	0.870501	0.433151	2.3103	1.618	1.47641	0.213881	1.91278	1.63399	2.23728	0.0888902	3.03157	2.00481	2.65265	0.0568244	1.11879	1.22694	1.08543	0.338771	453	12	20	2.4993	15
Contig1010	0.706961	0.219941	0.284496	4.18139	0.277999	4.10874	1.3901	0.236857	0.0249112	1.27857	0.234416	0.826172	0.284496	4.18139	1.71236	0.161992	0.0284329	1.31795	0.258585	0.808716	-0.253088	-3.21354	-1.34717	0.249182	0.00649684	1.01768	0.0285997	0.978554	-0.249566	-3.11752	-1.31368	0.259235	0.259585	3.27036	1.71528	0.161439	0.00352162	1.0308	0.0409665	0.969286	-0.256063	-3.17264	-1.66332	0.171582	380	0	0	0	0
Contig10100	1.4478	0.374384	0.581509	2.3153	-0.0344887	-1.07801	-0.118874	0.911106	0.547021	2.14775	1.34576	0.249598	0.129541	1.2718	0.391219	0.715581	0.271269	1.56917	0.915457	0.411748	0.581509	2.3153	1.84868	0.138201	0.16403	1.37101	0.787711	0.47492	0.305757	1.69158	2.08397	0.105547	-0.417479	-1.68875	-1.1836	0.302105	-0.275752	-1.36872	-0.860988	0.437795	0.141728	1.23382	0.653786	0.548929	2653	5	48	1.02421	0
Contig10101	0	0	0	1	0	1	0	1	0	1	0	1	0	1	0	1	0	1	0	1	0	1	0	1	0	1	0	1	0	1	0	1	0	1	0	1	0	1	0	1	0	1	0	1	504	0	0	0	0
Contig10102	0.805656	0.18308	-0.511284	-4.01178	0.0539214	1.28238	0.467785	0.664287	0.490092	3.56657	3.87713	0.0178848	-0.0211911	-1.12483	-0.170336	0.873014	-0.000210938	-1.00111	-0.00175299	0.998685	0.436171	2.78121	5.45488	0.00548876	-0.0751125	-1.44246	-0.978519	0.383222	-0.0541323	-1.2838	-0.773749	0.482266	-0.511284	-4.01178	-5.51853	0.00526382	-0.490303	-3.57052	-5.62936	0.00489846	0.0209801	1.12359	0.249257	0.815438	837	0	0	0	0
Contig10103	0.722164	0	0.359122	inf	0.359122	inf	1.97125	0.119997	0	1	0	1	0.0851619	#NUM!	1	0.373901	0	1	0	1	-0.359122	-inf	-1.97125	0.119997	-0.27396	-4.21693	-1.3623	0.244769	-0.359122	-inf	-1.97125	0.119997	0.0851619	#NUM!	1	0.373901	0	1	0	1	-0.0851619	#NUM!	-1	0.373901	186	0	0	0	0
Contig10104	0.235094	0.0733338	-0.101102	-8.00678	-0.101102	-8.00678	-2.64776	0.0571153	-0.0571188	-1.97785	-1.23997	0.282755	-0.0910869	-4.72626	-2.11924	0.101429	-0.0371667	-1.47428	-0.432321	0.687795	0.0439835	4.04823	1.33818	0.251842	0.0100154	1.69411	0.352834	0.742021	0.0639356	5.43098	0.802383	0.467295	-0.0339681	-2.3896	-0.886062	0.425641	0.0199521	1.34157	0.238249	0.823395	0.0539202	3.20581	0.656852	0.547147	648	1	2	0.17472	0
Contig10105	1.10378	0.290152	-0.512738	-1.40525	-0.0879659	-1.05205	-0.270831	0.799922	-0.304624	-1.20676	-1.68699	0.16688	-0.512738	-1.40525	-4.10537	0.014788	-0.283772	-1.18992	-2.38567	0.0755221	-0.216658	-1.14705	-0.641104	0.556343	-0.424772	-1.33573	-1.36246	0.244722	-0.195806	-1.13105	-0.632788	0.561242	-0.208113	-1.16449	-1.33476	0.252862	0.020852	1.01415	0.137912	0.896974	0.228965	1.18097	2.99283	0.0402255	2028	69	69	1.92605	41
Contig10106	0.412692	0.252639	0.298718	inf	0.237471	inf	1.98858	0.117641	0.188316	inf	1.97798	0.119077	0.298718	inf	5.23429	0.00636499	0.0842129	#NUM!	1	0.373901	-0.0491554	-1.26103	-0.321857	0.763679	0.0612472	1.25791	0.462755	0.667594	-0.153258	-2.81989	-1.04882	0.353449	0.110403	1.58626	0.994612	0.37622	-0.104103	-2.23618	-0.81902	0.458765	-0.214505	-3.54718	-2.1086	0.102652	201	0	0	0	0
Contig10107	0.0688867	0	0.0421536	inf	0.0106011	#NUM!	1	0.373901	0	1	0	1	0.0179593	#NUM!	1	0.373901	0.0421536	inf	1.97642	0.11929	-0.0106011	#NUM!	-1	0.373901	0.00735825	1.69411	0.352834	0.742021	0.0315526	3.97636	1.32476	0.255866	0.0179593	#NUM!	1	0.373901	0.0421536	inf	1.97642	0.11929	0.0241943	2.34717	0.867724	0.434502	882	0	0	0	0
Contig10108	0.602289	0.182567	0.372183	14.6133	-0.300115	-11.9773	-3.83582	0.0185257	0.0441048	1.13469	0.295184	0.782541	0.072068	1.22009	0.748253	0.495903	-0.137283	-1.72189	-1.74637	0.155676	0.344219	13.5905	2.58745	0.0608474	0.372183	14.6133	5.45796	0.00547762	0.162832	6.95591	4.13195	0.0144709	0.0279632	1.07526	0.193642	0.855892	-0.181387	-1.95381	-1.36123	0.245077	-0.209351	-2.10085	-3.05107	0.0379884	342	2	2	0.331048	2
Contig10109	0.219829	0.0634395	0.0706528	2.94538	0.00125906	1.03467	0.0334875	0.97489	0.0706528	2.94538	2.58875	0.0607637	0.0370231	2.01941	1.52621	0.201659	0.0564411	2.55407	0.806417	0.465215	0.0693938	2.84669	2.19006	0.0936862	0.0357641	1.95175	1.22844	0.286616	0.055182	2.46849	0.768367	0.48512	-0.0336297	-1.45854	-2.51474	0.0657244	-0.0142118	-1.15321	-0.212117	0.842386	0.0194179	1.26476	0.295006	0.782668	2079	1	1	0.0272291	0
Contig1011	1.48538	0.218672	0.619572	1.93852	0.411177	1.62285	2.6179	0.058929	0.619572	1.93852	1.71336	0.161804	0.278729	1.42221	0.991211	0.377691	0.521509	1.78997	2.31933	0.081196	0.208395	1.19452	0.558725	0.606148	-0.132448	-1.14107	-0.447946	0.677383	0.110332	1.10299	0.45457	0.672994	-0.340844	-1.36303	-0.774802	0.481709	-0.0980636	-1.08299	-0.241411	0.821107	0.24278	1.25858	0.721219	0.510678	487	5	6	0.697444	3
Contig10110	0.119371	0.0357469	0.0479287	3.34636	-0.0375582	-2.81375	-1.42283	0.227866	-0.0378389	-2.85241	-1.44314	0.222461	-0.0378188	-2.84961	-1.4194	0.228792	0.0100898	1.17317	0.234908	0.825816	-0.0002807	-1.01374	-0.0189364	0.985799	-0.000260632	-1.01275	-0.0167485	0.987439	0.047648	3.301	1.28397	0.268478	2.00677e-05	1.00098	0.0013151	0.999014	0.0479287	3.34636	1.29592	0.264722	0.0479086	3.34308	1.28489	0.268189	2127	2	4	0.106458	1
Contig10111	0.460288	0.19235	0.29013	inf	0.216219	inf	3.87259	0.0179539	0	1	0	1	0.29013	inf	5.01111	0.00743184	0.217546	inf	1.62993	0.17845	-0.216219	-inf	-3.87259	0.0179539	0.0739107	1.34183	0.918913	0.410139	0.00132714	1.00614	0.0091731	0.99312	0.29013	inf	5.01111	0.00743184	0.217546	inf	1.62993	0.17845	-0.0725836	-1.33365	-0.498903	0.644037	264	0	0	0	0
Contig10112	0	0	0	1	0	1	0	1	0	1	0	1	0	1	0	1	0	1	0	1	0	1	0	1	0	1	0	1	0	1	0	1	0	1	0	1	0	1	0	1	0	1	0	1	213	0	0	0	0
Contig10113	0	0	0	1	0	1	0	1	0	1	0	1	0	1	0	1	0	1	0	1	0	1	0	1	0	1	0	1	0	1	0	1	0	1	0	1	0	1	0	1	0	1	0	1	459	0	0	0	0
Contig10114	0.730884	0.294242	0.267948	1.66433	0.146243	1.36258	0.681531	0.532951	0.00401705	1.00996	0.0145105	0.989118	0.247258	1.61303	1.63769	0.176828	0.267948	1.66433	1.39502	0.235483	-0.142226	-1.34915	-0.500182	0.643213	0.101014	1.1838	0.614638	0.572035	0.121705	1.22145	0.600265	0.580681	0.243241	1.59712	1.01346	0.36816	0.263931	1.64791	0.985652	0.380105	0.0206903	1.0318	0.154829	0.884455	351	1	1	0.16128	3
Contig10115	0.288525	0.0720017	-0.108841	-inf	0.0803645	4.74608	2.997	0.0400604	0.0873883	5.07348	1.41954	0.228754	-0.021453	#NUM!	-1	0.373901	0.074722	4.48306	0.758302	0.490494	0.00702381	1.06898	0.117254	0.912311	-0.101818	-inf	-6.3289	0.00319009	-0.00564252	-1.05867	-0.0578653	0.956631	-0.108841	-inf	-1.88627	0.13232	-0.0126663	-1.1317	-0.112934	0.915524	0.096175	#NUM!	1	0.373901	528	0	0	0	0
Contig10116	1.11937	0.267501	-0.622786	-1.99611	-0.186722	-1.2197	-0.70055	0.522191	0.211371	1.2039	0.737605	0.501684	-0.411415	-1.65804	-1.37707	0.240534	0.0177634	1.01714	0.0584152	0.95622	0.398093	1.46839	3.54136	0.0239841	-0.224694	-1.35939	-1.59778	0.185334	0.204485	1.2406	1.34869	0.248737	-0.622786	-1.99611	-3.54554	0.0238942	-0.193608	-1.18362	-1.04897	0.353387	0.429179	1.68645	2.11427	0.101999	383	4	4	0.591219	5
Contig10117	0.0308258	0	0.0102753	inf	0.00633298	#NUM!	1	0.373901	0.0102753	#NUM!	1	0.373901	0	1	0	1	0	1	0	1	0.00394229	1.6225	0.326616	0.760334	-0.00633298	#NUM!	-1	0.373901	-0.00633298	#NUM!	-1	0.373901	-0.0102753	#NUM!	-1	0.373901	-0.0102753	#NUM!	-1	0.373901	0	1	0	1	2001	0	0	0	0
Contig10118	1.86745	0.641475	1.56043	1.65524	0.540537	1.22698	2.843	0.0467255	0.772473	1.32437	6.64688	0.0026597	1.26158	1.52975	5.1609	0.00669387	1.56043	1.65524	10.8059	0.000416023	0.231936	1.07938	1.26161	0.275646	0.721044	1.24677	2.54852	0.0634047	1.01989	1.34904	5.02802	0.0073437	0.489108	1.15508	2.04142	0.110765	0.787954	1.24983	5.79291	0.00441429	0.298846	1.08203	1.17442	0.305372	2182	52	85	2.20522	47
Contig10119	0	0	0	1	0	1	0	1	0	1	0	1	0	1	0	1	0	1	0	1	0	1	0	1	0	1	0	1	0	1	0	1	0	1	0	1	0	1	0	1	0	1	0	1	416	0	0	0	0
Contig1012	0.976445	0.315242	0.532193	3.63879	0.439045	3.17694	4.0305	0.015727	0.209169	2.03713	0.9953	0.375923	0.532193	3.63879	2.354	0.0781732	0.52384	3.59738	4.35055	0.0121518	-0.229875	-1.55951	-1.27632	0.270911	0.0931477	1.14538	0.469359	0.663254	0.0847952	1.13234	1.61085	0.182501	0.323023	1.78623	1.20648	0.294108	0.314671	1.7659	1.68028	0.1682	-0.00835246	-1.01151	-0.0407474	0.96945	730	3	3	0.232641	0
Contig10120	0.394092	0	0.241088	inf	0.0502869	#NUM!	1	0.373901	0	1	0	1	0.241088	inf	1.97626	0.119311	0	1	0	1	-0.0502869	#NUM!	-1	0.373901	0.190801	4.79425	1.44601	0.221707	-0.0502869	#NUM!	-1	0.373901	0.241088	inf	1.97626	0.119311	0	1	0	1	-0.241088	-inf	-1.97626	0.119311	252	0	0	0	0
Contig10121	0.279928	0.0725009	0.0581828	1.25723	-0.00615451	-1.02721	-0.0604447	0.954701	0.0155558	1.06695	0.236804	0.824441	0.0520283	1.22392	0.652014	0.549961	0.0129322	1.05566	0.197534	0.853041	0.0217103	1.09598	0.257353	0.809603	0.0581828	1.25723	0.607628	0.576241	0.0190867	1.08438	0.226718	0.831758	0.0364725	1.14712	0.653315	0.549203	-0.00262356	-1.0107	-0.0815389	0.93893	-0.0390961	-1.15939	-0.703608	0.520476	1798	0	7	0.220392	0
Contig10122	1.735	0.4684	0.607143	1.76434	0.375012	1.47211	0.892171	0.422722	0.0732802	1.09225	0.16346	0.878083	0.0754952	1.09504	0.199745	0.851423	0.607143	1.76434	1.33308	0.253363	-0.301732	-1.34777	-0.813739	0.461459	-0.299517	-1.34434	-1.06319	0.347622	0.232131	1.19851	0.611848	0.573706	0.00221505	1.00255	0.00687985	0.99484	0.533863	1.61532	1.30158	0.262961	0.531648	1.61121	1.60219	0.184373	552	0	14	1.43574	0
Contig10123	4.82846	1.27456	2.16097	1.47887	0.399937	1.08863	0.409645	0.703054	2.01806	1.4472	2.14898	0.0980939	1.58079	1.3503	1.70823	0.162777	2.16097	1.47887	1.66791	0.170658	1.61813	1.32938	3.3771	0.02786	1.18086	1.24037	2.61402	0.0591698	1.76103	1.35847	1.73831	0.157149	-0.437271	-1.07176	-1.20001	0.296349	0.142903	1.02188	0.146229	0.890814	0.580174	1.09521	0.60177	0.579771	486	5	54	6.28991	2
Contig10124	1.07389	0.170349	-0.258545	-1.989	-0.168904	-1.48112	-0.606573	0.576876	-0.0109914	-1.0216	-0.0356673	0.973257	-0.258545	-1.989	-0.820866	0.457826	-0.117212	-1.29103	-0.31276	0.77009	0.157913	1.44982	1.16569	0.308508	-0.089641	-1.3429	-0.596417	0.58301	0.0516927	1.14725	0.204598	0.847875	-0.247554	-1.94696	-1.23751	0.283577	-0.10622	-1.26373	-0.372618	0.728336	0.141334	1.54064	0.48335	0.654113	369	7	7	1.07389	1
Contig10125	0.282555	0	0.0941851	inf	0.0192389	#NUM!	1	0.373901	0.0941851	#NUM!	1	0.373901	0.0325928	#NUM!	1	0.373901	0.0416722	#NUM!	1	0.373901	0.0749461	4.89554	0.779634	0.479159	0.0133539	1.69411	0.352834	0.742021	0.0224332	2.16603	0.488753	0.650602	-0.0615923	-2.88975	-0.617993	0.57003	-0.0525129	-2.26014	-0.509872	0.636986	0.00907939	1.27857	0.171619	0.872069	486	0	0	0	0
Contig10126	0.119203	0	0.0397343	#NUM!	0	1	0	1	0	1	0	1	0.0371833	#NUM!	1	0.373901	0.0397343	#NUM!	1	0.373901	0	1	0	1	0.0371833	#NUM!	1	0.373901	0.0397343	#NUM!	1	0.373901	0.0371833	#NUM!	1	0.373901	0.0397343	#NUM!	1	0.373901	0.00255092	1.0686	0.0468757	0.964859	426	0	0	0	0
Contig10127	6.39214	1.8061	-2.39462	-1.17535	-1.71239	-1.11943	-1.11224	0.328373	-1.93969	-1.13746	-2.0728	0.106891	-0.551144	-1.03556	-0.270233	0.800351	-2.39462	-1.17535	-2.71648	0.0531798	-0.227302	-1.01611	-0.158966	0.881399	1.16124	1.08099	0.503062	0.641358	-0.682235	-1.04996	-0.48907	0.650397	1.38854	1.0984	0.709157	0.517374	-0.454934	-1.03331	-0.677203	0.535421	-1.84348	-1.13499	-0.953849	0.394175	352	48	94	15.1172	36
Contig10128	2.964	1.39592	0.768987	1.19389	0.570359	1.14381	0.820088	0.458222	0.285426	1.07197	0.435762	0.685494	0.62301	1.15708	0.626517	0.564955	0.768987	1.19389	0.910014	0.414291	-0.284932	-1.06702	-0.455903	0.672113	0.0526511	1.01161	0.0540072	0.959519	0.198628	1.04378	0.241647	0.820937	0.337584	1.0794	0.356689	0.739345	0.483561	1.11374	0.613639	0.572633	0.145977	1.03181	0.134338	0.899623	1679	23	99	3.33789	25
Contig10129	0	0	0	1	0	1	0	1	0	1	0	1	0	1	0	1	0	1	0	1	0	1	0	1	0	1	0	1	0	1	0	1	0	1	0	1	0	1	0	1	0	1	0	1	450	0	0	0	0
Contig1013	26.8182	12.6874	17.4899	1.17452	-3.98751	-1.03979	-0.675023	0.536669	13.1031	1.12574	2.56196	0.0625083	13.5024	1.12957	2.46651	0.0692056	11.6928	1.11221	2.29626	0.0832811	17.0906	1.17053	4.46832	0.011089	17.4899	1.17452	4.073	0.0151854	15.6803	1.15646	4.13197	0.0144706	0.399317	1.0034	0.128198	0.904179	-1.41028	-1.01217	-0.59258	0.585339	-1.80959	-1.01561	-0.587918	0.588177	916	471	1831	113.157	315
Contig10130	11.2283	3.26259	9.21526	2.30389	5.47566	1.77476	4.36559	0.0120095	7.4501	2.05413	5.25458	0.0062776	9.21526	2.30389	10.5604	0.000454882	6.57725	1.93063	4.93208	0.00786112	1.97443	1.15741	1.31068	0.260154	3.7396	1.29814	3.70177	0.0208032	1.10159	1.08782	0.771743	0.483328	1.76517	1.12159	1.46208	0.217534	-0.872849	-1.06397	-0.554876	0.608544	-2.63802	-1.19334	-2.38277	0.075761	408	32	41	5.68867	26
Contig10131	0.241103	0	0.0803678	#NUM!	0	1	0	1	0	1	0	1	0	1	0	1	0.0803678	#NUM!	1	0.373901	0	1	0	1	0	1	0	1	0.0803678	#NUM!	1	0.373901	0	1	0	1	0.0803678	#NUM!	1	0.373901	0.0803678	#NUM!	1	0.373901	252	0	0	0	0
Contig10132	0.164261	0.0671062	-0.103942	-inf	0.0255867	1.94421	0.666078	0.541809	0.0768436	3.83571	1.30665	0.261391	0.0107965	1.39842	0.231748	0.828106	-0.0270985	#NUM!	-1	0.373901	0.0512569	1.97289	0.870698	0.433055	-0.0147902	-1.3903	-0.316965	0.767124	-0.0526852	-inf	-1.93504	0.125089	-0.0660471	-2.7429	-1.02399	0.363726	-0.103942	-inf	-1.99146	0.117255	-0.037895	#NUM!	-1	0.373901	418	0	0	0	0
Contig10133	1.82055	0.302623	0.795989	3.4029	0.590608	2.7829	2.17758	0.0950013	0.795989	3.4029	1.92697	0.126254	0.42595	2.28584	2.85941	0.0459566	0.0721428	1.21778	0.35488	0.7406	0.205381	1.22279	0.416264	0.698582	-0.164657	-1.21745	-0.534241	0.621486	-0.518465	-2.28522	-1.5347	0.199648	-0.370039	-1.48869	-0.844353	0.446013	-0.723846	-2.79434	-1.57507	0.190361	-0.353807	-1.87705	-1.41233	0.230713	792	0	5	0.357381	0
Contig10134	0.258818	0.148269	0.100858	3.14095	0.100858	3.14095	1.93281	0.12541	0.0440177	1.93438	0.716771	0.51314	0.0885867	2.88046	1.11783	0.326243	0.0373001	1.79178	0.707749	0.51816	-0.0568405	-1.62375	-0.789985	0.473733	-0.0122715	-1.09043	-0.139973	0.895446	-0.0635581	-1.75298	-0.982687	0.381398	0.044569	1.48909	0.476887	0.658327	-0.00671759	-1.07958	-0.0928749	0.930469	-0.0512865	-1.60759	-0.582928	0.591224	641	1	1	0.0883139	0
Contig10135	0.96873	0.216337	0.511829	2.00428	0.223024	1.42824	2.47412	0.0686426	-0.0111488	-1.02188	-0.128844	0.903699	0.27114	1.52063	1.72486	0.159639	0.50068	1.96138	2.76883	0.0503915	-0.234173	-1.45948	-2.4878	0.0676433	0.0481154	1.06469	0.297924	0.780595	0.277656	1.37328	1.50422	0.206965	0.282288	1.55389	1.76968	0.151496	0.511829	2.00428	2.79922	0.0488504	0.229541	1.28985	1.01987	0.365455	540	5	6	0.628991	3
Contig10136	0	0	0	1	0	1	0	1	0	1	0	1	0	1	0	1	0	1	0	1	0	1	0	1	0	1	0	1	0	1	0	1	0	1	0	1	0	1	0	1	0	1	0	1	243	0	0	0	0
Contig10137	0.11573	0	0.0385765	inf	0.0178098	#NUM!	1	0.373901	0	1	0	1	0	1	0	1	0.0385765	#NUM!	1	0.373901	-0.0178098	#NUM!	-1	0.373901	-0.0178098	#NUM!	-1	0.373901	0.0207668	2.16603	0.488753	0.650602	0	1	0	1	0.0385765	#NUM!	1	0.373901	0.0385765	#NUM!	1	0.373901	525	0	0	0	0
Contig10138	0	0	0	1	0	1	0	1	0	1	0	1	0	1	0	1	0	1	0	1	0	1	0	1	0	1	0	1	0	1	0	1	0	1	0	1	0	1	0	1	0	1	0	1	336	0	0	0	0
Contig10139	0	0	0	1	0	1	0	1	0	1	0	1	0	1	0	1	0	1	0	1	0	1	0	1	0	1	0	1	0	1	0	1	0	1	0	1	0	1	0	1	0	1	0	1	2011	0	0	0	0
Contig1014	0.528251	0.180072	0.344596	inf	0.0456294	1.68191	0.474511	0.65988	-0.066914	#NUM!	-1	0.373901	0.277682	5.14983	1.50138	0.207662	0.0919017	2.37343	0.842098	0.447136	-0.112543	-inf	-1.62962	0.178515	0.232052	3.06189	1.24935	0.279655	0.0462723	1.41115	0.418892	0.696811	0.344596	inf	1.99855	0.116309	0.158816	inf	1.84212	0.139256	-0.18578	-2.16978	-0.963712	0.389764	282	0	1	0.200742	0
Contig10140	0	0	0	1	0	1	0	1	0	1	0	1	0	1	0	1	0	1	0	1	0	1	0	1	0	1	0	1	0	1	0	1	0	1	0	1	0	1	0	1	0	1	0	1	927	0	0	0	0
Contig10141	1.32295	0.393376	0.527498	4.29139	0.2873	2.79264	2.02306	0.113103	0.527498	4.29139	1.52792	0.201253	0.318318	2.98618	1.23696	0.28376	0.192789	2.20293	0.670128	0.539478	0.240198	1.53668	0.677235	0.535403	0.0310176	1.0693	0.114938	0.914033	-0.0945112	-1.2677	-0.316149	0.7677	-0.20918	-1.43708	-0.504599	0.64037	-0.334709	-1.94804	-0.771146	0.483645	-0.125529	-1.35555	-0.341111	0.750185	373	0	0	0	0
Contig10142	2.05362	0.743513	-1.19202	-2.8364	0.596254	1.65609	3.16329	0.0340764	0.932323	2.02588	2.6361	0.0578157	-0.259698	-1.40008	-1.05106	0.352537	-0.147733	-1.19411	-0.645489	0.553772	0.336069	1.22329	1.05913	0.34926	-0.855952	-2.31866	-4.47122	0.0110643	-0.743987	-1.97755	-4.44779	0.0112659	-1.19202	-2.8364	-3.35542	0.0284255	-1.08006	-2.41912	-3.15036	0.0345021	0.111964	1.17249	0.484062	0.65365	252	4	4	0.898559	2
Contig10143	0.112983	0	-0.054197	-inf	-0.0356973	-2.92961	-0.950235	0.395801	-0.054197	-inf	-1.6576	0.172737	-0.0310727	-2.34373	-0.775908	0.481124	-0.054197	-inf	-1.6576	0.172737	-0.0184997	#NUM!	-1	0.373901	0.00462455	1.24998	0.156163	0.883469	-0.0184997	#NUM!	-1	0.373901	0.0231242	#NUM!	1	0.373901	0	1	0	1	-0.0231242	#NUM!	-1	0.373901	685	0	0	0	1
Contig10144	0.795785	0.201828	0.511663	2.23148	0.314471	1.75688	2.47857	0.0683161	0.487224	2.17266	4.01025	0.0159933	0.511663	2.23148	4.40727	0.0116253	0.387805	1.93338	3.23736	0.0317533	0.172753	1.23666	2.21446	0.0911726	0.197192	1.27014	2.84536	0.046614	0.0733339	1.10046	0.973505	0.385427	0.0244397	1.02707	0.415107	0.699363	-0.0994189	-1.12376	-1.50947	0.205685	-0.123859	-1.15419	-2.24084	0.0885395	692	6	6	0.490831	5
Contig10145	0	0	0	1	0	1	0	1	0	1	0	1	0	1	0	1	0	1	0	1	0	1	0	1	0	1	0	1	0	1	0	1	0	1	0	1	0	1	0	1	0	1	0	1	1128	0	0	0	0
Contig10146	0	0	0	1	0	1	0	1	0	1	0	1	0	1	0	1	0	1	0	1	0	1	0	1	0	1	0	1	0	1	0	1	0	1	0	1	0	1	0	1	0	1	0	1	993	0	0	0	0
Contig10147	0.28268	0.0753416	-0.116442	-3.90036	0.0274428	1.5856	0.504505	0.64043	0.109727	3.34147	1.15103	0.313843	-0.00671505	-1.16726	-0.129828	0.90297	-0.00618484	-1.15205	-0.119388	0.910724	0.0822839	2.10738	0.940506	0.400209	-0.0341578	-1.85081	-0.969257	0.387303	-0.0336276	-1.82669	-0.950982	0.395465	-0.116442	-3.90036	-1.35629	0.246511	-0.115912	-3.84952	-1.34935	0.248543	0.000530206	1.01321	0.0170522	0.987212	1101	0	0	0	0
Contig10148	0.238113	0.147783	-0.0779968	-2.58334	-0.0378773	-1.42378	-0.467684	0.664354	-0.0779968	-2.58334	-0.94812	0.396756	-0.00335332	-1.02706	-0.0352922	0.973538	-0.0478868	-1.60333	-0.46423	0.666623	-0.0401195	-1.81443	-0.588653	0.587729	0.034524	1.38626	0.415451	0.699131	-0.0100095	-1.12611	-0.108453	0.918859	0.0746435	2.51526	0.884993	0.426154	0.0301099	1.61123	0.322324	0.763351	-0.0445335	-1.56108	-0.424863	0.692794	351	1	1	0.16128	1
Contig10149	2.01197	0.443799	-0.867471	-2.78058	-0.181291	-1.24994	-0.399561	0.709896	0.448039	1.49419	0.732018	0.504737	-0.419433	-1.86093	-0.978845	0.38308	-0.0682394	-1.08139	-0.125765	0.905986	0.62933	1.86765	1.33256	0.25352	-0.238141	-1.48881	-1.33054	0.254124	0.113052	1.15586	0.299134	0.779736	-0.867471	-2.78058	-1.93593	0.12496	-0.516278	-1.61581	-0.924907	0.407362	0.351193	1.72086	1.01139	0.369039	279	1	1	0.2029	2
Contig1015	4.24254	1.67276	2.80256	1.45437	-0.555652	-1.09009	-0.744931	0.497701	2.24691	1.33418	3.45548	0.0259244	-0.408222	-1.06464	-0.520201	0.630388	0.422968	1.06291	0.330421	0.757664	2.80256	1.45437	4.73396	0.00907753	0.14743	1.0239	0.199984	0.851249	0.97862	1.15866	0.781948	0.477942	-2.65513	-1.42042	-4.14706	0.0142943	-1.82394	-1.25522	-1.5238	0.202233	0.83119	1.13161	0.651894	0.550031	1082	14	130	6.80148	10
Contig10150	0.216894	0.0827253	-0.0468493	-1.31037	0.00215653	1.01356	0.0290291	0.978232	0.0388001	1.24403	0.730516	0.50556	0.00980982	1.0617	0.145868	0.891082	-0.00804917	-1.05332	-0.106281	0.920477	0.0366436	1.22738	0.652836	0.549482	0.00765329	1.04749	0.109869	0.917805	-0.0102057	-1.06761	-0.131043	0.902068	-0.0289903	-1.17174	-0.624557	0.566119	-0.0468493	-1.31037	-0.807314	0.464754	-0.017859	-1.11831	-0.250831	0.814303	2133	2	3	0.0796191	5
Contig10151	0.85933	0.163243	-0.456255	-3.62693	-0.256121	-2.12915	-1.02062	0.365139	0.146992	1.30437	0.527089	0.626011	-0.309263	-2.78061	-1.22059	0.289274	-0.07495	-1.1837	-0.289953	0.786262	0.403113	2.77719	3.26358	0.0309761	-0.053142	-1.30597	-1.29537	0.264894	0.181171	1.79872	2.76196	0.0507475	-0.456255	-3.62693	-3.55403	0.0237127	-0.221942	-1.54398	-1.60591	0.183568	0.234313	2.34908	3.1519	0.0344509	1338	0	5	0.211544	1
Contig10152	4.10939	1.55079	1.8176	1.25453	-0.184842	-1.02339	-0.195527	0.854511	-0.718925	-1.09757	-1.09254	0.335986	-0.945908	-1.13246	-1.23512	0.284373	0.871688	1.10779	0.91621	0.411397	-0.534083	-1.07249	-0.511487	0.635952	-0.761066	-1.10658	-0.682409	0.532451	1.05653	1.1337	0.845231	0.445576	-0.226983	-1.03179	-0.256494	0.810221	1.59061	1.21588	1.51536	0.204259	1.8176	1.25453	1.62228	0.180064	348	46	46	7.48283	39
Contig10153	0.160673	0	0.0838741	inf	0.0838741	inf	1.80309	0.145714	0	1	0	1	0	1	0	1	0	1	0	1	-0.0838741	-inf	-1.80309	0.145714	-0.0838741	-inf	-1.80309	0.145714	-0.0838741	-inf	-1.80309	0.145714	0	1	0	1	0	1	0	1	0	1	0	1	418	0	0	0	0
Contig10154	1.70749	0.443105	-0.395051	-1.50152	0.180372	1.17994	0.535728	0.620547	-0.180729	-1.21996	-0.786227	0.475697	-0.198946	-1.24762	-0.697143	0.524107	-0.214679	-1.27254	-0.493748	0.647367	-0.361101	-1.43948	-1.11022	0.329147	-0.379318	-1.47212	-1.03472	0.359251	-0.395051	-1.50152	-0.803062	0.466944	-0.018217	-1.02267	-0.0670258	0.949778	-0.0339495	-1.0431	-0.0796933	0.940309	-0.0157325	-1.01997	-0.0343249	0.974263	236	5	5	1.19935	2
Contig10155	0.918436	0.245386	0.22242	2.36729	-0.219917	-2.3519	-1.95561	0.122168	0.00250358	1.00654	0.00867299	0.993495	-0.145285	-1.61223	-0.920759	0.409282	-0.00225807	-1.00594	-0.00764175	0.994269	0.22242	2.36729	0.815565	0.460526	0.0746317	1.45879	0.591011	0.586293	0.217659	2.33802	0.77753	0.480268	-0.147789	-1.62278	-0.502127	0.64196	-0.00476165	-1.01252	-0.0123339	0.99075	0.143027	1.60272	0.475135	0.659472	273	1	1	0.20736	2
Contig10156	0	0	0	1	0	1	0	1	0	1	0	1	0	1	0	1	0	1	0	1	0	1	0	1	0	1	0	1	0	1	0	1	0	1	0	1	0	1	0	1	0	1	0	1	888	0	0	0	0
Contig10157	2.16967	0.642047	-1.155	-1.83727	-0.912432	-1.56251	-2.51982	0.0653691	-0.95135	-1.60093	-1.5699	0.191525	-0.667753	-1.35771	-1.65383	0.173505	-1.155	-1.83727	-3.27705	0.0305855	-0.0389183	-1.02458	-0.0696425	0.947821	0.24468	1.15084	0.744238	0.498077	-0.242569	-1.17584	-0.921544	0.408918	0.283598	1.17914	0.483392	0.654086	-0.203651	-1.14763	-0.368515	0.731164	-0.487249	-1.35321	-1.53172	0.200351	319	11	11	1.95204	11
Contig10158	0.113257	0	0.0527167	inf	0.0162934	#NUM!	1	0.373901	0.0527167	inf	1.60098	0.184636	0	1	0	1	0	1	0	1	0.0364233	3.23547	0.991421	0.3776	-0.0162934	#NUM!	-1	0.373901	-0.0162934	#NUM!	-1	0.373901	-0.0527167	-inf	-1.60098	0.184636	-0.0527167	-inf	-1.60098	0.184636	0	1	0	1	1374	0	0	0	0
Contig10159	2.64961	0.621234	-1.08626	-2.34463	-0.663276	-1.53888	-1.21619	0.290774	-0.106378	-1.0595	-0.183512	0.863323	-1.08626	-2.34463	-1.90878	0.128927	-0.753559	-1.6607	-1.02573	0.362998	0.556898	1.45245	1.72589	0.159447	-0.422986	-1.52359	-1.39494	0.235506	-0.0902836	-1.07916	-0.162729	0.878622	-0.979884	-2.21295	-2.71203	0.0534251	-0.647181	-1.56743	-1.09959	0.333242	0.332703	1.41184	0.575476	0.595794	386	0	7	1.02659	0
Contig1016	6.32204	1.79629	3.0617	1.85033	0.316594	1.0799	0.363039	0.734947	-0.361889	-1.10051	-0.355338	0.740282	2.26614	1.5719	1.95394	0.122402	2.69981	1.68134	3.32379	0.0292747	-0.678483	-1.18844	-0.535423	0.62074	1.94954	1.4556	1.4093	0.231542	2.38322	1.55695	2.15033	0.0979456	2.62803	1.72988	1.77571	0.150435	3.0617	1.85033	2.49567	0.0670763	0.433678	1.06963	0.32209	0.763515	1023	10	79	4.37158	3
Contig10160	0.578251	0.224145	-0.29628	-1.28851	-0.0295448	-1.02624	-0.432751	0.687507	0.167643	1.14508	2.02843	0.112413	-0.128637	-1.12526	-0.781321	0.478271	0.0397164	1.03437	0.226833	0.831675	0.197188	1.17512	3.61588	0.022439	-0.0990918	-1.09649	-0.649873	0.551209	0.0692612	1.06151	0.423077	0.693994	-0.29628	-1.28851	-1.85832	0.136665	-0.127927	-1.10703	-0.751604	0.494094	0.168353	1.16394	0.758642	0.490311	2583	48	48	1.05197	38
Contig10161	1.31254	0.375316	-0.834059	-1.54175	-0.239676	-1.13431	-0.977823	0.383528	0.349388	1.1726	1.76785	0.151819	-0.484672	-1.31481	-4.12808	0.0145166	0.005318	1.00263	0.0320777	0.975947	0.589064	1.33009	1.88889	0.13192	-0.244996	-1.15913	-0.913165	0.412817	0.244994	1.13729	0.836978	0.449696	-0.834059	-1.54175	-3.69472	0.0209319	-0.34407	-1.16953	-1.3531	0.247444	0.48999	1.31827	2.46899	0.0690219	1569	56	56	2.02047	40
Contig10162	0.351457	0.137441	0.208305	31.8109	-0.0965129	-15.2755	-2.69517	0.0543655	-0.0255756	-1.32917	-0.479487	0.65663	0.0862959	1.8356	1.78368	0.149043	0.111792	2.08248	0.977571	0.383639	0.0709373	11.4925	1.74414	0.156081	0.182809	28.0397	5.39123	0.00572558	0.208305	31.8109	1.9106	0.128656	0.111872	2.43982	2.14797	0.0982045	0.137368	2.76797	1.18449	0.301789	0.0254962	1.13449	0.224091	0.833667	1383	2	2	0.0818644	1
Contig10163	0	0	0	1	0	1	0	1	0	1	0	1	0	1	0	1	0	1	0	1	0	1	0	1	0	1	0	1	0	1	0	1	0	1	0	1	0	1	0	1	0	1	0	1	201	0	0	0	0
Contig10164	0	0	0	1	0	1	0	1	0	1	0	1	0	1	0	1	0	1	0	1	0	1	0	1	0	1	0	1	0	1	0	1	0	1	0	1	0	1	0	1	0	1	0	1	716	0	0	0	0
Contig10165	1.44751	0.495317	0.321089	1.24228	0.0446087	1.0291	0.0977167	0.926858	-0.207745	-1.15675	-1.20317	0.295251	-0.12321	-1.08739	-0.343906	0.748234	0.113344	1.07393	0.619906	0.568888	-0.252354	-1.19041	-0.570354	0.598948	-0.167819	-1.11903	-0.309344	0.772504	0.0687351	1.04357	0.153935	0.885115	0.084535	1.06379	0.248509	0.815978	0.321089	1.24228	2.22682	0.0899276	0.236554	1.16779	0.684779	0.531102	410	9	9	1.24264	7
Contig10166	3.78128	1.6747	-2.21088	-1.69031	-0.467783	-1.09458	-0.781782	0.478029	-0.287163	-1.05602	-0.291895	0.78488	-0.655707	-1.13781	-0.648573	0.551968	-2.21088	-1.69031	-9.27564	0.000751366	0.18062	1.03652	0.162444	0.878832	-0.187923	-1.0395	-0.16542	0.876637	-1.7431	-1.54425	-3.05629	0.0377952	-0.368543	-1.07746	-0.267342	0.802424	-1.92372	-1.60065	-1.98937	0.117535	-1.55518	-1.48558	-1.56351	0.192974	321	21	29	5.11423	15
Contig10167	2.29818	1.00232	0.670928	1.28346	0.248937	1.10517	0.306611	0.774437	0.670928	1.28346	0.836258	0.450057	0.167502	1.07077	0.205117	0.847496	0.290387	1.12269	0.322491	0.763233	0.421991	1.16132	0.644804	0.554173	-0.0814354	-1.03213	-0.121197	0.909379	0.0414504	1.01585	0.0537171	0.959736	-0.503426	-1.19864	-0.762432	0.488284	-0.380541	-1.14321	-0.499702	0.643522	0.122886	1.04849	0.158235	0.881939	315	0	10	1.79712	0
Contig10168	0.149919	0	0.0499729	#NUM!	0	1	0	1	0.0499729	#NUM!	1	0.373901	0	1	0	1	0	1	0	1	0.0499729	#NUM!	1	0.373901	0	1	0	1	0	1	0	1	-0.0499729	#NUM!	-1	0.373901	-0.0499729	#NUM!	-1	0.373901	0	1	0	1	346	0	0	0	0
Contig10169	0	0	0	1	0	1	0	1	0	1	0	1	0	1	0	1	0	1	0	1	0	1	0	1	0	1	0	1	0	1	0	1	0	1	0	1	0	1	0	1	0	1	0	1	948	0	0	0	0
Contig1017	0.383779	0	0.127926	inf	0.127926	#NUM!	1	0.373901	0	1	0	1	0	1	0	1	0	1	0	1	-0.127926	#NUM!	-1	0.373901	-0.127926	#NUM!	-1	0.373901	-0.127926	#NUM!	-1	0.373901	0	1	0	1	0	1	0	1	0	1	0	1	175	0	0	0	0
Contig10170	271.044	83.4177	-179.109	-1.80227	82.8404	1.25927	2.81325	0.0481575	-0.609192	-1.00191	-0.0164543	0.98766	-1.63236	-1.00514	-0.0445856	0.966575	-96.2684	-1.43121	-2.95629	0.0417078	-83.4496	-1.26167	-1.99924	0.116218	-84.4728	-1.26573	-2.04158	0.110745	-179.109	-1.80227	-4.73313	0.00908306	-1.02317	-1.00322	-0.021737	0.983699	-95.6592	-1.42848	-2.1743	0.0953507	-94.636	-1.4239	-2.16808	0.0960167	477	2	2679	317.937	3
Contig10171	3.22038	0.849004	-1.47675	-2.16859	0.596961	1.35827	2.51843	0.0654661	1.07421	1.64469	1.96862	0.12036	-0.20183	-1.13782	-0.447768	0.677501	-0.402537	-1.31854	-0.707045	0.518553	0.477252	1.21088	0.951696	0.395143	-0.798792	-1.54547	-2.01663	0.113935	-0.999498	-1.79093	-1.89616	0.130817	-1.27604	-1.87137	-2.02149	0.113306	-1.47675	-2.16859	-2.04903	0.109811	-0.200706	-1.15882	-0.307927	0.773506	489	11	11	1.27342	13
Contig10172	0.811638	0.231004	0.243253	1.79641	-0.0346208	-1.1105	-0.25354	0.812349	0.189543	1.54476	1.75222	0.154615	-0.0425026	-1.13915	-0.420675	0.69561	0.20075	1.57697	0.851386	0.442524	0.224164	1.71545	1.60301	0.184196	-0.00788178	-1.0258	-0.058647	0.956046	0.235371	1.75122	0.934397	0.402998	-0.232046	-1.75971	-2.20076	0.0925738	0.0112071	1.02085	0.0471454	0.964657	0.243253	1.79641	1.0371	0.358266	1490	2	10	0.379928	0
Contig10173	0.267575	0.0717669	-0.0971928	-2.21891	0.0515979	1.41169	0.635856	0.559431	-0.0403277	-1.47442	-0.494692	0.646757	-0.0455949	-1.57181	-0.669975	0.539565	-0.0433765	-1.52927	-0.554196	0.608968	-0.0919255	-2.08142	-1.38086	0.239459	-0.0971928	-2.21891	-1.97672	0.119248	-0.0949744	-2.15885	-1.51843	0.20352	-0.00526727	-1.06606	-0.105805	0.920831	-0.00304888	-1.0372	-0.0483706	0.96374	0.00221839	1.02782	0.0501239	0.962427	753	2	2	0.150356	0
Contig10174	0.277429	0.127147	0.0948236	2.63975	-0.0356187	-1.61393	-0.835491	0.450441	-0.0358084	-1.61922	-0.582152	0.591699	0.0253281	1.27049	0.297599	0.780825	0.0590152	1.63026	0.732755	0.504334	-0.000189753	-1.00328	-0.00276134	0.997929	0.0609467	2.05048	0.673785	0.537378	0.0946339	2.63111	1.09823	0.333768	0.0611365	2.05721	0.60689	0.576685	0.0948236	2.63975	0.978491	0.383235	0.0336872	1.28317	0.297164	0.781135	598	0	1	0.0946642	0
Contig10175	0.583299	0.224428	0.233969	2.22553	0.233969	2.22553	2.24056	0.0885665	0.10476	1.54873	0.900514	0.418762	0.190344	1.99702	1.10139	0.332546	0.116575	1.61062	0.64693	0.552929	-0.129209	-1.437	-2.13668	0.0994579	-0.0436256	-1.11443	-0.308553	0.773064	-0.117394	-1.38178	-0.780988	0.478447	0.0855833	1.28945	0.569043	0.599757	0.0118149	1.03996	0.0743921	0.94427	-0.0737684	-1.23991	-0.361864	0.73576	1005	2	7	0.394293	0
Contig10176	0.322418	0.145659	-0.166467	-inf	0.0837278	2.15809	0.709745	0.517046	0.0941688	2.30251	0.852064	0.442188	-0.0722978	#NUM!	-1	0.373901	-0.0074442	-1.11478	-0.0766468	0.942585	0.0104411	1.06692	0.0833897	0.937548	-0.156026	-inf	-1.67376	0.169491	-0.091172	-2.40581	-0.80286	0.467049	-0.166467	-inf	-1.99146	0.117255	-0.101613	-2.56681	-0.960438	0.391224	0.0648536	#NUM!	1	0.373901	261	1	1	0.216894	0
Contig10177	2.2611	0.403035	1.39818	1.6443	-0.227296	-1.10474	-0.835921	0.450226	-0.180208	-1.08128	-0.539533	0.61815	0.49861	1.20798	1.18617	0.301198	1.17088	1.4884	2.54045	0.0639503	0.0470885	1.0217	0.187396	0.860472	0.725906	1.33451	2.02677	0.112626	1.39818	1.6443	3.4525	0.025995	0.678818	1.30616	1.66658	0.170926	1.35109	1.60937	3.00889	0.0395934	0.672274	1.23214	1.30161	0.262953	891	0	30	1.90603	0
Contig10178	0.71003	0.253673	-0.196024	-2.47388	-0.0983878	-1.4266	-0.440041	0.68264	-0.126163	-1.62193	-0.55628	0.607669	-0.196024	-2.47388	-0.955459	0.393452	-0.163559	-1.9885	-0.772463	0.482947	-0.0277756	-1.13692	-0.165851	0.87632	-0.0976358	-1.73411	-0.713961	0.514699	-0.0651716	-1.39387	-0.44506	0.679299	-0.0698602	-1.52527	-0.492179	0.648383	-0.037396	-1.22601	-0.247181	0.816937	0.0324642	1.24409	0.27897	0.794097	327	1	1	0.173117	3
Contig10179	0	0	0	1	0	1	0	1	0	1	0	1	0	1	0	1	0	1	0	1	0	1	0	1	0	1	0	1	0	1	0	1	0	1	0	1	0	1	0	1	0	1	0	1	221	0	0	0	0
Contig1018	1.772	0.60442	0.505908	1.14544	-0.244206	-1.0702	-0.552664	0.609923	-0.231524	-1.06632	-0.424534	0.693015	0.261701	1.0703	0.66033	0.54513	0.070185	1.01885	0.144402	0.892167	0.0126826	1.00365	0.0292528	0.978064	0.505908	1.14544	2.31835	0.0812837	0.314391	1.09038	0.882948	0.427135	0.493225	1.14128	1.27441	0.27152	0.301709	1.08642	0.630544	0.562568	-0.191516	-1.05049	-0.643397	0.554997	722	27	43	3.37146	29
Contig10180	1.98251	0.642598	-0.767264	-1.48742	0.290899	1.14187	0.492354	0.648269	-0.476365	-1.30262	-1.04433	0.355287	0.204637	1.0998	0.272634	0.79863	-0.0692553	-1.03496	-0.173385	0.870769	-0.767264	-1.48742	-1.57208	0.191033	-0.0862617	-1.03825	-0.11197	0.916241	-0.360154	-1.18178	-0.826955	0.45474	0.681002	1.43262	1.01236	0.368625	0.40711	1.25862	1.84556	0.138701	-0.273892	-1.13824	-0.430922	0.688731	336	3	8	1.34784	5
Contig10181	0	0	0	1	0	1	0	1	0	1	0	1	0	1	0	1	0	1	0	1	0	1	0	1	0	1	0	1	0	1	0	1	0	1	0	1	0	1	0	1	0	1	0	1	295	0	0	0	0
Contig10182	3.6235	1.46228	2.42824	1.41001	-0.652058	-1.1101	-1.83192	0.140913	0.844316	1.12843	0.87537	0.43079	0.714664	1.1087	2.25859	0.0868159	1.77618	1.27017	4.08487	0.0150382	1.49637	1.25267	1.5477	0.196607	1.36672	1.23077	4.22614	0.0134114	2.42824	1.41001	5.5197	0.00525979	-0.129651	-1.01779	-0.136046	0.898357	0.931865	1.12561	0.933198	0.403546	1.06152	1.14563	2.5979	0.0601812	534	0	65	6.89063	0
Contig10183	1.66452	0.302843	-0.634897	-1.72472	-0.175864	-1.15632	-0.305517	0.775211	0.21004	1.16146	0.541712	0.616781	-0.146623	-1.12702	-0.299185	0.7797	-0.424856	-1.48496	-1.40858	0.231737	0.385904	1.34301	0.703071	0.520777	0.0292409	1.02599	0.0467564	0.964949	-0.248992	-1.28422	-0.506243	0.639314	-0.356663	-1.30899	-0.778117	0.479958	-0.634897	-1.72472	-2.5727	0.0618018	-0.278233	-1.3176	-0.716637	0.513214	783	0	16	1.15677	0
Contig10184	0	0	0	1	0	1	0	1	0	1	0	1	0	1	0	1	0	1	0	1	0	1	0	1	0	1	0	1	0	1	0	1	0	1	0	1	0	1	0	1	0	1	0	1	1036	0	0	0	0
Contig10185	0.204585	0	0.0681951	#NUM!	0	1	0	1	0.0681951	#NUM!	1	0.373901	0	1	0	1	0	1	0	1	0.0681951	#NUM!	1	0.373901	0	1	0	1	0	1	0	1	-0.0681951	#NUM!	-1	0.373901	-0.0681951	#NUM!	-1	0.373901	0	1	0	1	603	0	0	0	0
Contig10186	0.193467	0	0.0876191	inf	0.051822	#NUM!	1	0.373901	0.0876191	inf	1.97798	0.119077	0	1	0	1	0.0644889	#NUM!	1	0.373901	0.0357971	1.69077	0.52508	0.627286	-0.051822	#NUM!	-1	0.373901	0.0126669	1.24443	0.153111	0.885724	-0.0876191	-inf	-1.97798	0.119077	-0.0231302	-1.35867	-0.295641	0.782216	0.0644889	#NUM!	1	0.373901	432	0	0	0	0
Contig10187	0.104061	0	-0.055509	-inf	-0.055509	-inf	-1.83558	0.140316	-0.055509	-inf	-1.83558	0.140316	-0.0263912	-1.90636	-0.628657	0.563686	-0.055509	-inf	-1.83558	0.140316	0	1	0	1	0.0291178	#NUM!	1	0.373901	0	1	0	1	0.0291178	#NUM!	1	0.373901	0	1	0	1	-0.0291178	#NUM!	-1	0.373901	544	0	1	0.104061	0
Contig10188	0.197302	0	0.0657672	#NUM!	0	1	0	1	0.0657672	#NUM!	1	0.373901	0	1	0	1	0	1	0	1	0.0657672	#NUM!	1	0.373901	0	1	0	1	0	1	0	1	-0.0657672	#NUM!	-1	0.373901	-0.0657672	#NUM!	-1	0.373901	0	1	0	1	348	0	0	0	0
Contig10189	0.048824	0	-0.0162747	-inf	-0.0162747	#NUM!	-1	0.373901	-0.0162747	#NUM!	-1	0.373901	-0.0162747	#NUM!	-1	0.373901	-0.0162747	#NUM!	-1	0.373901	0	1	0	1	0	1	0	1	0	1	0	1	0	1	0	1	0	1	0	1	0	1	0	1	696	0	0	0	0
Contig1019	0.327755	0	0.109252	#NUM!	0	1	0	1	0.0806307	#NUM!	1	0.373901	0	1	0	1	0.109252	#NUM!	1	0.373901	0.0806307	#NUM!	1	0.373901	0	1	0	1	0.109252	#NUM!	1	0.373901	-0.0806307	#NUM!	-1	0.373901	0.0286211	1.35497	0.210785	0.843358	0.109252	#NUM!	1	0.373901	255	0	0	0	0
Contig10190	0.289324	0.146863	0.083192	2.35441	0.0211832	1.34487	0.261413	0.806683	0.083192	2.35441	1.3309	0.254016	0.0140058	1.22802	0.143982	0.892477	0.07532	2.22625	0.724391	0.508927	0.0620088	1.75065	1.14594	0.315714	-0.00717739	-1.09515	-0.0779268	0.941629	0.0541368	1.65536	0.545972	0.614107	-0.0691862	-1.91724	-0.906588	0.415899	-0.00787201	-1.05757	-0.092948	0.930414	0.0613142	1.81287	0.543478	0.615672	420	0	0	0	0
Contig10191	0.0863659	0	0.0287886	inf	0.0117612	#NUM!	1	0.373901	0.0287886	#NUM!	1	0.373901	0	1	0	1	0	1	0	1	0.0170275	2.44777	0.547535	0.613128	-0.0117612	#NUM!	-1	0.373901	-0.0117612	#NUM!	-1	0.373901	-0.0287886	#NUM!	-1	0.373901	-0.0287886	#NUM!	-1	0.373901	0	1	0	1	795	0	0	0	0
Contig10192	2.13937	0.337826	-0.357745	-1.24903	-0.168682	-1.10376	-0.263366	0.805279	-0.318068	-1.21546	-1.67497	0.169251	-0.357745	-1.24903	-0.779584	0.479185	-0.353548	-1.24539	-1.27423	0.271578	-0.149386	-1.10119	-0.238231	0.823408	-0.189063	-1.13161	-0.250921	0.814238	-0.184866	-1.12831	-0.280573	0.792951	-0.0396775	-1.02762	-0.0901833	0.932477	-0.0354798	-1.02463	-0.144881	0.891812	0.00419771	1.00292	0.00866857	0.993499	790	1	27	1.93475	0
Contig10193	1.82729	0.626687	1.07232	2.57964	-0.0642582	-1.07494	-0.126548	0.905405	-0.242873	-1.35778	-1.11727	0.326456	-0.122662	-1.15351	-0.436473	0.685019	0.829445	1.8999	3.68244	0.0211585	-0.178615	-1.26312	-0.358722	0.737936	-0.0584036	-1.07309	-0.110442	0.917378	0.893703	2.04228	1.78241	0.149265	0.120212	1.17708	0.457429	0.671105	1.07232	2.57964	5.30749	0.00605647	0.952107	2.19155	3.535	0.0241217	329	2	7	1.20445	0
Contig10194	0.124645	0.0463429	0.0225065	2.18196	-0.0206662	-2.08531	-0.70741	0.518349	0.00172112	1.04334	0.0543404	0.95927	0.00184034	1.04635	0.0390844	0.970696	-0.00605954	-1.18008	-0.211028	0.84318	0.0223873	2.17569	0.756872	0.491261	0.0225065	2.18196	0.492442	0.648212	0.0146066	1.76708	0.553567	0.609359	0.000119223	1.00288	0.00251984	0.99811	-0.00778065	-1.23123	-0.26751	0.802303	-0.00789988	-1.23478	-0.174059	0.870273	1331	1	1	0.0425313	0
Contig10195	0.347757	0.11505	0.162873	inf	-0.0503296	-1.63168	-0.641228	0.55627	-0.130006	-inf	-2.33999	0.0793792	-0.0477164	-1.57986	-0.68851	0.528984	0.032867	1.25281	0.285145	0.789688	-0.0796761	-inf	-1.43709	0.224055	0.00261318	1.0328	0.0377567	0.971691	0.0831966	2.04418	0.722142	0.510168	0.0822893	inf	1.9863	0.117948	0.162873	inf	1.61276	0.182093	0.0805834	1.97927	0.738231	0.501343	721	0	3	0.235545	0
Contig10196	0.382126	0.15615	0.180604	inf	-0.118678	#NUM!	-1	0.373901	0.000352107	1.00297	0.00264617	0.998015	-0.0666276	-2.28007	-0.514142	0.634253	0.0619267	1.52181	0.381406	0.722296	0.11903	inf	1.97798	0.119077	0.0520499	#NUM!	1	0.373901	0.180604	inf	1.62993	0.17845	-0.0669798	-2.28684	-0.841828	0.447271	0.0615746	1.5173	0.488333	0.650876	0.128554	3.46983	1.0501	0.352927	318	2	2	0.356033	0
Contig10197	3.50061	1.03942	2.19087	1.64301	0.66582	1.19542	1.20475	0.294704	2.19087	1.64301	4.44422	0.011297	1.61703	1.47459	2.53793	0.0641216	1.1209	1.32898	2.7137	0.053333	1.52505	1.37443	2.53346	0.064427	0.95121	1.23354	1.31243	0.259616	0.455076	1.11173	0.845128	0.445628	-0.573836	-1.11421	-0.843443	0.446466	-1.06997	-1.2363	-2.2431	0.0883176	-0.496134	-1.10957	-0.793974	0.471654	1818	33	91	2.83357	23
Contig10198	0.861702	0.226769	0.355489	2.21187	0.355489	2.21187	1.93799	0.124666	0.162046	1.55242	0.9178	0.410656	0.303193	2.03359	1.95361	0.122449	0.266143	1.90729	1.4599	0.218096	-0.193443	-1.42479	-0.814816	0.460909	-0.0522954	-1.08767	-0.235586	0.825324	-0.089346	-1.15969	-0.369642	0.730387	0.141148	1.30995	0.65245	0.549707	0.104097	1.22859	0.44009	0.682607	-0.0370506	-1.06622	-0.167614	0.87502	474	3	3	0.358286	1
Contig10199	0.575906	0.172659	-0.188374	-2.96319	0.0606753	1.27129	0.630807	0.562413	-0.127699	-2.33084	-1.58514	0.188115	-0.0111697	-1.05257	-0.0814916	0.938966	0.0485384	1.21703	0.262013	0.806251	-0.188374	-2.96319	-3.50992	0.0246737	-0.071845	-1.33812	-0.583172	0.591075	-0.0121369	-1.04459	-0.0692594	0.948107	0.116529	2.21444	1.04581	0.354682	0.176237	2.8367	1.05422	0.351248	0.0597081	1.281	0.297635	0.7808	633	1	1	0.08943	3
Contig102	1.76452	0.58371	0.899033	1.74449	0.0981901	1.08131	0.339139	0.751562	0.775161	1.64191	2.57698	0.0615236	0.178571	1.14787	0.663367	0.543374	0.899033	1.74449	2.44315	0.0709674	0.676971	1.51844	3.14721	0.0346067	0.0803805	1.06156	0.478244	0.657441	0.800843	1.61331	2.6519	0.0568691	-0.59659	-1.43039	-3.19325	0.0331132	0.123872	1.06247	0.395992	0.712325	0.720462	1.51976	2.54988	0.0633136	1363	11	21	0.872189	18
Contig1020	2.07104	0.505751	0.465351	1.34419	-0.353046	-1.26113	-1.34928	0.248561	-0.303395	-1.21645	-1.11291	0.328116	0.112305	1.06587	0.348067	0.745336	0.103005	1.06041	0.159339	0.881124	0.0496512	1.03672	0.18657	0.861078	0.465351	1.34419	1.4671	0.216246	0.456051	1.33731	0.708435	0.517777	0.4157	1.29658	1.27402	0.271646	0.4064	1.28994	0.626893	0.564732	-0.00929953	-1.00514	-0.0138622	0.989604	407	6	14	1.94725	3
Contig10200	0.142868	0	0.0476226	#NUM!	0	1	0	1	0	1	0	1	0.0270771	#NUM!	1	0.373901	0.0476226	#NUM!	1	0.373901	0	1	0	1	0.0270771	#NUM!	1	0.373901	0.0476226	#NUM!	1	0.373901	0.0270771	#NUM!	1	0.373901	0.0476226	#NUM!	1	0.373901	0.0205455	1.75878	0.37504	0.726669	585	0	0	0	0
Contig10201	0.69411	0.333471	0.25415	1.21475	-0.154714	-1.1259	-0.899197	0.419386	-0.200176	-1.16915	-1.01735	0.366516	-0.159688	-1.13047	-0.735928	0.502599	0.0539739	1.03901	0.290982	0.78553	-0.045462	-1.03841	-0.2931	0.784022	-0.00497392	-1.00406	-0.0276213	0.979287	0.208688	1.16982	1.485	0.211721	0.040488	1.03421	0.198656	0.85222	0.25415	1.21475	1.49603	0.208978	0.213662	1.17457	1.10735	0.330247	2556	63	63	1.3953	37
Contig10202	0.427647	0.17521	0.172679	2.71941	-0.0692798	-1.48967	-0.492739	0.64802	-0.110334	-2.09862	-0.733954	0.503678	-0.0592565	-1.39111	-0.493916	0.647258	0.0623453	1.29581	0.465948	0.665494	-0.041054	-1.40878	-0.311746	0.770807	0.0100232	1.07084	0.104857	0.921537	0.131625	1.93032	1.17042	0.306807	0.0510773	1.50859	0.466909	0.664863	0.172679	2.71941	1.38802	0.237439	0.121602	1.80262	1.42598	0.227019	1033	1	1	0.0548008	0
Contig10203	0.285905	0	-0.0953017	-inf	-0.0313002	-1.48905	-0.272654	0.798616	-0.0953017	#NUM!	-1	0.373901	-0.0953017	#NUM!	-1	0.373901	-0.00981281	-1.11478	-0.0766468	0.942585	-0.0640015	#NUM!	-1	0.373901	-0.0640015	#NUM!	-1	0.373901	0.0214874	1.33573	0.201208	0.850353	0	1	0	1	0.0854889	#NUM!	1	0.373901	0.0854889	#NUM!	1	0.373901	198	1	1	0.285905	0
Contig10204	3.25573	1.21748	2.1063	1.63475	0.000744349	1.00022	0.00207457	0.998444	1.48518	1.44757	5.42438	0.0056007	1.03286	1.31126	3.32591	0.0292168	2.1063	1.63475	4.25495	0.0131062	1.48443	1.44724	4.53218	0.0105598	1.03211	1.31096	2.8764	0.0451766	2.10555	1.63438	3.99801	0.0161568	-0.452321	-1.10395	-1.65184	0.173912	0.62112	1.12931	1.31356	0.259271	1.07344	1.2467	2.16839	0.0959832	744	29	42	3.19568	24
Contig10205	1.55035	0.319363	0.274268	1.19379	0.212681	1.15027	0.793917	0.471683	0.0839389	1.05931	0.23486	0.82585	0.135512	1.09575	0.68983	0.528237	0.274268	1.19379	0.713264	0.515087	-0.128742	-1.08587	-0.300759	0.778583	-0.0771688	-1.04976	-0.251578	0.813763	0.0615867	1.03783	0.13657	0.897968	0.0515734	1.0344	0.133136	0.900515	0.190329	1.12695	0.373749	0.727558	0.138756	1.08947	0.33635	0.753512	489	11	11	1.27342	10
Contig10206	0.422109	0.115591	0.246817	13.9432	0.0714351	4.74608	2.997	0.0400604	0.0540751	3.83571	1.30665	0.261391	0.116661	7.11776	1.58593	0.18794	0.246817	13.9432	3.04757	0.0381186	-0.01736	-1.23734	-0.440444	0.682371	0.0452263	1.49971	0.624064	0.566412	0.175382	2.93783	2.19229	0.0934531	0.0625863	1.85565	0.782542	0.47763	0.192742	3.63509	2.21903	0.0907105	0.130156	1.95893	1.22751	0.286931	594	0	0	0	0
Contig10207	0.632505	0.120449	-0.120118	-2.0743	-0.0914864	-1.65142	-0.429456	0.689713	-0.0118044	-1.05363	-0.056718	0.95749	-0.120118	-2.0743	-0.593905	0.584534	-0.00705487	-1.03137	-0.0300483	0.977468	0.079682	1.56737	0.902304	0.417917	-0.0286314	-1.25607	-0.390047	0.716381	0.0844315	1.60118	0.60298	0.579041	-0.108313	-1.96872	-1.87899	0.133437	0.00474951	1.02158	0.0358607	0.973112	0.113063	2.0112	0.91915	0.410029	537	6	6	0.632505	0
Contig10208	2.7654	1.27754	1.95137	1.3798	0.184559	1.03592	0.696138	0.524673	1.95137	1.3798	7.28968	0.00188237	1.00479	1.19556	2.85875	0.0459874	1.71512	1.33382	3.7513	0.0199245	1.76681	1.33195	41.5692	2.00166e-06	0.820229	1.15411	3.54002	0.0240129	1.53056	1.28757	4.10253	0.0148224	-0.946582	-1.1541	-4.03421	0.0156789	-0.236247	-1.03447	-0.630145	0.562805	0.710335	1.11564	1.61927	0.180702	1763	150	150	4.81644	129
Contig10209	2.04691	0.235276	-1.21571	-3.78659	-0.0180031	-1.0248	-0.14903	0.888741	0.90809	2.22074	2.68636	0.0548647	-0.307617	-1.7051	-2.06273	0.108117	0.138158	1.18572	0.524101	0.627907	0.926093	2.27581	2.67289	0.0556387	-0.289614	-1.66384	-1.73023	0.158639	0.156161	1.21513	0.569206	0.599656	-1.21571	-3.78659	-3.40208	0.0272251	-0.769932	-1.87289	-1.84079	0.139471	0.445775	2.02179	1.5481	0.196514	362	4	4	0.625516	4
Contig1021	1.25948	0.38626	0.603464	1.64419	-0.0258285	-1.02757	-0.122759	0.908219	0.405305	1.42105	1.42219	0.228038	0.577635	1.60007	1.91384	0.128178	0.25639	1.26635	1.02607	0.362852	0.431133	1.46023	1.35385	0.247225	0.603464	1.64419	1.80894	0.144726	0.282218	1.30126	0.981777	0.381796	0.17233	1.12598	0.447592	0.677618	-0.148915	-1.12216	-0.430635	0.688923	-0.321245	-1.26353	-0.892835	0.422406	483	10	10	1.17203	5
Contig10210	0	0	0	1	0	1	0	1	0	1	0	1	0	1	0	1	0	1	0	1	0	1	0	1	0	1	0	1	0	1	0	1	0	1	0	1	0	1	0	1	0	1	0	1	495	0	0	0	0
Contig10211	0.214899	0.0492447	0.0552182	4.36391	-0.0227003	-2.38291	-0.843918	0.44623	-0.016718	-1.74643	-0.540776	0.617369	0.0325179	1.83134	0.435107	0.685932	0.0309707	1.79178	0.707749	0.51816	0.00598229	1.36444	0.215435	0.839967	0.0552182	4.36391	0.751373	0.494219	0.053671	4.26965	1.29029	0.266487	0.0492359	3.19831	0.656016	0.547632	0.0476887	3.12923	1.07651	0.342296	-0.00154723	-1.02208	-0.0190565	0.985709	772	0	1	0.073328	0
Contig10212	0	0	0	1	0	1	0	1	0	1	0	1	0	1	0	1	0	1	0	1	0	1	0	1	0	1	0	1	0	1	0	1	0	1	0	1	0	1	0	1	0	1	0	1	369	0	0	0	0
Contig10213	7.3184	2.54953	4.0246	1.7565	1.45932	1.27431	1.25805	0.276803	4.0246	1.7565	5.33032	0.00596399	2.9294	1.55064	3.75683	0.0198293	4.02388	1.75637	2.96659	0.0412834	2.56527	1.3784	2.78096	0.0497695	1.47008	1.21685	1.55931	0.193933	2.56456	1.37829	1.76108	0.153023	-1.09519	-1.13276	-3.25309	0.0312844	-0.000716389	-1.00008	-0.000617682	0.999537	1.09448	1.13267	0.930647	0.404717	336	22	23	3.87504	27
Contig10214	0.588223	0.14607	-0.143466	-1.74732	-0.0682896	-1.25562	-0.486938	0.651781	-0.13302	-1.65715	-0.779695	0.479127	-0.143466	-1.74732	-0.836667	0.449851	-0.0576189	-1.2074	-0.380934	0.72262	-0.0647307	-1.31978	-0.593871	0.584555	-0.0751764	-1.39159	-0.681248	0.533112	0.0106707	1.03994	0.141923	0.894002	-0.0104457	-1.05441	-0.0710483	0.94677	0.0754014	1.3725	0.613787	0.572545	0.0858471	1.44718	0.692045	0.526983	921	1	2	0.12293	1
Contig10215	0	0	0	1	0	1	0	1	0	1	0	1	0	1	0	1	0	1	0	1	0	1	0	1	0	1	0	1	0	1	0	1	0	1	0	1	0	1	0	1	0	1	0	1	747	0	0	0	0
Contig10216	0.549853	0.145893	0.159605	1.80158	-0.0961583	-1.48293	-0.750695	0.494585	-0.0913381	-1.44788	-0.851419	0.442508	0.0634463	1.21487	0.628594	0.563724	0.0139608	1.04728	0.10653	0.920291	0.00482021	1.02421	0.0295951	0.977808	0.159605	1.80158	1.00529	0.371637	0.110119	1.55305	0.613736	0.572575	0.154784	1.759	1.08618	0.338475	0.105299	1.51634	0.63737	0.558539	-0.0494855	-1.16003	-0.307056	0.774123	456	2	2	0.248286	2
Contig10217	0.431412	0.0920148	-0.101453	-1.68483	0.0906364	1.59762	0.784138	0.476792	0.0979356	1.64575	5.26313	0.00624119	-0.00351766	-1.02374	-0.0537568	0.959707	0.0637979	1.42066	2.29676	0.0832351	0.00729918	1.03012	0.0636141	0.95233	-0.0941541	-1.63556	-0.719987	0.511359	-0.0268385	-1.12456	-0.230215	0.829219	-0.101453	-1.68483	-1.58693	0.187719	-0.0341377	-1.15844	-1.42145	0.228238	0.0673155	1.45439	1.0021	0.373002	1286	0	4	0.176078	0
Contig10218	0.0231167	0	-0.00770556	-inf	-0.00770556	#NUM!	-1	0.373901	-0.00770556	#NUM!	-1	0.373901	-0.00770556	#NUM!	-1	0.373901	-0.00770556	#NUM!	-1	0.373901	0	1	0	1	0	1	0	1	0	1	0	1	0	1	0	1	0	1	0	1	0	1	0	1	1470	0	0	0	0
Contig10219	0.0187183	0	0.00623944	inf	0.00623944	#NUM!	1	0.373901	0	1	0	1	0	1	0	1	0	1	0	1	-0.00623944	#NUM!	-1	0.373901	-0.00623944	#NUM!	-1	0.373901	-0.00623944	#NUM!	-1	0.373901	0	1	0	1	0	1	0	1	0	1	0	1	2031	0	0	0	0
Contig1022	3.98309	1.65843	1.98155	1.36435	0.707501	1.12485	0.684642	0.53118	1.20233	1.21217	1.12872	0.322128	-0.228255	-1.04197	-0.20732	0.845887	1.7533	1.3094	1.99673	0.116551	0.494825	1.07763	0.581411	0.592153	-0.935756	-1.17206	-1.04503	0.355	1.0458	1.16406	1.74135	0.156591	-1.43058	-1.26304	-1.53498	0.199581	0.550972	1.08021	0.842702	0.446835	1.98155	1.36435	2.78859	0.0493833	567	43	67	6.68927	17
Contig10220	0.814178	0.10266	0.380426	5.25347	-0.13083	-2.46278	-1.69028	0.166239	-0.0567076	-1.34671	-0.54714	0.613376	-0.0191215	-1.09506	-0.258955	0.80845	0.249596	2.13314	0.993177	0.37684	0.074122	1.82875	0.790974	0.473216	0.111708	2.24899	1.89038	0.131693	0.380426	5.25347	1.53782	0.198913	0.0375861	1.2298	0.413984	0.700121	0.306304	2.87272	1.19276	0.298879	0.268718	2.33593	1.09107	0.33656	597	2	2	0.189646	1
Contig10221	0	0	0	1	0	1	0	1	0	1	0	1	0	1	0	1	0	1	0	1	0	1	0	1	0	1	0	1	0	1	0	1	0	1	0	1	0	1	0	1	0	1	0	1	397	0	0	0	0
Contig10222	1.19994	0.575095	0.537802	1.9802	0.0943541	1.17197	0.314412	0.768924	0.537802	1.9802	1.63875	0.176608	0.186214	1.33939	0.765505	0.486644	0.271684	1.49517	0.748893	0.495557	0.443448	1.68963	1.35251	0.247616	0.0918597	1.14286	0.378271	0.724448	0.17733	1.27578	0.489182	0.650324	-0.351588	-1.47843	-1.27022	0.272865	-0.266118	-1.3244	-0.689299	0.528537	0.0854699	1.1163	0.269575	0.800822	719	4	5	0.393666	5
Contig10223	2.54535	0.504824	1.08524	1.52309	0.689494	1.33234	1.6882	0.166644	0.862808	1.41588	1.78265	0.149222	1.08524	1.52309	2.0196	0.113549	0.0348627	1.0168	0.058085	0.956467	0.173314	1.0627	0.384555	0.720138	0.395751	1.14317	0.779722	0.479113	-0.654631	-1.31032	-1.14112	0.317498	0.222437	1.07572	0.390143	0.716315	-0.827945	-1.39248	-1.31477	0.258899	-1.05038	-1.49792	-1.564	0.192862	373	15	15	2.27651	11
Contig10224	0.986583	0.288196	0.715922	5.03987	0.138112	1.77935	1.00923	0.369958	0.174173	1.98284	1.17637	0.304674	0.315601	2.7809	1.13089	0.32131	0.715922	5.03987	5.32905	0.00596908	0.0360611	1.11436	0.319477	0.765355	0.17749	1.56288	0.677162	0.535445	0.577811	2.83242	6.13599	0.00357582	0.141429	1.40249	0.52746	0.625776	0.541749	2.54175	4.93287	0.0078567	0.400321	1.81231	1.53492	0.199596	593	0	0	0	1
Contig10225	0.6887	0.239595	0.377186	3.58561	0.00567943	1.03893	0.0504079	0.962214	0.330401	3.2649	2.98024	0.0407293	0.377186	3.58561	3.22308	0.0321862	0.152251	2.04368	0.891512	0.423036	0.324721	3.14255	2.92158	0.0431751	0.371507	3.45125	3.16732	0.0339447	0.146571	1.9671	0.857337	0.439588	0.0467855	1.09823	0.404858	0.706298	-0.17815	-1.59756	-1.04932	0.353245	-0.224935	-1.75449	-1.29375	0.265402	207	1	1	0.273474	0
Contig10226	0.975473	0.263493	0.232727	1.71717	-0.0102895	-1.03171	-0.0611872	0.954145	0.222438	1.6644	3.75623	0.0198396	0.119568	1.35714	0.664395	0.54278	0.145654	1.43505	0.512219	0.635483	0.232727	1.71717	1.37222	0.241915	0.129857	1.40017	0.540864	0.617313	0.155943	1.48056	0.478713	0.657135	-0.10287	-1.2264	-0.567378	0.600785	-0.0767836	-1.15982	-0.269218	0.801078	0.026086	1.05741	0.0785718	0.941147	436	2	2	0.259675	2
Contig10227	0.40073	0.0739747	0.173901	4.01087	0.173901	4.01087	2.47708	0.0684248	0.093023	2.61057	2.39125	0.0750654	0.12242	3.11954	1.06545	0.346712	0.0319987	1.55402	0.686044	0.530384	-0.080878	-1.53639	-1.18223	0.302592	-0.051481	-1.28572	-0.402382	0.707978	-0.141902	-2.58097	-1.94144	0.124172	0.029397	1.19497	0.258291	0.808928	-0.0610243	-1.67989	-1.39013	0.236848	-0.0904213	-2.00741	-0.774909	0.481652	1035	0	0	0	1
Contig10228	0.582161	0.207859	-0.332121	-2.20972	-0.310702	-2.0498	-2.78826	0.0494	-0.0738446	-1.13859	-0.536176	0.620265	-0.0807516	-1.15355	-0.584791	0.590085	-0.332121	-2.20972	-3.35634	0.0284011	0.236857	1.8003	1.74484	0.155954	0.22995	1.77696	1.68939	0.166412	-0.0214191	-1.07802	-0.222692	0.834684	-0.00690701	-1.01313	-0.0436157	0.967301	-0.258277	-1.94075	-2.05461	0.109118	-0.25137	-1.91559	-1.99338	0.116998	9222	1	78	0.478803	4
Contig10229	0.318029	0.157586	-0.169646	-inf	-0.0459241	-1.37119	-0.408645	0.703731	-0.0725072	-1.74643	-0.540776	0.617369	-0.0806562	-1.90636	-0.628657	0.563686	-0.169646	-inf	-1.83558	0.140316	-0.0265832	-1.27366	-0.228589	0.830399	-0.0347321	-1.3903	-0.316965	0.767124	-0.123721	-inf	-1.93504	0.125089	-0.00814896	-1.09157	-0.0618572	0.953644	-0.0971383	#NUM!	-1	0.373901	-0.0889894	#NUM!	-1	0.373901	178	1	1	0.318029	0
Contig1023	4.29504	2.30412	2.60178	1.56378	0.762341	1.16519	0.732154	0.504663	0.674144	1.14608	0.525969	0.626721	1.18734	1.25728	1.32754	0.255027	2.60178	1.56378	4.36013	0.0120609	-0.088197	-1.01668	-0.0600107	0.955026	0.424994	1.07904	0.370315	0.729923	1.83944	1.34208	1.9684	0.12039	0.513191	1.09703	0.374707	0.726899	1.92764	1.36446	1.6109	0.182491	1.41445	1.24378	1.84297	0.139119	382	23	37	5.48309	16
Contig10230	1.17556	0.233134	0.443337	1.649	0.319537	1.46777	2.12229	0.101081	0.392261	1.57423	2.4188	0.0728574	0.443337	1.649	4.51742	0.0106793	0.434104	1.63548	1.40718	0.232122	0.0727242	1.07253	0.394516	0.713331	0.1238	1.12347	0.940907	0.400026	0.114567	1.11426	0.35724	0.738963	0.0510761	1.0475	0.35294	0.741947	0.0418425	1.03891	0.128229	0.904156	-0.00923362	-1.00826	-0.0308112	0.976896	1038	7	13	0.708979	7
Contig10231	0.819615	0.364221	0.313502	1.46228	-0.213064	-1.31418	-0.978007	0.383447	-0.138196	-1.18352	-0.652821	0.549491	-0.167258	-1.23103	-0.820922	0.457797	0.100438	1.1127	0.421479	0.695069	0.0748676	1.1104	0.34968	0.744213	0.0458057	1.06754	0.222089	0.835123	0.313502	1.46228	1.30384	0.26226	-0.0290619	-1.04014	-0.145508	0.891348	0.238635	1.3169	1.01601	0.367082	0.267697	1.36976	1.17546	0.305001	1102	0	15	0.770543	0
Contig10232	0.246542	0.149795	-0.094101	-2.92729	-0.0779637	-2.20013	-0.982362	0.38154	-0.0312704	-1.28006	-0.342043	0.749534	-0.094101	-2.92729	-1.08259	0.339889	-0.0108144	-1.08186	-0.106481	0.920327	0.0466933	1.71877	0.710939	0.516381	-0.0161373	-1.33051	-0.272342	0.79884	0.0671492	2.03366	0.84799	0.444206	-0.0628306	-2.28684	-0.841828	0.447271	0.020456	1.1832	0.224129	0.83364	0.0832865	2.7058	0.959962	0.391436	339	0	0	0	1
Contig10233	1.0314	0.360163	0.685056	2.245	0.0292878	1.04195	0.148371	0.889229	-0.14785	-1.2687	-0.704969	0.519714	0.537206	1.76953	2.66544	0.0560719	0.402619	1.57674	1.89693	0.130701	-0.177137	-1.32192	-1.23886	0.283127	0.507919	1.69828	3.88636	0.0177452	0.373331	1.51325	2.54557	0.0636038	0.685056	2.245	4.60818	0.00996926	0.550469	2.00041	3.37969	0.0277935	-0.134587	-1.12227	-0.884287	0.426492	1761	22	29	0.932236	6
Contig10234	1.451	0.660932	0.526386	2.44192	0.30635	1.83918	0.670133	0.539475	0.509926	2.39683	1.65346	0.173581	0.526386	2.44192	1.22743	0.286956	0.464077	2.27123	1.00506	0.371733	0.203576	1.30321	0.567035	0.600997	0.220036	1.32772	0.471593	0.66179	0.157727	1.23492	0.317372	0.766838	0.0164599	1.01881	0.0510834	0.961708	-0.0458494	-1.0553	-0.125667	0.906058	-0.0623092	-1.07515	-0.132269	0.901158	393	0	1	0.144044	0
Contig10235	0.0409183	0.0283196	-0.0171942	-3.27676	-0.0171942	-3.27676	-1.17553	0.304976	-0.0111067	-1.81431	-0.599758	0.580988	-0.00544225	-1.28192	-0.344058	0.748129	-0.0126766	-2.0503	-0.728756	0.506526	0.00608742	1.80606	0.390454	0.716103	0.0117519	2.55613	0.95849	0.392094	0.00451752	1.59819	0.317297	0.76689	0.00566449	1.4153	0.338924	0.751712	-0.0015699	-1.13007	-0.0861972	0.935452	-0.00723439	-1.59939	-0.467984	0.664157	1678	1	1	0.0337361	0
Contig10236	0.0416892	0	-0.0217625	-inf	0.0100494	1.85797	0.597514	0.582346	-0.000980208	-1.09133	-0.0616996	0.953762	-0.00143877	-1.14004	-0.0923433	0.930865	-0.0117131	#NUM!	-1	0.373901	-0.0110296	-2.02765	-0.68289	0.532177	-0.0114882	-2.11815	-0.724789	0.508708	-0.0217625	-inf	-1.80309	0.145714	-0.000458561	-1.04463	-0.0308632	0.976857	-0.0107328	#NUM!	-1	0.373901	-0.0102743	#NUM!	-1	0.373901	1611	1	1	0.0351392	0
Contig10237	0.12614	0	0.0641565	inf	0.0641565	inf	1.89767	0.130589	0.0420467	#NUM!	1	0.373901	0.0338484	#NUM!	1	0.373901	0	1	0	1	-0.0221099	-1.52584	-0.4098	0.702949	-0.0303081	-1.89541	-0.633526	0.560806	-0.0641565	-inf	-1.89767	0.130589	-0.00819824	-1.2422	-0.151881	0.886634	-0.0420467	#NUM!	-1	0.373901	-0.0338484	#NUM!	-1	0.373901	489	0	0	0	0
Contig10238	9.1488	3.68858	-5.67354	-1.76223	-5.06325	-1.62869	-4.0978	0.0148798	-1.35682	-1.11537	-1.10325	0.331829	-5.67354	-1.76223	-4.50062	0.0108174	-4.90549	-1.5974	-3.19731	0.0329853	3.70643	1.46022	13.715	0.000163729	-0.610283	-1.08199	-1.57754	0.189808	0.157765	1.01959	0.164979	0.876962	-4.31672	-1.57994	-11.7288	0.000302262	-3.54867	-1.43216	-3.7401	0.0201193	0.768048	1.10319	0.777084	0.480503	1738	108	380	12.3772	92
Contig10239	3.25601	0.768838	-1.67007	-1.50611	1.39231	1.38918	2.15763	0.0971469	0.318557	1.08904	0.579325	0.593431	-0.277753	-1.08417	-0.579311	0.593439	0.25583	1.07151	1.13149	0.321088	-1.07376	-1.27559	-1.34877	0.248712	-1.67007	-1.50611	-2.22916	0.0896947	-1.13648	-1.29647	-1.8375	0.140003	-0.59631	-1.18071	-0.891663	0.422964	-0.0627264	-1.01636	-0.121057	0.909484	0.533583	1.1617	1.20524	0.294534	867	55	55	3.59113	44
Contig1024	0	0	0	1	0	1	0	1	0	1	0	1	0	1	0	1	0	1	0	1	0	1	0	1	0	1	0	1	0	1	0	1	0	1	0	1	0	1	0	1	0	1	0	1	292	0	0	0	0
Contig10240	42.5591	11.3724	33.3786	1.57881	33.3786	1.57881	9.23802	0.000763218	23.9045	1.41452	4.34489	0.012206	21.13	1.36641	5.05807	0.00719028	26.0145	1.45111	5.00939	0.00744088	-9.47407	-1.11614	-1.72397	0.159806	-12.2486	-1.15544	-2.93786	0.0424796	-7.36409	-1.088	-1.41985	0.228671	-2.77457	-1.03521	-0.471712	0.661712	2.10998	1.02587	0.317679	0.766621	4.88455	1.06199	0.873128	0.431876	619	275	678	62.0049	187
Contig10241	0	0	0	1	0	1	0	1	0	1	0	1	0	1	0	1	0	1	0	1	0	1	0	1	0	1	0	1	0	1	0	1	0	1	0	1	0	1	0	1	0	1	0	1	501	0	0	0	0
Contig10242	10.6887	2.22212	5.36761	1.21304	2.84015	1.10387	4.85775	0.00829279	-2.14809	-1.08526	-1.17618	0.304743	1.6247	1.05942	2.45663	0.0699448	3.21952	1.11775	3.28629	0.0303208	-4.98824	-1.19799	-2.62306	0.0586108	-1.21544	-1.04196	-1.43409	0.224854	0.379369	1.01257	0.340587	0.75055	3.77279	1.14974	1.95822	0.121803	5.36761	1.21304	2.60848	0.0595149	1.59481	1.05505	1.37963	0.239805	1080	189	521	27.3087	162
Contig10243	0.0124388	0	0.00811423	#NUM!	0	1	0	1	0	1	0	1	0.00811423	inf	1.99855	0.116309	0	1	0	1	0	1	0	1	0.00811423	inf	1.99855	0.116309	0	1	0	1	0.00811423	inf	1.99855	0.116309	0	1	0	1	-0.00811423	-inf	-1.99855	0.116309	3992	0	0	0	0
Contig10244	0.807227	0.182773	0.347724	13.7705	0.347724	13.7705	1.59299	0.186383	0.264783	10.7244	7.37363	0.00180288	0.0108484	1.39842	0.231748	0.828106	0.0804299	3.95386	1.24747	0.280274	-0.0829411	-1.28403	-0.380741	0.722752	-0.336876	-9.84718	-1.53194	0.200299	-0.267294	-3.48279	-1.19154	0.299306	-0.253934	-7.66894	-5.68105	0.00473869	-0.184353	-2.71238	-2.92821	0.0428903	0.0695815	2.82738	0.997545	0.374956	416	0	0	0	0
Contig10245	0	0	0	1	0	1	0	1	0	1	0	1	0	1	0	1	0	1	0	1	0	1	0	1	0	1	0	1	0	1	0	1	0	1	0	1	0	1	0	1	0	1	0	1	295	0	0	0	0
Contig10246	0.185691	0	-0.0618971	-inf	-0.0618971	#NUM!	-1	0.373901	-0.0618971	#NUM!	-1	0.373901	-0.0618971	#NUM!	-1	0.373901	-0.0618971	#NUM!	-1	0.373901	0	1	0	1	0	1	0	1	0	1	0	1	0	1	0	1	0	1	0	1	0	1	0	1	183	0	0	0	0
Contig10247	0.406216	0.033409	-0.148873	-6.39285	-0.0495552	-1.39043	-0.40902	0.703478	-0.0937712	-2.13377	-0.808036	0.464383	-0.148873	-6.39285	-1.29318	0.265579	-0.111161	-2.70185	-0.911192	0.413739	-0.044216	-1.53461	-1.07379	0.343376	-0.099318	-4.59774	-2.58044	0.0612991	-0.0616059	-1.94317	-1.10448	0.331351	-0.0551019	-2.99604	-3.35455	0.0284484	-0.0173899	-1.26623	-0.398992	0.710283	0.0377121	2.3661	0.918599	0.410285	2175	1	2	0.0520544	0
Contig10248	0.292988	0.0975937	-0.0907644	-2.03368	-0.0775351	-1.7674	-0.918546	0.41031	-0.0878768	-1.96893	-1.16467	0.308876	-0.0907644	-2.03368	-1.12349	0.324096	-0.0524236	-1.41557	-0.639219	0.557451	-0.0103417	-1.11403	-0.188176	0.8599	-0.0132293	-1.15066	-0.213098	0.841671	0.0251115	1.24854	0.394427	0.713392	-0.00288758	-1.03289	-0.058676	0.956025	0.0354532	1.39091	0.692484	0.526735	0.0383408	1.43665	0.652301	0.549793	1494	1	3	0.113673	0
Contig10249	1.11451	0.157343	0.276834	1.63504	0.0764928	1.17547	0.245107	0.818435	0.136226	1.31249	0.764505	0.487177	0.276834	1.63504	1.03165	0.360527	0.00354625	1.00813	0.019447	0.985416	0.0597329	1.11657	0.231356	0.828391	0.200341	1.39096	0.612701	0.573195	-0.0729466	-1.16598	-0.279404	0.793787	0.140608	1.24575	0.692106	0.526949	-0.13268	-1.3019	-2.64288	0.0574075	-0.273288	-1.62184	-1.32135	0.256896	521	1	4	0.43462	1
Contig1025	0.945006	0.290452	0.170201	1.43247	0.00417697	1.00835	0.0299252	0.97756	0.0264707	1.05289	0.207328	0.845881	-0.106922	-1.27168	-0.372582	0.728361	0.063279	1.12644	0.440026	0.682649	0.0222937	1.04418	0.123895	0.907374	-0.111099	-1.2823	-0.354113	0.741133	0.059102	1.11711	0.308267	0.773265	-0.133393	-1.33894	-0.432213	0.687867	0.0368083	1.06985	0.200877	0.850595	0.170201	1.43247	0.539221	0.618347	352	3	3	0.482465	2
Contig10250	0.462919	0.0624709	0.160519	3.02949	0.0830631	2.05019	1.73525	0.157711	0.032168	1.40671	0.407122	0.704763	0.118112	2.49332	1.55708	0.194444	0.160519	3.02949	1.33792	0.251921	-0.0508951	-1.45744	-0.697222	0.524062	0.0350488	1.21614	0.503819	0.640872	0.0774563	1.47766	0.667132	0.541202	0.085944	1.77245	0.916625	0.411203	0.128351	2.1536	0.972144	0.386027	0.0424075	1.21504	0.325801	0.760907	525	1	1	0.107827	0
Contig10251	0	0	0	1	0	1	0	1	0	1	0	1	0	1	0	1	0	1	0	1	0	1	0	1	0	1	0	1	0	1	0	1	0	1	0	1	0	1	0	1	0	1	0	1	222	0	0	0	0
Contig10252	17.1331	5.4898	11.1338	1.70683	-3.4034	-1.19891	-1.09611	0.334592	-4.76181	-1.3023	-2.11509	0.101904	2.94278	1.14346	1.25413	0.278086	6.37196	1.31062	2.09047	0.104775	-1.35841	-1.08624	-0.525995	0.626705	6.34618	1.3709	2.38051	0.0759474	9.77535	1.57132	2.96197	0.0414733	7.70459	1.48913	4.83929	0.00840439	11.1338	1.70683	4.42889	0.0114318	3.42917	1.14619	1.3192	0.257551	261	56	110	23.8583	30
Contig10253	0.696313	0.241747	0.233568	1.88776	0.106054	1.39035	0.449006	0.676679	-0.00859591	-1.03267	-0.0500599	0.962475	0.224972	1.82804	1.27717	0.270641	0.182608	1.67211	0.800793	0.468117	-0.11465	-1.43577	-0.610763	0.574358	0.118917	1.31481	0.620062	0.568795	0.076554	1.20266	0.318555	0.766003	0.233568	1.88776	2.28194	0.0846052	0.191204	1.72675	1.07821	0.341621	-0.0423634	-1.09325	-0.233235	0.827028	396	0	1	0.142953	0
Contig10254	1.54942	0.459031	0.887006	2.02204	0.309053	1.3561	1.38294	0.238869	0.716804	1.82593	3.04145	0.0383476	0.662334	1.76317	1.72862	0.158939	0.887006	2.02204	3.00288	0.0398286	0.407752	1.34645	3.69803	0.0208714	0.353281	1.30017	1.09853	0.333655	0.577953	1.49107	2.7595	0.0508757	-0.0544706	-1.0356	-0.164967	0.876972	0.170201	1.1074	0.765239	0.486786	0.224672	1.14682	0.598891	0.581512	891	10	11	0.698879	5
Contig10255	0.123216	0	0.0553779	inf	0.0242441	#NUM!	1	0.373901	0.0149444	#NUM!	1	0.373901	0.0553779	inf	1.53355	0.199919	0.0240788	#NUM!	1	0.373901	-0.00929971	-1.62229	-0.326535	0.760391	0.0311338	2.28418	0.71581	0.513673	-0.000165234	-1.00686	-0.00483568	0.996373	0.0404335	3.7056	1.03461	0.3593	0.00913448	1.61123	0.322324	0.763351	-0.031299	-2.29986	-0.721132	0.510726	1157	0	0	0	0
Contig10256	0.465885	0.248924	0.290836	inf	0.201409	inf	1.97627	0.119309	0	1	0	1	0.290836	inf	1.9863	0.117948	0.219539	inf	1.84212	0.139256	-0.201409	-inf	-1.97627	0.119309	0.0894276	1.44401	0.501285	0.642502	0.0181307	1.09002	0.115621	0.913525	0.290836	inf	1.9863	0.117948	0.219539	inf	1.84212	0.139256	-0.0712969	-1.32476	-0.377648	0.724876	204	0	0	0	0
Contig10257	0	0	0	1	0	1	0	1	0	1	0	1	0	1	0	1	0	1	0	1	0	1	0	1	0	1	0	1	0	1	0	1	0	1	0	1	0	1	0	1	0	1	0	1	801	0	0	0	0
Contig10258	0	0	0	1	0	1	0	1	0	1	0	1	0	1	0	1	0	1	0	1	0	1	0	1	0	1	0	1	0	1	0	1	0	1	0	1	0	1	0	1	0	1	0	1	586	0	0	0	0
Contig10259	0.727666	0.343805	0.0777429	1.27869	-0.021066	-1.07414	-0.119073	0.910958	-0.0262393	-1.09406	-0.138415	0.896601	0.0515037	1.16876	0.274335	0.797412	0.0215726	1.07068	0.0848511	0.936457	-0.00517324	-1.01854	-0.0304012	0.977204	0.0725697	1.25541	0.43164	0.68825	0.0426386	1.15007	0.177571	0.867689	0.0777429	1.27869	0.42859	0.690293	0.0478119	1.1714	0.191561	0.857417	-0.0299311	-1.0916	-0.120591	0.90983	804	2	3	0.211228	3
Contig1026	2.33426	0.694747	0.921787	1.31979	-0.387255	-1.12557	-0.569667	0.599372	-0.471284	-1.1571	-0.593961	0.5845	-0.588624	-1.20421	-1.0926	0.33596	0.333163	1.09598	0.556952	0.607251	-0.0840285	-1.02801	-0.105548	0.921022	-0.201368	-1.06986	-0.371089	0.72939	0.720419	1.23361	1.19728	0.297297	-0.11734	-1.04071	-0.172648	0.871312	0.804447	1.26816	1.1055	0.33096	0.921787	1.31979	2.11376	0.102057	352	14	20	3.21643	10
Contig10260	0.462883	0.213163	0.296949	3.63901	-0.182983	-2.62618	-1.62776	0.178906	0.113966	1.38566	1.256	0.277473	-0.0845896	-1.40106	-0.547078	0.613415	-0.0487091	-1.19737	-0.444546	0.679641	0.296949	3.63901	3.6666	0.0214552	0.0983934	1.87443	0.659879	0.545392	0.134274	2.1933	1.32103	0.256994	-0.198556	-1.9414	-1.487	0.21122	-0.162675	-1.65915	-2.11289	0.102158	0.0358805	1.17012	0.244124	0.819145	445	2	2	0.254423	1
Contig10261	0.212886	0.066112	0.0927766	8.64185	0.0419189	4.45279	1.39294	0.236062	0.00989673	1.81518	0.393348	0.714128	0.0927766	8.64185	1.48061	0.212822	0.0312735	3.57595	0.693738	0.526027	-0.0320221	-2.45309	-0.907947	0.415261	0.0508577	1.94077	0.755022	0.492254	-0.0106453	-1.2452	-0.207066	0.846072	0.0828799	4.76089	1.26913	0.273215	0.0213768	1.97003	0.439065	0.68329	-0.0615031	-2.41666	-0.817226	0.459679	933	0	0	0	0
Contig10262	0.468706	0.141615	-0.240423	-2.23509	-0.210775	-1.93966	-1.50527	0.206709	-0.157301	-1.56627	-1.17732	0.304335	-0.240423	-2.23509	-1.80052	0.146151	-0.0136968	-1.0325	-0.0999635	0.925183	0.0534739	1.23839	0.597556	0.58232	-0.0296484	-1.15231	-0.331748	0.756733	0.197078	1.8786	2.08542	0.105375	-0.0831223	-1.42701	-1.05298	0.351752	0.143604	1.51697	1.6953	0.165262	0.226726	2.16473	2.68052	0.0551985	804	8	8	0.563276	2
Contig10263	0.804792	0.353259	0.380664	4.65963	0.243732	3.34319	1.51899	0.203386	0.287509	3.76406	1.72085	0.16039	0.318284	4.05992	1.31648	0.258379	0.380664	4.65963	2.78437	0.0495966	0.0437774	1.12589	0.205241	0.847406	0.0745519	1.21438	0.270367	0.800255	0.136932	1.39377	0.718973	0.51192	0.0307745	1.0786	0.110048	0.917672	0.0931547	1.23793	0.475128	0.659477	0.0623802	1.14772	0.237513	0.823928	617	1	1	0.0917491	0
Contig10264	0.557423	0.118347	0.268647	3.60011	0.0220405	1.21332	0.283166	0.7911	0.170036	2.64569	1.10136	0.332555	0.268647	3.60011	1.84184	0.139301	0.0713779	1.69083	0.98549	0.380176	0.147995	2.18054	1.01879	0.365909	0.246607	2.96716	1.81105	0.14437	0.0493374	1.39356	0.98422	0.380729	0.0986115	1.36074	0.517446	0.632144	-0.0986576	-1.56473	-0.692619	0.526659	-0.197269	-2.12919	-1.48155	0.212585	682	0	1	0.0830047	1
Contig10265	0.507497	0.106078	-0.280153	-3.33409	-0.269222	-3.05578	-3.41402	0.0269277	-0.184683	-1.85701	-2.27337	0.0854097	-0.275888	-3.21966	-2.82292	0.0476866	-0.280153	-3.33409	-3.46859	0.0256165	0.0845386	1.64554	1.86022	0.136366	-0.00666565	-1.05363	-0.0941055	0.929551	-0.0109314	-1.09107	-0.24509	0.818447	-0.0912042	-1.73379	-1.24134	0.282301	-0.09547	-1.7954	-1.96093	0.121426	-0.00426572	-1.03554	-0.058472	0.956177	915	7	7	0.433076	6
Contig10266	0	0	0	1	0	1	0	1	0	1	0	1	0	1	0	1	0	1	0	1	0	1	0	1	0	1	0	1	0	1	0	1	0	1	0	1	0	1	0	1	0	1	0	1	301	0	0	0	0
Contig10267	0.436469	0.112759	0.201114	1.89654	0.0653332	1.25933	0.481032	0.655623	-0.027611	-1.12309	-0.360348	0.736809	0.173503	1.68868	1.19786	0.297095	0.100717	1.39978	1.0706	0.344649	-0.0929442	-1.41433	-0.753221	0.493223	0.10817	1.34094	0.62106	0.5682	0.0353842	1.11153	0.262245	0.806084	0.201114	1.89654	1.50914	0.205767	0.128328	1.57207	1.71029	0.162385	-0.0727856	-1.2064	-0.505425	0.639839	879	6	6	0.386411	2
Contig10268	0.545731	0.170631	-0.236357	-inf	0.0730843	2.17742	0.791317	0.473037	0.0624398	2.00593	0.706294	0.518973	0.174286	3.80782	1.00617	0.371261	-0.0620715	#NUM!	-1	0.373901	-0.0106444	-1.08549	-0.114518	0.914345	0.101202	1.74878	0.576383	0.595236	-0.135156	-inf	-1.97627	0.119309	0.111846	1.89828	0.64452	0.554339	-0.124511	-inf	-1.97798	0.119077	-0.236357	-inf	-1.46158	0.217663	304	1	1	0.186214	0
Contig10269	0.244772	0	0.0815906	#NUM!	0	1	0	1	0.0815906	#NUM!	1	0.373901	0	1	0	1	0	1	0	1	0.0815906	#NUM!	1	0.373901	0	1	0	1	0	1	0	1	-0.0815906	#NUM!	-1	0.373901	-0.0815906	#NUM!	-1	0.373901	0	1	0	1	252	0	0	0	0
Contig1027	2.78629	0.766585	-2.11508	-2.0223	-2.11508	-2.0223	-5.78826	0.00442722	-1.40261	-1.50428	-2.33563	0.0797592	-1.9051	-1.83596	-4.84903	0.00834531	-1.47688	-1.54554	-4.38607	0.0118188	0.712473	1.34436	1.37513	0.241084	0.209979	1.10149	0.842195	0.447088	0.638208	1.30847	4.38482	0.0118303	-0.502493	-1.22049	-0.934278	0.403052	-0.074265	-1.02743	-0.149039	0.888735	0.428228	1.18791	2.08908	0.10494	406	32	32	4.46181	24
Contig10270	2.16965	0.541191	1.03325	1.23525	0.602694	1.13722	1.02611	0.362835	1.03325	1.23525	2.37358	0.0765221	0.54529	1.12415	1.06569	0.346617	0.472631	1.10761	1.20897	0.293248	0.430559	1.0862	0.844421	0.445979	-0.0574044	-1.01163	-0.0995816	0.925468	-0.130064	-1.02674	-0.275229	0.796773	-0.487964	-1.09883	-1.16046	0.310403	-0.560623	-1.11524	-2.15258	0.0976982	-0.0726591	-1.01494	-0.194088	0.855565	2685	55	210	4.42754	49
Contig10271	0.378772	0	0.126257	inf	0.0426947	#NUM!	1	0.373901	0	1	0	1	0.126257	#NUM!	1	0.373901	0	1	0	1	-0.0426947	#NUM!	-1	0.373901	0.0835628	2.95722	0.626968	0.564688	-0.0426947	#NUM!	-1	0.373901	0.126257	#NUM!	1	0.373901	0	1	0	1	-0.126257	#NUM!	-1	0.373901	219	0	0	0	0
Contig10272	1.25433	0.595623	0.14106	1.14937	-0.0738831	-1.07824	-0.279939	0.793404	-0.0586676	-1.06114	-0.177602	0.867666	0.0671773	1.06597	0.188436	0.859709	0.0264528	1.02598	0.0640787	0.951982	0.0152155	1.01611	0.047157	0.964649	0.14106	1.14937	0.403721	0.707069	0.100336	1.10625	0.246706	0.81728	0.125845	1.13115	0.313106	0.769846	0.0851204	1.08871	0.18806	0.859985	-0.0407245	-1.03898	-0.0862694	0.935398	448	5	5	0.631799	7
Contig10273	5.04957	0.926383	-2.09777	-1.58378	-0.210075	-1.05321	-0.269865	0.800614	-0.482295	-1.13122	-0.75847	0.490403	1.53338	1.36879	1.33967	0.251401	-0.564392	-1.15706	-0.760744	0.489186	-0.27222	-1.07406	-0.435129	0.685917	1.74345	1.44163	1.53079	0.200571	-0.354317	-1.0986	-0.483306	0.654142	2.01567	1.5484	1.9258	0.126425	-0.0820962	-1.02285	-0.141668	0.894191	-2.09777	-1.58378	-1.88265	0.132873	368	20	34	5.2302	12
Contig10274	0.237009	0	0.079003	inf	0.0632035	#NUM!	1	0.373901	0	1	0	1	0.079003	#NUM!	1	0.373901	0	1	0	1	-0.0632035	#NUM!	-1	0.373901	0.0157996	1.24998	0.156163	0.883469	-0.0632035	#NUM!	-1	0.373901	0.079003	#NUM!	1	0.373901	0	1	0	1	-0.079003	#NUM!	-1	0.373901	401	0	0	0	0
Contig10275	0.0139745	0	0.00787587	inf	0.00660367	inf	1.62962	0.178515	0.00787587	inf	1.97798	0.119077	0	1	0	1	0.00352201	#NUM!	1	0.373901	0.00127221	1.19265	0.223934	0.833781	-0.00660367	-inf	-1.62962	0.178515	-0.00308165	-1.87497	-0.573978	0.596715	-0.00787587	-inf	-1.97798	0.119077	-0.00435386	-2.23618	-0.81902	0.458765	0.00352201	#NUM!	1	0.373901	4806	0	0	0	0
Contig10276	2.30693	0.706267	1.67331	3.07128	1.12749	2.39564	3.58866	0.0229893	1.16394	2.44076	3.54823	0.0238365	1.67331	3.07128	5.62287	0.00491897	1.13151	2.40063	6.26171	0.00331835	0.0364499	1.01883	0.0823493	0.938325	0.545827	1.28203	1.29785	0.26412	0.00402817	1.00208	0.0115818	0.991314	0.509377	1.25833	1.18183	0.302734	-0.0324218	-1.01672	-0.0899694	0.932636	-0.541799	-1.27937	-1.62755	0.178949	250	3	3	0.67931	3
Contig10277	0	0	0	1	0	1	0	1	0	1	0	1	0	1	0	1	0	1	0	1	0	1	0	1	0	1	0	1	0	1	0	1	0	1	0	1	0	1	0	1	0	1	0	1	1021	0	0	0	0
Contig10278	0	0	0	1	0	1	0	1	0	1	0	1	0	1	0	1	0	1	0	1	0	1	0	1	0	1	0	1	0	1	0	1	0	1	0	1	0	1	0	1	0	1	0	1	1410	0	0	0	0
Contig10279	1.7014	0.926357	1.12237	1.50527	-0.26884	-1.12103	-0.576698	0.595043	0.259975	1.1044	0.507285	0.638645	0.853527	1.34276	2.02793	0.112478	0.447985	1.1799	0.855168	0.440656	0.528814	1.23806	1.24721	0.280359	1.12237	1.50527	3.65528	0.0216703	0.716825	1.3227	1.63779	0.176807	0.593553	1.21583	1.58858	0.187354	0.188011	1.06836	0.38629	0.71895	-0.405542	-1.13803	-1.04228	0.356132	1446	26	54	2.11404	25
Contig1028	0.313425	0.102663	0.139399	5.07348	0.0505233	2.47638	0.552813	0.60983	0.139399	5.07348	1.41954	0.228754	0.0493148	2.44107	0.546282	0.613914	0.0499457	2.4595	0.549713	0.611766	0.0888756	2.04875	0.710352	0.516708	-0.0012085	-1.01447	-0.0101559	0.992383	-0.000577569	-1.00686	-0.00483568	0.996373	-0.0900841	-2.07839	-0.724734	0.508738	-0.0894532	-2.06281	-0.717207	0.512898	0.000630932	1.00755	0.00532053	0.99601	331	0	0	0	0
Contig10280	0	0	0	1	0	1	0	1	0	1	0	1	0	1	0	1	0	1	0	1	0	1	0	1	0	1	0	1	0	1	0	1	0	1	0	1	0	1	0	1	0	1	0	1	1005	0	0	0	0
Contig10281	0.550502	0.383202	-0.402488	-9.51968	0.325936	3.63288	2.43272	0.0717701	-0.0765521	-2.62042	-0.577742	0.594402	0.162972	2.31647	0.858197	0.439165	0.0884595	1.71457	0.457754	0.670891	-0.402488	-9.51968	-5.77496	0.00446448	-0.162964	-1.56828	-1.06618	0.346421	-0.237476	-2.11883	-1.51271	0.2049	0.239524	6.07013	1.58044	0.189159	0.165012	4.49289	1.05962	0.349063	-0.0745124	-1.35105	-0.360353	0.736806	366	0	0	0	0
Contig10282	1.33818	0.353769	-0.471443	-1.49482	-0.0172606	-1.01729	-0.104987	0.92144	0.408538	1.40224	2.19613	0.0930534	0.100592	1.09904	0.230799	0.828795	-0.062905	-1.06602	-0.324782	0.761623	0.425799	1.42648	2.84291	0.0467295	0.117852	1.11804	0.279506	0.793714	-0.0456444	-1.04791	-0.286736	0.788554	-0.307947	-1.27588	-0.715265	0.513975	-0.471443	-1.49482	-2.5985	0.0601428	-0.163497	-1.1716	-0.376808	0.725453	1203	3	20	0.941134	5
Contig10283	0	0	0	1	0	1	0	1	0	1	0	1	0	1	0	1	0	1	0	1	0	1	0	1	0	1	0	1	0	1	0	1	0	1	0	1	0	1	0	1	0	1	0	1	1182	0	0	0	0
Contig10284	0.0444943	0	0.0148314	inf	0.0012053	1.11875	0.0791394	0.940723	-0.0101498	#NUM!	-1	0.373901	0.00468164	1.46125	0.260497	0.807341	-0.0101498	#NUM!	-1	0.373901	-0.0113551	#NUM!	-1	0.373901	0.00347633	1.30615	0.186108	0.861417	-0.0113551	#NUM!	-1	0.373901	0.0148314	#NUM!	1	0.373901	0	1	0	1	-0.0148314	#NUM!	-1	0.373901	1116	0	0	0	0
Contig10285	0.495872	0.205816	0.310848	6.16533	0.205311	4.41162	1.66903	0.170436	0.155151	3.57812	1.16806	0.307656	0.310848	6.16533	4.79049	0.00870844	0.127385	3.11675	0.942174	0.39945	-0.0501599	-1.23294	-0.28526	0.789606	0.105538	1.39752	0.798097	0.469513	-0.0779252	-1.41546	-0.438668	0.683555	0.155698	1.72306	1.10101	0.332694	-0.0277653	-1.14803	-0.150429	0.887707	-0.183463	-1.97813	-1.27717	0.270638	690	1	1	0.0820423	0
Contig10286	0	0	0	1	0	1	0	1	0	1	0	1	0	1	0	1	0	1	0	1	0	1	0	1	0	1	0	1	0	1	0	1	0	1	0	1	0	1	0	1	0	1	0	1	306	0	0	0	0
Contig10287	0.821584	0.164463	0.374094	3.0493	-0.0476132	-1.26083	-0.50707	0.638783	0.326481	2.41849	2.20879	0.0917498	0.188491	1.81896	8.77828	0.000928634	0.195861	1.85098	9.20853	0.000772672	0.374094	3.0493	2.16631	0.0962065	0.236104	2.29339	2.57089	0.0619203	0.243474	2.33376	2.6525	0.056833	-0.13799	-1.32961	-0.94185	0.399597	-0.13062	-1.3066	-0.891728	0.422933	0.00736979	1.0176	0.883718	0.426765	585	0	2	0.193536	0
Contig10288	2.80705	0.423729	0.788535	1.44697	0.204091	1.11222	0.692707	0.526609	-0.00252545	-1.00139	-0.00459437	0.996554	-0.0544067	-1.03084	-0.138659	0.89642	0.734128	1.40368	1.1843	0.301858	-0.206616	-1.11377	-0.391103	0.71566	-0.258498	-1.14652	-0.714477	0.514413	0.530037	1.26205	0.881934	0.427623	-0.0518812	-1.02941	-0.0881694	0.93398	0.736654	1.40563	0.970171	0.386899	0.788535	1.44697	1.20482	0.29468	292	6	7	1.35707	8
Contig10289	0.185238	0	0.061746	#NUM!	0	1	0	1	0	1	0	1	0	1	0	1	0.061746	#NUM!	1	0.373901	0	1	0	1	0	1	0	1	0.061746	#NUM!	1	0.373901	0	1	0	1	0.061746	#NUM!	1	0.373901	0.061746	#NUM!	1	0.373901	328	0	0	0	0
Contig1029	2.52635	0.703039	1.57666	2.32957	0.918061	1.77418	4.00104	0.0161161	0.729574	1.61523	0.968927	0.387449	0.896635	1.75611	5.77447	0.00446584	1.57666	2.32957	4.02279	0.0158278	-0.188487	-1.09841	-0.244663	0.818756	-0.0214255	-1.01029	-0.0951976	0.928736	0.658604	1.31304	1.55168	0.195687	0.167062	1.08722	0.222262	0.834997	0.847091	1.44225	1.01649	0.366879	0.68003	1.32655	1.74645	0.15566	686	7	17	1.40285	6
Contig10290	3.05111	0.924988	2.1354	1.47932	-0.087928	-1.01974	-0.231154	0.828537	0.443316	1.09758	1.06421	0.34721	1.26462	1.27837	3.36316	0.028222	2.04748	1.45069	4.91269	0.00797104	0.531244	1.11925	1.62811	0.178833	1.35255	1.3036	4.9609	0.00770119	2.1354	1.47932	6.53911	0.00282636	0.821309	1.16471	2.55702	0.062836	1.60416	1.32171	4.35832	0.012078	0.782851	1.1348	2.43526	0.0715735	933	84	84	5.09665	55
Contig10291	0.309283	0	0.103094	#NUM!	0	1	0	1	0.103094	#NUM!	1	0.373901	0	1	0	1	0	1	0	1	0.103094	#NUM!	1	0.373901	0	1	0	1	0	1	0	1	-0.103094	#NUM!	-1	0.373901	-0.103094	#NUM!	-1	0.373901	0	1	0	1	222	0	0	0	0
Contig10292	1.33355	0.448241	0.536327	2.20347	0.172991	1.38818	0.994645	0.376206	0.48581	2.09012	1.29637	0.264582	0.536327	2.20347	2.44389	0.0709108	0.0447299	1.10037	0.232097	0.827854	0.312819	1.50565	0.804585	0.466159	0.363336	1.58731	1.49724	0.208678	-0.128261	-1.26156	-0.586234	0.589204	0.0505168	1.05423	0.122856	0.908146	-0.441081	-1.89947	-1.10947	0.329434	-0.491597	-2.00248	-1.91673	0.127752	312	2	3	0.544319	1
Contig10293	0.164162	0	-0.0547206	-inf	-0.0547206	#NUM!	-1	0.373901	-0.0547206	#NUM!	-1	0.373901	-0.0547206	#NUM!	-1	0.373901	-0.0547206	#NUM!	-1	0.373901	0	1	0	1	0	1	0	1	0	1	0	1	0	1	0	1	0	1	0	1	0	1	0	1	207	0	0	0	0
Contig10294	0.263069	0	0.0876896	inf	0.0358243	#NUM!	1	0.373901	0.0876896	#NUM!	1	0.373901	0	1	0	1	0	1	0	1	0.0518653	2.44777	0.547535	0.613128	-0.0358243	#NUM!	-1	0.373901	-0.0358243	#NUM!	-1	0.373901	-0.0876896	#NUM!	-1	0.373901	-0.0876896	#NUM!	-1	0.373901	0	1	0	1	261	0	0	0	0
Contig10295	0.216988	0.140828	-0.10676	-3.27428	-0.0958385	-2.65626	-1.61159	0.182342	-0.10676	-3.27428	-2.18298	0.0944297	-0.0182449	-1.13469	-0.262282	0.806058	-0.0688182	-1.81073	-1.52637	0.201622	-0.0109218	-1.23266	-0.14658	0.890554	0.0775936	2.34096	0.867578	0.434574	0.0270203	1.46696	0.374961	0.726723	0.0885154	2.88561	1.06915	0.345231	0.0379422	1.80827	0.596336	0.583059	-0.0505733	-1.59579	-0.627511	0.564365	438	0	1	0.129245	0
Contig10296	0.289347	0.159831	0.0994015	2.84899	0.0994015	2.84899	1.68603	0.167068	0.0114451	1.21289	0.13543	0.898814	0.0701446	2.30477	0.805816	0.465525	0.0426891	1.79407	0.386607	0.718733	-0.0879563	-2.34892	-1.26463	0.274668	-0.0292569	-1.23612	-0.402907	0.707622	-0.0567124	-1.588	-0.570325	0.598966	0.0586994	1.90023	0.620858	0.568321	0.0312439	1.47916	0.268368	0.801688	-0.0274555	-1.28466	-0.232128	0.827831	351	1	1	0.16128	0
Contig10297	1.03964	0.375012	-0.337778	-1.30261	-0.221323	-1.17955	-0.884354	0.42646	-0.00144605	-1.001	-0.00832028	0.99376	-0.337778	-1.30261	-2.99087	0.0403036	-0.267968	-1.22594	-1.30546	0.261759	0.219877	1.17838	0.734324	0.503475	-0.116455	-1.10433	-0.433385	0.687083	-0.0466452	-1.03933	-0.14635	0.890725	-0.336332	-1.30132	-1.68633	0.167011	-0.266522	-1.22472	-1.01347	0.368158	0.06981	1.06254	0.307002	0.77416	1074	29	29	1.52855	20
Contig10298	0	0	0	1	0	1	0	1	0	1	0	1	0	1	0	1	0	1	0	1	0	1	0	1	0	1	0	1	0	1	0	1	0	1	0	1	0	1	0	1	0	1	0	1	924	0	0	0	0
Contig10299	0	0	0	1	0	1	0	1	0	1	0	1	0	1	0	1	0	1	0	1	0	1	0	1	0	1	0	1	0	1	0	1	0	1	0	1	0	1	0	1	0	1	0	1	303	0	0	0	0
Contig103	286.149	45.3841	-113.163	-8.59733	75.4563	2.43447	0.792474	0.472435	-37.707	-3.53149	-0.952738	0.394674	-22.7988	-1.76498	-0.541787	0.616734	52.8295	2.00432	0.774325	0.481961	-113.163	-8.59733	-1.30597	0.261601	-98.2551	-4.29679	-1.1188	0.325874	-22.6268	-1.21461	-0.219804	0.836785	14.9082	2.00087	1.02153	0.364758	90.5364	7.07825	1.62686	0.179095	75.6283	3.53758	1.31623	0.258455	1692	20	384	12.8475	10
Contig1030	0.389164	0.107197	0.181174	inf	-0.0357324	#NUM!	-1	0.373901	0.0939889	3.63035	0.698529	0.523327	0.0664505	2.85967	1.0653	0.346773	0.145442	5.0703	1.24568	0.280864	0.129721	#NUM!	1	0.373901	0.102183	inf	1.99855	0.116309	0.181174	inf	1.62993	0.17845	-0.0275383	-1.2695	-0.197501	0.853065	0.0514528	1.39664	0.301193	0.778276	0.0789911	1.77304	0.645617	0.553696	317	0	0	0	0
Contig10300	0.414532	0.156008	0.180326	1.95669	-0.00778977	-1.04133	-0.052515	0.960636	0.128422	1.65428	1.19079	0.29957	0.138676	1.70653	1.42523	0.227222	0.172536	1.87903	1.78457	0.148889	0.136212	1.72265	0.979955	0.382593	0.146466	1.77705	1.11819	0.326107	0.180326	1.95669	1.38153	0.239268	0.0102544	1.03158	0.12449	0.906932	0.0441136	1.13586	0.540355	0.617633	0.0338592	1.10109	0.504657	0.640333	2029	0	7	0.1953	1
Contig10301	0.228299	0	-0.0760996	-inf	-0.0760996	#NUM!	-1	0.373901	-0.0154482	-1.2547	-0.158748	0.88156	-0.0760996	#NUM!	-1	0.373901	-0.0760996	#NUM!	-1	0.373901	0.0606514	#NUM!	1	0.373901	0	1	0	1	0	1	0	1	-0.0606514	#NUM!	-1	0.373901	-0.0606514	#NUM!	-1	0.373901	0	1	0	1	339	0	0	0	1
Contig10302	0.668951	0.175295	0.187661	1.55395	-0.15265	-1.4506	-1.00124	0.373368	-0.0448188	-1.10036	-0.318992	0.765696	0.0350105	1.07124	0.199961	0.851266	-0.0779344	-1.18848	-0.329875	0.758047	0.107832	1.31831	1.63673	0.177029	0.187661	1.55395	1.51937	0.203295	0.074716	1.22055	0.371653	0.729001	0.0798293	1.17875	0.7364	0.502341	-0.0331156	-1.08009	-0.172365	0.87152	-0.112945	-1.27315	-0.516453	0.632777	1653	2	7	0.239724	3
Contig10303	1.25741	0.273315	0.638333	2.45948	0.131578	1.30084	0.760107	0.489527	0.342616	1.78335	2.62323	0.0586002	0.491883	2.12463	3.68666	0.0210804	0.638333	2.45948	2.29201	0.0836714	0.211038	1.37093	1.72711	0.159221	0.360304	1.63328	2.87795	0.0451062	0.506755	1.89068	1.84505	0.138784	0.149266	1.19137	2.8377	0.0469772	0.295717	1.37913	1.18259	0.302464	0.14645	1.1576	0.582214	0.591661	738	0	4	0.306825	0
Contig10304	2.32292	0.715374	1.04168	1.80089	0.683969	1.44821	1.20767	0.293696	-0.225353	-1.17326	-0.410853	0.702237	0.816324	1.53494	1.39207	0.236305	0.424799	1.27837	0.592699	0.585267	-0.909322	-1.69913	-3.72707	0.0203486	0.132355	1.05989	0.413312	0.700575	-0.25917	-1.13285	-0.496609	0.645518	1.04168	1.80089	3.6235	0.022288	0.650152	1.49987	1.29397	0.265333	-0.391525	-1.2007	-0.720274	0.5112	1799	5	16	0.503473	8
Contig10305	0.539448	0	0.179816	inf	0.179816	#NUM!	1	0.373901	0	1	0	1	0	1	0	1	0	1	0	1	-0.179816	#NUM!	-1	0.373901	-0.179816	#NUM!	-1	0.373901	-0.179816	#NUM!	-1	0.373901	0	1	0	1	0	1	0	1	0	1	0	1	249	0	0	0	0
Contig10306	0	0	0	1	0	1	0	1	0	1	0	1	0	1	0	1	0	1	0	1	0	1	0	1	0	1	0	1	0	1	0	1	0	1	0	1	0	1	0	1	0	1	0	1	1125	0	0	0	0
Contig10307	1.08769	0.154137	-0.419278	-1.96575	-0.26928	-1.46098	-1.48055	0.212835	-0.419278	-1.96575	-1.65182	0.173915	-0.41891	-1.96408	-2.13434	0.0997203	-0.0293415	-1.0356	-0.129036	0.903558	-0.149998	-1.3455	-0.781992	0.477919	-0.14963	-1.34436	-1.43402	0.224871	0.239938	1.41075	1.5465	0.196886	0.000368617	1.00085	0.00179363	0.998655	0.389937	1.89816	1.65638	0.172986	0.389568	1.89655	2.26761	0.0859546	735	11	11	0.847213	11
Contig10308	0	0	0	1	0	1	0	1	0	1	0	1	0	1	0	1	0	1	0	1	0	1	0	1	0	1	0	1	0	1	0	1	0	1	0	1	0	1	0	1	0	1	0	1	649	0	0	0	0
Contig10309	0	0	0	1	0	1	0	1	0	1	0	1	0	1	0	1	0	1	0	1	0	1	0	1	0	1	0	1	0	1	0	1	0	1	0	1	0	1	0	1	0	1	0	1	887	0	0	0	0
Contig1031	2.52938	0.804256	1.69579	1.36235	-0.909815	-1.18028	-2.61877	0.0588752	-1.27655	-1.27277	-3.87029	0.0179891	0.419233	1.07038	0.938593	0.40108	-0.940342	-1.18746	-2.89113	0.0445123	-0.366738	-1.07836	-1.21436	0.291399	1.32905	1.26335	3.11602	0.0356636	-0.0305267	-1.00609	-0.102787	0.923079	1.69579	1.36235	4.11277	0.0146989	0.336211	1.07184	1.21723	0.290417	-1.35957	-1.27104	-3.32687	0.0291908	1149	94	118	5.81365	70
Contig10310	0.640393	0.204344	-0.401835	-inf	0.209401	3.69661	1.63037	0.178357	0.324181	5.17473	1.49741	0.208638	-0.0095385	-1.14004	-0.0923433	0.930865	-0.0776532	#NUM!	-1	0.373901	0.114781	1.39986	0.506738	0.638996	-0.218939	-4.21427	-1.78136	0.149447	-0.287054	-inf	-2.80588	0.0485199	-0.33372	-5.89938	-1.56485	0.192669	-0.401835	-inf	-1.9884	0.117665	-0.0681147	#NUM!	-1	0.373901	243	1	1	0.23296	0
Contig10311	0.43919	0.281086	0.116383	1.71477	-0.0395024	-1.2426	-0.267988	0.801961	-0.030438	-1.17708	-0.203691	0.848538	0.0768811	1.37998	0.487284	0.651557	-0.00230665	-1.01153	-0.0141575	0.989382	0.00906435	1.05567	0.0746004	0.944114	0.116383	1.71477	0.884169	0.426549	0.0371957	1.22844	0.269994	0.800522	0.107319	1.62434	0.801499	0.467752	0.0281314	1.16366	0.201034	0.85048	-0.0791878	-1.39589	-0.532142	0.622812	541	4	4	0.418552	0
Contig10312	1.24991	0.204	0.529248	2.59865	0.0317834	1.08366	0.312646	0.770171	-0.0488325	-1.1475	-0.564243	0.602725	0.480416	2.26461	1.40984	0.231392	0.198097	1.52145	2.26815	0.0859028	-0.080616	-1.24351	-1.28449	0.268316	0.448632	2.08977	1.33718	0.252141	0.166313	1.40399	2.60473	0.0597503	0.529248	2.59865	1.59778	0.185334	0.246929	1.74587	7.03418	0.00215247	-0.282319	-1.48845	-0.851773	0.442332	1146	0	11	0.543369	0
Contig10313	0.414533	0.263915	0.250285	6.01582	0.0681627	2.36601	0.820372	0.458077	0.250285	6.01582	3.70761	0.0206972	0.145542	3.91672	1.40804	0.231885	0.13069	3.61908	1.27439	0.271529	0.182122	2.5426	1.85413	0.137331	0.0773791	1.65541	0.616075	0.571175	0.0625269	1.52961	0.50049	0.643014	-0.104743	-1.53593	-0.90387	0.417178	-0.119595	-1.66225	-1.03853	0.357675	-0.0148522	-1.08224	-0.106664	0.920191	744	0	0	0	1
Contig10314	0.396121	0.107552	0.205474	4.61292	0.14879	3.61622	1.79092	0.147793	0.205474	4.61292	2.44001	0.0712075	0.0420838	1.73997	0.48189	0.655064	0.0920353	2.61829	1.94321	0.12392	0.0566842	1.27562	0.57595	0.595503	-0.106706	-2.07832	-1.05544	0.350754	-0.0567548	-1.38114	-0.815957	0.460326	-0.163391	-2.65114	-1.60137	0.184552	-0.113439	-1.76181	-1.59994	0.184862	0.0499515	1.50479	0.66976	0.539689	1560	0	0	0	3
Contig10315	0	0	0	1	0	1	0	1	0	1	0	1	0	1	0	1	0	1	0	1	0	1	0	1	0	1	0	1	0	1	0	1	0	1	0	1	0	1	0	1	0	1	0	1	816	0	0	0	0
Contig10316	0.0234672	0	0.0078224	inf	0.0078224	#NUM!	1	0.373901	0	1	0	1	0	1	0	1	0	1	0	1	-0.0078224	#NUM!	-1	0.373901	-0.0078224	#NUM!	-1	0.373901	-0.0078224	#NUM!	-1	0.373901	0	1	0	1	0	1	0	1	0	1	0	1	1620	0	0	0	0
Contig10317	4.38218	1.93622	2.88952	2.17003	0.986314	1.39938	0.957731	0.392434	2.86443	2.15987	4.14847	0.014278	2.66665	2.07979	2.92571	0.0429974	2.88952	2.17003	4.17435	0.0139819	1.87811	1.54345	1.84968	0.138041	1.68033	1.48622	1.42783	0.226524	1.90321	1.55071	1.87223	0.134484	-0.19778	-1.03851	-0.220967	0.835939	0.0250984	1.00471	0.0374332	0.971933	0.222878	1.04339	0.248636	0.815886	668	18	23	1.94912	22
Contig10318	0.856049	0.125404	0.258727	10.7181	0.104011	4.90679	1.85909	0.136544	0.0336579	2.26424	0.739624	0.500584	0.258727	10.7181	0.902779	0.417693	0.0901474	4.38606	2.05232	0.109402	-0.0703529	-2.16708	-1.14378	0.316513	0.154716	2.18435	0.534311	0.621442	-0.0138634	-1.11872	-0.229724	0.829575	0.225069	4.73366	0.782231	0.477793	0.0564895	1.9371	1.11156	0.328632	-0.168579	-2.44368	-0.586402	0.589101	969	0	0	0	1
Contig10319	0.320197	0.104486	0.191345	inf	0.0645526	inf	1.89767	0.130589	0.191345	inf	1.96108	0.121405	0.0651856	#NUM!	1	0.373901	0.118173	inf	1.62993	0.17845	0.126792	2.96417	1.22705	0.287086	0.000633047	1.00981	0.00860966	0.993543	0.0536206	1.83065	0.669542	0.539814	-0.126159	-2.93538	-1.07513	0.342843	-0.0731715	-1.61919	-0.60194	0.579669	0.0529876	1.81287	0.543478	0.615672	486	0	0	0	0
Contig1032	1.89608	0.361473	0.861729	2.33666	0.300714	1.41725	1.45139	0.220301	0.582535	1.80829	2.66824	0.0559086	-0.0760071	-1.1179	-0.36694	0.732252	0.785722	2.09022	1.90608	0.129329	0.281821	1.27591	2.18997	0.093695	-0.376721	-1.58434	-3.46772	0.0256367	0.485008	1.47484	1.30174	0.262913	-0.658542	-2.02149	-5.12077	0.00688244	0.203187	1.15591	0.536271	0.620205	0.861729	2.33666	2.31302	0.0817609	337	2	2	0.33596	4
Contig10320	0.172105	0.0645488	0.0842931	2.5387	-0.0084129	-1.15357	-0.253444	0.812419	0.0551892	1.87332	1.06935	0.345149	0.0156993	1.24843	0.42796	0.690716	0.0758802	2.20073	2.39758	0.074552	0.0636021	2.16101	1.51234	0.20499	0.0241122	1.44015	1.13567	0.319526	0.0842931	2.5387	8.15998	0.00122777	-0.0394899	-1.50054	-0.880272	0.428423	0.020691	1.17478	0.506554	0.639114	0.0601809	1.76281	3.21421	0.0324586	1792	0	3	0.0947699	0
Contig10321	0.939977	0.168865	0.441753	2.07745	0.118413	1.28881	1.79445	0.147187	0.0865644	1.21113	0.364805	0.733726	0.242947	1.59255	1.68809	0.166665	0.441753	2.07745	2.90552	0.0438747	-0.0318489	-1.06414	-0.136411	0.898086	0.124534	1.23568	0.905427	0.416445	0.32334	1.61191	2.21438	0.0911803	0.156383	1.31493	0.587435	0.588471	0.355189	1.71529	1.31216	0.259698	0.198806	1.30447	1.02418	0.363643	1131	0	6	0.300314	0
Contig10322	2.87793	0.428918	0.952507	1.40362	0.294909	1.12497	1.3284	0.254769	0.952507	1.40362	1.23829	0.283316	0.175302	1.07428	0.487694	0.65129	0.807842	1.34232	2.68468	0.0549605	0.657598	1.2477	0.825574	0.455438	-0.119607	-1.04718	-0.28841	0.787361	0.512933	1.19321	1.40477	0.232785	-0.777204	-1.30656	-0.919537	0.409849	-0.144665	-1.04567	-0.175986	0.868855	0.63254	1.2495	1.36977	0.242616	855	34	34	2.25113	27
Contig10323	0.536369	0	0.278298	#NUM!	0	1	0	1	0.278298	inf	1.79355	0.147341	0.189089	inf	1.8098	0.144581	0.121127	#NUM!	1	0.373901	0.278298	inf	1.79355	0.147341	0.189089	inf	1.8098	0.144581	0.121127	#NUM!	1	0.373901	-0.0892093	-1.47178	-0.476893	0.658324	-0.157171	-2.29757	-0.798448	0.469331	-0.067962	-1.56108	-0.424863	0.692794	230	0	0	0	0
Contig10324	2.03006	0.868186	1.31253	4.19416	0.404126	1.98348	1.18691	0.300937	1.31253	4.19416	4.99408	0.0075219	0.863351	3.10104	2.21517	0.0910999	0.531744	2.29405	1.4636	0.217145	0.908404	2.11455	2.9647	0.0413612	0.459224	1.56344	1.09242	0.33603	0.127618	1.15658	0.322275	0.763385	-0.449179	-1.3525	-1.2465	0.280593	-0.780785	-1.82828	-2.35468	0.0781147	-0.331606	-1.35178	-0.755256	0.492129	395	3	5	0.716572	0
Contig10325	0.359424	0.0748526	-0.133717	-2.74455	-0.130173	-2.62325	-1.70309	0.163762	-0.133717	-2.74455	-1.48508	0.211699	-0.0885122	-1.72638	-0.713745	0.514819	-0.0611488	-1.4098	-0.622402	0.567401	-0.00354432	-1.04624	-0.0735999	0.944862	0.0416607	1.51951	0.425407	0.692429	0.0690241	1.86073	1.11038	0.329085	0.045205	1.58977	0.415167	0.699323	0.0725684	1.94677	0.926916	0.406435	0.0273634	1.22456	0.236376	0.824752	945	4	6	0.359424	2
Contig10326	1.29679	0.269638	0.768683	2.53094	-0.0807298	-1.16078	-0.539404	0.618232	0.376884	1.64664	1.03823	0.357799	0.00816549	1.01401	0.0548246	0.958907	0.687953	2.18037	2.93454	0.0426206	0.457613	1.9114	1.3719	0.242007	0.0888953	1.17705	2.17294	0.0954953	0.768683	2.53094	4.14145	0.0143596	-0.368718	-1.62389	-1.10647	0.330584	0.31107	1.32413	0.820245	0.458142	0.679788	2.15024	3.67409	0.0213143	258	3	3	0.658247	1
Contig10327	0.398347	0.0731532	0.12353	2.60743	0.0422333	1.29173	0.315562	0.768113	-0.0644011	-1.80135	-0.767574	0.485542	-0.0679179	-1.88378	-0.764396	0.487235	0.0556122	1.38415	0.651856	0.550053	-0.106634	-2.32686	-0.96863	0.387581	-0.110151	-2.43334	-0.967042	0.388285	0.0133789	1.07154	0.120349	0.910009	-0.00351679	-1.04576	-0.0767041	0.942542	0.120013	2.49333	3.11339	0.0357543	0.12353	2.60743	2.55314	0.0630951	1686	1	9	0.302184	0
Contig10328	0.490362	0.123194	0.247898	4.45256	-0.0453306	-1.63134	-1.04967	0.353101	0.0586062	1.50034	0.743475	0.498491	0.115408	1.98528	2.82144	0.0477583	0.202567	2.7294	1.66714	0.170814	0.103937	2.44757	1.46458	0.216892	0.160738	3.23866	7.21975	0.00195192	0.247898	4.45256	2.12678	0.100571	0.0568015	1.32322	0.81609	0.460258	0.143961	1.81918	1.07497	0.34291	0.0871594	1.37482	0.753102	0.493287	795	1	1	0.0712065	2
Contig10329	1.79506	0.424089	1.33169	3.24532	0.268045	1.45194	0.843554	0.446411	1.33169	3.24532	4.57779	0.0102005	0.288034	1.48564	0.949696	0.396044	0.554758	1.93535	1.55711	0.194437	1.06365	2.23516	5.6522	0.00482707	0.0199891	1.02321	0.0966506	0.927653	0.286712	1.33294	1.02844	0.361862	-1.04366	-2.18445	-6.41978	0.00302617	-0.776937	-1.67686	-3.13611	0.0349787	0.266723	1.3027	1.01735	0.366517	209	1	1	0.270857	1
Contig1033	0.334691	0.0460758	-0.088798	-1.98799	0.0496127	1.53339	0.486975	0.651757	0.0761884	1.8191	1.04928	0.35326	0.0856611	1.92094	1.16723	0.307953	-0.00313685	-1.0349	-0.0589042	0.955854	0.0265756	1.18633	0.218565	0.837687	0.0360484	1.25275	0.295339	0.782431	-0.0527496	-1.58691	-0.474699	0.659757	0.00947279	1.05598	0.0957345	0.928336	-0.0793252	-1.88259	-0.932212	0.403999	-0.088798	-1.98799	-1.03544	0.358954	602	1	1	0.0940352	1
Contig10330	0	0	0	1	0	1	0	1	0	1	0	1	0	1	0	1	0	1	0	1	0	1	0	1	0	1	0	1	0	1	0	1	0	1	0	1	0	1	0	1	0	1	0	1	894	0	0	0	0
Contig10331	0	0	0	1	0	1	0	1	0	1	0	1	0	1	0	1	0	1	0	1	0	1	0	1	0	1	0	1	0	1	0	1	0	1	0	1	0	1	0	1	0	1	0	1	333	0	0	0	0
Contig10332	4.64989	0.381881	-3.20915	-7.56825	-3.00641	-5.34874	-4.36312	0.0120327	-2.55656	-3.2403	-3.6876	0.0210629	-3.20915	-7.56825	-4.68634	0.00940328	-3.09626	-6.14781	-4.46462	0.0111206	0.449843	1.65069	2.52576	0.0649574	-0.202743	-1.41496	-1.43326	0.225073	-0.0898555	-1.14939	-0.502053	0.642007	-0.652586	-2.33566	-4.05769	0.015378	-0.539698	-1.8973	-2.77268	0.0501931	0.112887	1.23105	0.697722	0.523781	1017	62	62	3.4511	35
Contig10333	1.87323	0.47402	0.592	2.44091	0.526701	2.28198	4.4707	0.0110687	0.592	2.44091	1.02199	0.364563	0.553056	2.34613	1.96549	0.120792	0.464904	2.13157	2.28386	0.0844266	0.0652988	1.06965	0.114382	0.914447	0.026355	1.02811	0.0999388	0.925201	-0.0617971	-1.07056	-0.34652	0.746413	-0.0389438	-1.0404	-0.0622637	0.95334	-0.127096	-1.14513	-0.213775	0.841177	-0.0881521	-1.10066	-0.282892	0.791296	219	1	1	0.25849	1
Contig10334	3.46146	0.52123	-1.65743	-1.37063	-0.79306	-1.14862	-1.68752	0.166777	-1.65743	-1.37063	-2.5736	0.0617434	-1.12409	-1.22458	-2.20806	0.0918242	-0.998077	-1.19451	-1.86487	0.135633	-0.864375	-1.19329	-1.95116	0.122793	-0.331033	-1.06614	-1.64152	0.176033	-0.205017	-1.03995	-0.786576	0.475514	0.533342	1.11926	1.10122	0.33261	0.659358	1.14744	1.28858	0.267025	0.126016	1.02518	0.386606	0.718733	504	51	51	5.72831	46
Contig10335	0.346192	0	0.115397	inf	0.115397	#NUM!	1	0.373901	0	1	0	1	0	1	0	1	0	1	0	1	-0.115397	#NUM!	-1	0.373901	-0.115397	#NUM!	-1	0.373901	-0.115397	#NUM!	-1	0.373901	0	1	0	1	0	1	0	1	0	1	0	1	194	0	0	0	0
Contig10336	0	0	0	1	0	1	0	1	0	1	0	1	0	1	0	1	0	1	0	1	0	1	0	1	0	1	0	1	0	1	0	1	0	1	0	1	0	1	0	1	0	1	0	1	181	0	0	0	0
Contig10337	3.11356	0.415779	1.73156	1.58792	0.199844	1.06785	0.379954	0.723292	1.02115	1.34671	1.68477	0.167317	0.94692	1.32151	1.83886	0.139783	1.73156	1.58792	3.29661	0.0300286	0.821301	1.26114	1.88608	0.132349	0.747076	1.23754	2.52657	0.0649008	1.53172	1.48702	4.88915	0.00810702	-0.0742256	-1.01907	-0.175857	0.86895	0.710416	1.17911	1.63467	0.177456	0.784642	1.2016	2.66509	0.0560921	775	29	48	3.50612	17
Contig10338	0.275747	0	0.123931	inf	0.100865	5.60373	1.28555	0.267978	-0.0219094	#NUM!	-1	0.373901	0.102021	5.6565	1.21845	0.290001	-0.0219094	#NUM!	-1	0.373901	-0.122775	-inf	-1.62962	0.178515	0.00115619	1.00942	0.0104648	0.992152	-0.122775	-inf	-1.62962	0.178515	0.123931	inf	1.53355	0.199919	0	1	0	1	-0.123931	-inf	-1.53355	0.199919	517	0	0	0	0
Contig10339	2.64532	0.851535	1.35069	1.37508	1.12435	1.31223	2.04551	0.110251	1.35069	1.37508	2.22225	0.0903863	0.664123	1.18443	0.929119	0.40542	1.0435	1.28978	1.66315	0.171617	0.226339	1.0479	0.723736	0.509288	-0.460225	-1.1079	-0.9408	0.400075	-0.0808514	-1.01741	-0.231439	0.828331	-0.686564	-1.16097	-1.23994	0.282768	-0.30719	-1.06614	-0.705987	0.519144	0.379374	1.08895	0.659577	0.545566	774	27	47	3.43751	21
Contig1034	0.151161	0.100955	-0.0619877	-2.88376	0.0573796	2.52954	0.9453	0.398032	-0.00313939	-1.09133	-0.0616996	0.953762	-0.00460806	-1.14004	-0.0923433	0.930865	0.0364011	1.97032	0.687181	0.529738	-0.060519	-2.76055	-1.02903	0.361616	-0.0619877	-2.88376	-1.06939	0.345132	-0.0209785	-1.28382	-0.346018	0.746763	-0.00146867	-1.04463	-0.0308632	0.976857	0.0395405	2.15027	0.778407	0.479806	0.0410092	2.24624	0.823236	0.456623	503	0	1	0.112543	0
Contig10340	0.325299	0	0.108433	inf	0.0366672	#NUM!	1	0.373901	0.0806307	#NUM!	1	0.373901	0.108433	#NUM!	1	0.373901	0	1	0	1	0.0439635	2.19899	0.496334	0.645695	0.0717657	2.95722	0.626968	0.564688	-0.0366672	#NUM!	-1	0.373901	0.0278022	1.34481	0.20575	0.847033	-0.0806307	#NUM!	-1	0.373901	-0.108433	#NUM!	-1	0.373901	255	0	0	0	0
Contig10341	4.107	0.627714	-1.46946	-1.97282	0.0369401	1.01255	0.0392374	0.970581	-0.0222172	-1.00761	-0.0553528	0.958512	-0.926498	-1.45945	-3.00127	0.0398919	-1.43252	-1.94836	-2.40759	0.0737467	-0.0591574	-1.02025	-0.0620326	0.953513	-0.963438	-1.47777	-1.04892	0.353407	-1.46946	-1.97282	-1.39956	0.234221	-0.904281	-1.44843	-2.62785	0.0583177	-1.4103	-1.93365	-2.29646	0.0832628	-0.506019	-1.335	-0.906882	0.415761	183	8	8	2.47472	8
Contig10342	0	0	0	1	0	1	0	1	0	1	0	1	0	1	0	1	0	1	0	1	0	1	0	1	0	1	0	1	0	1	0	1	0	1	0	1	0	1	0	1	0	1	0	1	429	0	0	0	0
Contig10343	0.227888	0	0.147691	inf	0.147691	inf	6.3289	0.00319009	0	1	0	1	0.119479	inf	1.8098	0.144581	0	1	0	1	-0.147691	-inf	-6.3289	0.00319009	-0.028212	-1.23612	-0.402907	0.707622	-0.147691	-inf	-6.3289	0.00319009	0.119479	inf	1.8098	0.144581	0	1	0	1	-0.119479	-inf	-1.8098	0.144581	364	0	0	0	0
Contig10344	0.430353	0.0730823	0.222852	3.755	-0.0474485	-1.58658	-1.03343	0.359788	0.175404	2.36672	1.41229	0.230722	0.0413962	1.32255	0.949531	0.396119	0.0429197	1.33443	0.393086	0.714306	0.222852	3.755	1.72878	0.158909	0.0888447	2.09834	1.5976	0.185373	0.0903682	2.11717	0.789139	0.474174	-0.134007	-1.78951	-1.04612	0.354556	-0.132484	-1.77359	-0.814909	0.460861	0.00152353	1.00898	0.0134107	0.989942	1755	0	5	0.16128	0
Contig10345	0.945747	0.184023	0.508055	2.4833	-0.369988	-2.0802	-2.13459	0.0996922	0.138067	1.19378	0.830455	0.452973	-0.228103	-1.4709	-2.67177	0.0557034	-0.0590914	-1.09043	-1.16285	0.309537	0.508055	2.4833	2.16967	0.0958452	0.141885	1.41424	0.764102	0.487392	0.310897	1.90768	1.80177	0.145937	-0.36617	-1.75592	-2.04448	0.11038	-0.197158	-1.30174	-1.19171	0.299247	0.169012	1.34891	2.0173	0.113848	936	13	13	0.786239	8
Contig10346	0.493968	0	0.210528	inf	-0.0306969	#NUM!	-1	0.373901	0.0161611	1.52647	0.2885	0.787297	-0.0306969	#NUM!	-1	0.373901	0.179831	6.85827	1.19609	0.297715	0.0468581	#NUM!	1	0.373901	0	1	0	1	0.210528	inf	1.43039	0.22584	-0.0468581	#NUM!	-1	0.373901	0.16367	4.49289	1.05962	0.349063	0.210528	inf	1.43039	0.22584	369	0	0	0	0
Contig10347	0.269623	0.0497347	0.086369	5.30047	0.086369	5.30047	1.01326	0.368246	0.0163717	1.81518	0.393348	0.714128	0.00800165	1.39842	0.231748	0.828106	0.0399405	2.98871	0.631022	0.562286	-0.0699973	-2.92008	-0.773402	0.482449	-0.0783674	-3.79033	-0.89593	0.420934	-0.0464286	-1.7735	-0.453849	0.673471	-0.00837006	-1.29802	-0.181881	0.864521	0.0235688	1.64651	0.335606	0.754032	0.0319388	2.13721	0.481952	0.655024	564	0	0	0	0
Contig10348	0.782766	0.122573	-0.366396	-3.41185	0.19933	1.62489	1.14793	0.314984	-0.167067	-2.09973	-2.07812	0.106248	0.0210176	1.06589	0.247569	0.816656	0.00783328	1.02456	0.148627	0.88904	-0.366396	-3.41185	-1.94938	0.123045	-0.178312	-1.52445	-0.938854	0.400961	-0.191497	-1.58595	-1.07654	0.342286	0.188084	2.23809	1.69023	0.166248	0.1749	2.1513	1.9612	0.121388	-0.0131843	-1.04034	-0.141372	0.89441	858	2	5	0.32989	0
Contig10349	0.162649	0.0745429	0.072901	inf	0.0181601	1.35901	0.286695	0.788583	-0.0505838	#NUM!	-1	0.373901	0.00363257	1.07181	0.0489899	0.963276	0.0223171	1.44119	0.356481	0.739489	-0.0687439	-inf	-1.80309	0.145714	-0.0145275	-1.26795	-0.219185	0.837236	0.00415706	1.06047	0.0783639	0.941302	0.0542164	#NUM!	1	0.373901	0.072901	inf	1.97642	0.11929	0.0186845	1.34463	0.284938	0.789836	510	0	0	0	1
Contig1035	1.0991	0.727482	-0.726198	-1.49986	-0.138871	-1.07958	-0.34151	0.749906	-0.0989592	-1.05544	-0.238976	0.822869	0.29503	1.1566	0.898275	0.419822	-0.431168	-1.29678	-1.37457	0.241245	0.0399115	1.02287	0.0987774	0.926067	0.433901	1.24864	1.37447	0.241273	-0.292297	-1.2012	-0.973374	0.385485	0.39399	1.22072	1.21139	0.292417	-0.332209	-1.22867	-1.07054	0.344675	-0.726198	-1.49986	-4.01616	0.015915	524	11	12	1.29639	12
Contig10350	0.0726697	0	-0.0454949	-inf	-0.0454949	-inf	-1.98749	0.117788	-0.0454949	-inf	-1.98749	0.117788	-0.0454949	-inf	-1.98749	0.117788	-0.0454949	-inf	-1.98749	0.117788	0	1	0	1	0	1	0	1	0	1	0	1	0	1	0	1	0	1	0	1	0	1	0	1	1065	0	0	0	0
Contig10351	3.48203	0.910059	2.2533	2.87319	0.29157	1.24239	0.617448	0.570355	0.579448	1.4817	1.22759	0.286904	2.2533	2.87319	4.58866	0.0101171	1.45641	2.21073	2.95313	0.0418391	0.287879	1.19263	1.17631	0.304696	1.96173	2.31264	7.01392	0.00217587	1.16484	1.77943	4.11035	0.014728	1.67385	1.93912	5.99175	0.00390216	0.876966	1.49202	3.0981	0.0362881	-0.796887	-1.29966	-2.5396	0.0640083	216	7	7	1.83456	1
Contig10352	1.42373	0.510838	-0.400985	-1.42748	0.127134	1.11399	0.386334	0.71892	-0.137778	-1.14095	-0.441194	0.681872	0.223716	1.20059	0.928385	0.405758	-0.177269	-1.18898	-0.526926	0.626114	-0.264912	-1.27101	-0.679665	0.534015	0.0965825	1.07774	0.287997	0.787655	-0.304403	-1.32451	-0.743604	0.498421	0.361495	1.36981	1.13357	0.320307	-0.0394907	-1.0421	-0.0997269	0.925359	-0.400985	-1.42748	-1.17053	0.306767	673	14	14	1.17761	7
Contig10353	2.90172	1.26025	-1.81649	-1.39538	0.421941	1.07045	0.767839	0.485401	-1.39455	-1.30354	-2.33571	0.0797522	-0.240763	-1.04189	-0.341997	0.749567	-0.617575	-1.11498	-0.711326	0.516165	-1.81649	-1.39538	-4.38781	0.0118028	-0.662703	-1.11529	-1.18927	0.300103	-1.03952	-1.19353	-1.37847	0.240136	1.15379	1.25113	1.90972	0.128788	0.776977	1.16912	0.984232	0.380724	-0.376813	-1.07015	-0.431577	0.688293	1008	23	107	6.00911	18
Contig10354	0.134162	0.0404851	-0.0479082	-2.48196	-0.00318798	-1.07648	-0.0900456	0.93258	0.0353636	1.7881	1.01426	0.367822	-0.0125446	-1.38805	-0.320388	0.764713	0.0316266	1.70482	0.702904	0.520871	0.0385516	1.92485	3.51127	0.0246436	-0.00935661	-1.28943	-0.447101	0.677943	0.0348146	1.8352	1.142	0.317171	-0.0479082	-2.48196	-2.39492	0.074767	-0.00373695	-1.04885	-0.125152	0.906441	0.0441712	2.36637	1.27037	0.272818	1514	1	3	0.112171	0
Contig10355	0	0	0	1	0	1	0	1	0	1	0	1	0	1	0	1	0	1	0	1	0	1	0	1	0	1	0	1	0	1	0	1	0	1	0	1	0	1	0	1	0	1	0	1	1197	0	0	0	0
Contig10356	1.95526	1.02505	-1.47453	-4.30284	-0.584724	-1.50314	-1.03414	0.359493	-0.550426	-1.46005	-1.19249	0.298972	0.174104	1.09967	0.60605	0.57719	-1.30042	-3.91286	-4.77707	0.00879436	0.0342979	1.02951	0.0531584	0.960155	0.758828	1.65296	1.41952	0.228759	-0.715699	-2.60312	-1.35902	0.245718	0.72453	1.60557	1.71196	0.162068	-0.749997	-2.67994	-1.81534	0.143654	-1.47453	-4.30284	-7.35749	0.00181783	246	6	6	1.38071	7
Contig10357	2.24224	0.770016	-1.27713	-1.40811	-1.27713	-1.40811	-2.22905	0.0897057	-0.466943	-1.11853	-2.22139	0.0904724	-1.06931	-1.32042	-2.38314	0.0757299	-0.777852	-1.21436	-2.17153	0.0956461	0.810184	1.2589	1.44476	0.222034	0.207815	1.06641	0.302612	0.77727	0.499275	1.15954	0.790815	0.473299	-0.602368	-1.1805	-1.391	0.236603	-0.310909	-1.08568	-0.918783	0.410199	0.291459	1.08734	0.559204	0.605851	785	25	64	4.61527	21
Contig10358	1.31276	0.255093	-0.794365	-2.28681	-0.539782	-1.61909	-3.79305	0.0192183	-0.684483	-1.94126	-3.38573	0.0276387	-0.794365	-2.28681	-3.49852	0.0249296	-0.497107	-1.54354	-1.95454	0.122319	-0.1447	-1.19898	-0.927221	0.406294	-0.254583	-1.4124	-1.36007	0.245414	0.0426752	1.04895	0.194443	0.855305	-0.109882	-1.178	-0.465764	0.665615	0.187375	1.25767	0.71442	0.514444	0.297258	1.48153	1.05445	0.351157	435	9	9	1.17122	8
Contig10359	0	0	0	1	0	1	0	1	0	1	0	1	0	1	0	1	0	1	0	1	0	1	0	1	0	1	0	1	0	1	0	1	0	1	0	1	0	1	0	1	0	1	0	1	183	0	0	0	0
Contig1036	18.643	5.34492	-11.0411	-1.1571	-1.02831	-1.01281	-0.378186	0.724507	-10.0033	-1.14026	-3.57357	0.0233011	-11.0411	-1.1571	-3.33403	0.0289967	-8.77949	-1.12102	-2.88355	0.0448528	-8.97495	-1.12584	-5.2701	0.00621173	-10.0128	-1.14247	-4.07702	0.0151354	-7.75118	-1.10685	-3.72301	0.0204209	-1.03787	-1.01477	-0.407904	0.704233	1.22378	1.01716	0.559915	0.605409	2.26165	1.03218	0.804231	0.466341	963	99	1442	84.7668	71
Contig10360	1.20487	0.262139	0.521966	1.80338	-0.0464335	-1.04566	-0.144164	0.892342	-0.0788281	-1.08006	-0.259451	0.808093	-0.413722	-1.63677	-1.30491	0.26193	0.108244	1.10179	0.301247	0.778237	-0.0323945	-1.0329	-0.275899	0.796293	-0.367288	-1.56531	-2.47646	0.0684702	0.154678	1.15209	0.687715	0.529435	-0.334894	-1.51545	-3.25787	0.0311434	0.187072	1.19	0.94537	0.398	0.521966	1.80338	2.39829	0.0744947	326	4	4	0.694591	7
Contig10361	0	0	0	1	0	1	0	1	0	1	0	1	0	1	0	1	0	1	0	1	0	1	0	1	0	1	0	1	0	1	0	1	0	1	0	1	0	1	0	1	0	1	0	1	1239	0	0	0	0
Contig10362	0	0	0	1	0	1	0	1	0	1	0	1	0	1	0	1	0	1	0	1	0	1	0	1	0	1	0	1	0	1	0	1	0	1	0	1	0	1	0	1	0	1	0	1	279	0	0	0	0
Contig10363	0.139483	0	0.0562039	inf	0.0562039	inf	1.32306	0.25638	0	1	0	1	0.0171878	#NUM!	1	0.373901	0.0210308	#NUM!	1	0.373901	-0.0562039	-inf	-1.32306	0.25638	-0.039016	-3.26998	-0.8514	0.442517	-0.035173	-2.67245	-0.742029	0.499276	0.0171878	#NUM!	1	0.373901	0.0210308	#NUM!	1	0.373901	0.003843	1.22359	0.14149	0.894323	963	0	0	0	0
Contig10364	0.331695	0	0.110565	#NUM!	0	1	0	1	0.110565	#NUM!	1	0.373901	0	1	0	1	0	1	0	1	0.110565	#NUM!	1	0.373901	0	1	0	1	0	1	0	1	-0.110565	#NUM!	-1	0.373901	-0.110565	#NUM!	-1	0.373901	0	1	0	1	207	0	0	0	0
Contig10365	0.381633	0.10894	-0.124105	-1.8858	0.0640583	1.32005	0.990422	0.378033	-0.0600469	-1.42858	-0.550197	0.611464	-0.0101582	-1.05347	-0.154799	0.884477	0.00941194	1.04702	0.0897147	0.932827	-0.124105	-1.8858	-1.27138	0.272493	-0.0742165	-1.39062	-1.69199	0.165905	-0.0546463	-1.26076	-0.588453	0.58785	0.0498887	1.35608	0.507809	0.638309	0.0694588	1.49576	0.543187	0.615855	0.0195702	1.103	0.209252	0.844477	657	2	2	0.172326	1
Contig10366	0	0	0	1	0	1	0	1	0	1	0	1	0	1	0	1	0	1	0	1	0	1	0	1	0	1	0	1	0	1	0	1	0	1	0	1	0	1	0	1	0	1	0	1	774	0	0	0	0
Contig10367	0.429299	0.164338	0.216998	7.64759	0.108286	4.31725	2.74729	0.0515177	0.0717267	3.1973	0.983806	0.38091	0.201754	7.1806	1.55593	0.194707	0.216998	7.64759	2.7722	0.050218	-0.0365588	-1.35028	-0.531127	0.623453	0.0934686	1.66323	0.733541	0.503903	0.108713	1.7714	1.45931	0.218247	0.130027	2.24583	0.919478	0.409877	0.145272	2.39189	1.50546	0.206662	0.0152443	1.06504	0.105675	0.920927	694	0	0	0	0
Contig10368	0	0	0	1	0	1	0	1	0	1	0	1	0	1	0	1	0	1	0	1	0	1	0	1	0	1	0	1	0	1	0	1	0	1	0	1	0	1	0	1	0	1	0	1	807	0	0	0	0
Contig10369	12.4148	4.26213	7.71211	1.81485	2.2641	1.21995	1.29525	0.264932	-0.829024	-1.08759	-0.562781	0.603631	6.88308	1.66868	4.34734	0.0121825	2.69326	1.26165	0.844894	0.445744	-3.09312	-1.32681	-1.58477	0.188197	4.61899	1.36782	2.26839	0.08588	0.429159	1.03418	0.124929	0.906607	7.71211	1.81485	4.27086	0.0129413	3.52228	1.37216	1.06612	0.346443	-4.18983	-1.32262	-1.24905	0.279753	1216	7	185	8.61242	12
Contig1037	10.5927	3.09907	6.57227	1.50252	-1.08842	-1.08322	-1.20459	0.294761	3.08841	1.218	4.69095	0.00937111	5.06549	1.35756	3.68925	0.0210325	5.48386	1.38709	2.72836	0.0525319	4.17683	1.31936	5.68834	0.00471669	6.15391	1.47053	4.36135	0.0120494	6.57227	1.50252	3.22791	0.0320389	1.97708	1.11458	1.55913	0.193973	2.39544	1.13882	1.23492	0.284441	0.418367	1.02175	0.183212	0.863543	1438	143	384	15.1168	106
Contig10370	0.554992	0.141868	-0.323922	-5.89418	-0.0160624	-1.05534	-0.10587	0.920782	-0.115431	-1.6047	-0.65778	0.546608	0.0837869	1.27353	0.478989	0.656955	-0.240135	-4.62823	-1.63706	0.176959	-0.0993685	-1.52055	-0.710856	0.516427	0.0998494	1.344	0.717917	0.512505	-0.224073	-4.38554	-2.2119	0.0914321	0.199218	2.04363	1.2097	0.292995	-0.124704	-2.88417	-0.928485	0.405712	-0.323922	-5.89418	-2.42501	0.0723701	306	3	3	0.554992	1
Contig10371	0.346192	0	0.115397	inf	0.115397	#NUM!	1	0.373901	0	1	0	1	0	1	0	1	0	1	0	1	-0.115397	#NUM!	-1	0.373901	-0.115397	#NUM!	-1	0.373901	-0.115397	#NUM!	-1	0.373901	0	1	0	1	0	1	0	1	0	1	0	1	194	0	0	0	0
Contig10372	1.42814	0.561384	0.852043	1.52215	0.827156	1.50689	3.22513	0.0321237	0.852043	1.52215	2.93268	0.0426996	0.669631	1.41036	2.26492	0.0862107	0.800399	1.4905	2.58425	0.0610531	0.0248867	1.01012	0.0965548	0.927724	-0.157525	-1.06845	-0.597807	0.582168	-0.0267565	-1.011	-0.0958336	0.928262	-0.182412	-1.07926	-0.614677	0.572012	-0.0516433	-1.02123	-0.166174	0.876082	0.130768	1.05682	0.414388	0.699848	1518	37	37	1.3798	29
Contig10373	1.93247	0.609858	0.632115	1.62472	0.0423599	1.04186	0.135596	0.898691	0.629732	1.62236	1.01476	0.36761	0.519418	1.51334	2.09961	0.103699	0.632115	1.62472	1.46559	0.216634	0.587372	1.55717	0.926074	0.406823	0.477059	1.45253	1.70401	0.163585	0.589755	1.55943	1.3083	0.260885	-0.110313	-1.07204	-0.182368	0.864163	0.00238361	1.00145	0.00340266	0.997448	0.112697	1.0736	0.275929	0.796271	878	4	12	0.773702	7
Contig10374	10.7368	1.53089	7.27125	1.93526	-1.29733	-1.16687	-3.58458	0.0230732	1.99416	1.21982	3.24267	0.031594	5.97392	1.65851	4.04004	0.0156035	0.100609	1.01109	0.220073	0.83659	3.29149	1.42337	4.8647	0.0082512	7.27125	1.93526	4.83025	0.00845973	1.39794	1.17981	2.6022	0.0599094	3.97976	1.35964	2.51035	0.0660328	-1.89355	-1.20644	-2.58686	0.0608853	-5.87331	-1.64032	-3.83614	0.0185206	826	129	129	8.84091	96
Contig10375	0.27301	0.162322	0.0861973	2.46312	-0.000703299	-1.01194	-0.0083911	0.993707	0.085494	2.43406	0.861889	0.437354	0.056705	1.95116	0.651455	0.550287	0.013697	1.22975	0.144952	0.89176	0.0861973	2.46312	0.872683	0.432091	0.0574083	1.97445	0.663193	0.543474	0.0144003	1.24443	0.153111	0.885724	-0.028789	-1.24749	-0.28356	0.790819	-0.071797	-1.97931	-0.664896	0.542491	-0.043008	-1.58663	-0.443656	0.680233	380	0	0	0	0
Contig10376	2.40602	0.405481	-1.03128	-1.46141	-0.678697	-1.26229	-1.14631	0.315579	-0.166682	-1.05377	-0.252603	0.813025	-1.03128	-1.46141	-1.77236	0.151023	-1.01946	-1.45373	-1.75084	0.154864	0.512016	1.19787	1.35593	0.246617	-0.352583	-1.15775	-1.64837	0.174623	-0.340766	-1.15166	-1.58503	0.188139	-0.864599	-1.38684	-2.39232	0.074979	-0.852781	-1.37954	-2.3554	0.0780539	0.0118175	1.00529	0.06386	0.952146	1069	83	83	4.39529	36
Contig10377	0.0747666	0	0.0458805	inf	0.0113335	#NUM!	1	0.373901	0.0458805	inf	1.97798	0.119077	0	1	0	1	0.045066	inf	1.97642	0.11929	0.034547	4.04823	1.33818	0.251842	-0.0113335	#NUM!	-1	0.373901	0.0337326	3.97636	1.32476	0.255866	-0.0458805	-inf	-1.97798	0.119077	-0.000814491	-1.01807	-0.0250409	0.981222	0.045066	inf	1.97642	0.11929	825	0	0	0	0
Contig10378	0.110554	0.0312896	-0.0549766	-inf	0.0239153	1.76994	0.572897	0.59738	-0.00259937	-1.09133	-0.0616996	0.953762	-0.0310613	#NUM!	-1	0.373901	-0.000460893	-1.01506	-0.0132799	0.99004	-0.0265147	-1.93159	-0.665391	0.542205	-0.0549766	-inf	-1.97125	0.119997	-0.0243762	-1.7966	-0.764178	0.487351	-0.0284619	#NUM!	-1	0.373901	0.00213847	1.07513	0.0660011	0.950544	0.0306004	inf	1.97642	0.11929	1215	0	2	0.0931839	0
Contig10379	2.52828	0.518919	-1.02139	-1.27577	0.373509	1.08583	0.67355	0.537513	-0.647879	-1.17493	-1.28979	0.266642	0.15415	1.03542	0.379993	0.723266	0.0282435	1.00649	0.0651064	0.951213	-1.02139	-1.27577	-1.74221	0.156433	-0.219359	-1.04868	-0.433593	0.686944	-0.345265	-1.07883	-0.652993	0.54939	0.802029	1.21655	1.79003	0.147945	0.676123	1.18255	1.42738	0.226644	-0.125906	-1.02875	-0.340635	0.750517	921	63	63	3.87229	50
Contig1038	7.2371	2.26857	3.89792	1.30608	0.869708	1.06829	0.889046	0.424213	2.76403	1.21704	1.59502	0.185937	1.81658	1.14264	4.41108	0.0115909	3.89792	1.30608	2.40666	0.0738216	1.89432	1.13924	0.957296	0.392629	0.946876	1.0696	0.91014	0.414232	3.02821	1.22258	1.61039	0.182601	-0.947445	-1.06511	-0.535667	0.620586	1.13389	1.07316	0.479928	0.656342	2.08134	1.14303	1.25541	0.277666	402	84	90	12.6737	58
Contig10380	3.69774	1.13831	2.23091	1.34894	0.479686	1.06151	0.472742	0.661038	-1.405	-1.21976	-1.44993	0.220681	0.825909	1.10591	0.765525	0.486633	0.181359	1.02326	0.181998	0.864436	-1.88468	-1.29479	-3.33855	0.0288748	0.346223	1.04182	0.469551	0.663129	-0.298327	-1.03739	-0.488668	0.650658	2.23091	1.34894	3.31434	0.0295344	1.58636	1.24813	2.98682	0.0404649	-0.64455	-1.08077	-0.90514	0.41658	499	20	67	7.60084	21
Contig10381	0.311276	0.0884922	0.149389	9.57976	-0.0517222	-3.97053	-1.1444	0.316283	-0.0308457	-1.80562	-0.544813	0.614834	-0.00881368	-1.14611	-0.171198	0.872379	0.0976668	2.41272	0.979686	0.382711	0.0208765	2.19899	0.496334	0.645695	0.0429085	3.46434	1.23144	0.285609	0.149389	9.57976	1.62014	0.180516	0.022032	1.57542	0.451901	0.674761	0.128512	4.35644	1.30721	0.261221	0.106481	2.76525	1.11561	0.327087	537	0	0	0	1
Contig10382	0.953164	0.168107	-0.592884	-2.18013	-0.542463	-1.98129	-5.77303	0.00446991	-0.592884	-2.18013	-4.07997	0.0150988	-0.55627	-2.03204	-4.27522	0.0128965	-0.589742	-2.16658	-5.95905	0.00398116	-0.0504211	-1.10036	-0.395775	0.712473	-0.0138065	-1.02561	-0.125807	0.905954	-0.0472785	-1.09352	-0.674862	0.536761	0.0366146	1.07288	0.234734	0.825942	0.0031426	1.00626	0.0239654	0.982028	-0.033472	-1.06621	-0.293474	0.783756	1011	20	20	1.11987	16
Contig10383	0.484465	0.071025	-0.199048	-4.16574	-0.0790298	-1.43211	-0.651977	0.549982	-0.199048	-4.16574	-1.64111	0.176118	-0.186443	-3.47009	-1.49708	0.208719	-0.148238	-2.30393	-1.05722	0.350031	-0.120019	-2.90882	-2.63537	0.05786	-0.107414	-2.42306	-2.00402	0.115585	-0.0692084	-1.60877	-0.825829	0.45531	0.0126048	1.20047	0.234447	0.826149	0.0508101	1.8081	0.605527	0.577506	0.0382052	1.50616	0.431489	0.688351	639	0	1	0.0885903	2
Contig10384	1.67183	0.403287	0.423683	2.04319	0.359992	1.88637	4.87211	0.00820716	0.423683	2.04319	3.56441	0.023493	0.392867	1.96732	0.734198	0.503544	0.337876	1.83192	1.12059	0.325194	0.0636906	1.08313	0.593788	0.584605	0.0328752	1.04291	0.0617213	0.953746	-0.0221159	-1.02972	-0.0744307	0.944241	-0.0308153	-1.03857	-0.0569899	0.957287	-0.0858064	-1.11533	-0.275568	0.79653	-0.0549911	-1.07391	-0.0905079	0.932235	268	2	2	0.422457	1
Contig10385	0	0	0	1	0	1	0	1	0	1	0	1	0	1	0	1	0	1	0	1	0	1	0	1	0	1	0	1	0	1	0	1	0	1	0	1	0	1	0	1	0	1	0	1	588	0	0	0	0
Contig10386	0	0	0	1	0	1	0	1	0	1	0	1	0	1	0	1	0	1	0	1	0	1	0	1	0	1	0	1	0	1	0	1	0	1	0	1	0	1	0	1	0	1	0	1	192	0	0	0	0
Contig10387	0.764212	0.165259	-0.270485	-1.73684	-0.19942	-1.45514	-1.11029	0.329121	-0.118527	-1.22836	-0.486854	0.651835	-0.178795	-1.38972	-0.910807	0.41392	-0.270485	-1.73684	-1.39293	0.236066	0.0808932	1.18462	0.468405	0.66388	0.0206256	1.04707	0.216337	0.83931	-0.0710645	-1.19359	-0.781814	0.478012	-0.0602676	-1.13137	-0.317199	0.766959	-0.151958	-1.41396	-0.809107	0.463833	-0.09169	-1.24978	-0.760476	0.489329	1047	0	11	0.594748	0
Contig10388	3.45562	0.759718	1.20921	1.38563	-0.0159759	-1.00509	-0.0167181	0.987462	0.357712	1.1135	0.391176	0.71561	0.190589	1.06047	0.211782	0.84263	1.19323	1.37861	1.15703	0.311648	0.373688	1.11917	0.770395	0.484043	0.206565	1.06588	0.451912	0.674753	1.20921	1.38563	1.77785	0.150061	-0.167123	-1.05	-0.460052	0.669375	0.835521	1.23809	1.34544	0.249692	1.00264	1.29999	1.67272	0.169698	225	6	6	1.50958	13
Contig10389	0.088908	0.0509328	-0.0643541	-inf	-0.0157962	-1.65832	-0.465401	0.665853	-0.0152604	-1.6221	-0.444626	0.679588	0.0245632	1.61731	0.910745	0.413949	-0.0397909	-inf	-1.6576	0.172737	0.000535779	1.02233	0.0156137	0.98829	0.0403593	2.68201	1.49694	0.208753	-0.0239947	#NUM!	-1	0.373901	0.0398236	2.62343	1.45134	0.220313	-0.0245305	#NUM!	-1	0.373901	-0.0643541	-inf	-5.23429	0.00636499	933	0	0	0	1
Contig1039	12.1299	4.18943	7.07496	1.24943	-2.01488	-1.07103	-1.03421	0.359463	1.0634	1.035	0.637953	0.558196	3.3691	1.1109	2.79845	0.048889	5.06008	1.16656	3.04334	0.0382768	3.07828	1.10852	1.40983	0.231397	5.38399	1.18981	2.90356	0.0439609	7.07496	1.24943	3.24506	0.0315226	2.3057	1.07333	1.48178	0.212528	3.99668	1.12711	2.06765	0.107516	1.69098	1.0501	1.08989	0.337022	885	238	478	30.5754	178
Contig10390	0.309381	0.139483	-0.12427	-3.35665	0.0294993	1.34461	0.554527	0.608761	-0.00359351	-1.04382	-0.0468789	0.964857	0.0914003	2.06775	1.00681	0.370988	-0.0328694	-1.62334	-0.448061	0.677307	-0.0330928	-1.40353	-0.559051	0.605946	0.061901	1.5378	0.807981	0.464411	-0.0623687	-2.18276	-1.13688	0.319074	0.0949938	2.15836	1.00606	0.371307	-0.0292759	-1.55519	-0.37621	0.725865	-0.12427	-3.35665	-1.3542	0.247122	963	0	0	0	1
Contig10391	0	0	0	1	0	1	0	1	0	1	0	1	0	1	0	1	0	1	0	1	0	1	0	1	0	1	0	1	0	1	0	1	0	1	0	1	0	1	0	1	0	1	0	1	234	0	0	0	0
Contig10392	0.116235	0.0318179	0.0356919	4.36527	0.00252624	1.23819	0.149657	0.888278	0.00558375	1.52647	0.2885	0.787297	0.0355548	4.35234	0.956642	0.392921	0.0356919	4.36527	2.13861	0.0992431	0.00305752	1.23283	0.146671	0.890487	0.0330286	3.51509	0.869987	0.433401	0.0331657	3.52552	1.80264	0.14579	0.0299711	2.85124	0.765987	0.486387	0.0301082	2.85971	1.45507	0.219344	0.000137073	1.00297	0.00361862	0.997286	2136	0	0	0	0
Contig10393	0.139511	0	-0.0465038	-inf	0.0118805	1.34313	0.204915	0.847643	-0.0346234	#NUM!	-1	0.373901	-0.00425295	-1.14004	-0.0923433	0.930865	-0.0346234	#NUM!	-1	0.373901	-0.0465038	#NUM!	-1	0.373901	-0.0161334	-1.53122	-0.29047	0.785894	-0.0465038	#NUM!	-1	0.373901	0.0303704	#NUM!	1	0.373901	0	1	0	1	-0.0303704	#NUM!	-1	0.373901	545	0	1	0.10387	0
Contig10394	0	0	0	1	0	1	0	1	0	1	0	1	0	1	0	1	0	1	0	1	0	1	0	1	0	1	0	1	0	1	0	1	0	1	0	1	0	1	0	1	0	1	0	1	312	0	0	0	0
Contig10395	1.56205	0.649857	-1.11666	-1.57768	-0.654168	-1.27308	-2.47176	0.0688168	-0.273008	-1.09832	-2.37623	0.0763019	-0.934698	-1.44195	-8.20632	0.00120155	-1.11666	-1.57768	-4.0275	0.0157662	0.38116	1.15912	1.58482	0.188185	-0.280529	-1.13264	-1.1687	0.307423	-0.462493	-1.23926	-1.32675	0.255266	-0.661689	-1.31286	-23.7941	1.85003e-05	-0.843653	-1.43645	-3.31744	0.029449	-0.181964	-1.09414	-0.716781	0.513134	2709	116	153	3.1972	72
Contig10396	10.1316	2.82919	5.23438	1.51062	3.91353	1.38177	2.92983	0.0428211	3.93131	1.3835	3.05568	0.0378178	4.40623	1.42983	3.13621	0.0349753	5.23438	1.51062	2.05906	0.108568	0.017785	1.00126	0.0184275	0.98618	0.492705	1.03478	0.440664	0.682225	1.32086	1.09325	0.551381	0.610724	0.47492	1.03349	0.448529	0.676996	1.30307	1.09188	0.550176	0.611477	0.828153	1.0565	0.34013	0.75087	839	49	159	10.7281	31
Contig10397	0	0	0	1	0	1	0	1	0	1	0	1	0	1	0	1	0	1	0	1	0	1	0	1	0	1	0	1	0	1	0	1	0	1	0	1	0	1	0	1	0	1	0	1	300	0	0	0	0
Contig10398	0.0806399	0	-0.02688	-inf	-0.02688	#NUM!	-1	0.373901	-0.02688	#NUM!	-1	0.373901	-0.02688	#NUM!	-1	0.373901	-0.02688	#NUM!	-1	0.373901	0	1	0	1	0	1	0	1	0	1	0	1	0	1	0	1	0	1	0	1	0	1	0	1	702	1	1	0.0806399	0
Contig10399	0.526044	0.21199	0.258608	3.49878	0.230777	3.22987	1.88664	0.132263	0.101467	1.98042	1.63351	0.177699	0.250941	3.4247	3.65117	0.0217489	0.258608	3.49878	1.93281	0.125409	-0.12931	-1.6309	-1.11618	0.326871	0.0201637	1.06032	0.168696	0.874223	0.0278308	1.08326	0.167933	0.874785	0.149474	1.72928	2.64962	0.0570047	0.157141	1.76669	1.22853	0.286587	0.0076671	1.02163	0.0584167	0.956219	693	2	2	0.163374	0
Contig104	4.64578	1.16346	-1.79848	-1.19682	-0.630105	-1.06114	-0.645781	0.553601	-1.79848	-1.19682	-1.93576	0.124985	-0.514946	-1.04941	-0.480474	0.655986	-1.74808	-1.19025	-1.41439	0.230151	-1.16838	-1.12786	-3.04001	0.0384019	0.115159	1.01117	0.174975	0.869599	-1.11798	-1.12167	-1.24065	0.282532	1.28353	1.14046	2.18742	0.0939625	0.0503987	1.00552	0.0592647	0.955584	-1.23313	-1.13421	-1.22785	0.286814	1033	134	188	10.3025	121
Contig1040	2.39094	0.583552	1.38478	1.60213	0.39973	1.17381	1.20446	0.294804	0.311351	1.13538	0.846015	0.445187	1.38478	1.60213	3.25977	0.0310874	0.753017	1.32743	1.27142	0.27248	-0.0883792	-1.03385	-0.511191	0.636141	0.985049	1.3649	3.59897	0.0227791	0.353287	1.13087	0.713413	0.515004	1.07343	1.41109	3.39089	0.0275075	0.441666	1.16915	0.849157	0.443627	-0.631763	-1.20694	-1.12466	0.323657	1082	30	35	1.83117	33
Contig10400	0.580957	0.202015	0.273201	2.00888	-0.0482509	-1.17818	-0.385137	0.719739	0.15479	1.48516	1.02493	0.363329	0.154062	1.48288	1.75819	0.153541	0.22495	1.70507	1.69874	0.164598	0.203041	1.74979	1.24264	0.28187	0.202313	1.74711	1.88105	0.13312	0.273201	2.00888	1.86647	0.135382	-0.00072801	-1.00154	-0.00532652	0.996005	0.0701596	1.14807	0.415315	0.699222	0.0708876	1.14983	0.612205	0.573492	1556	5	5	0.181906	8
Contig10401	0	0	0	1	0	1	0	1	0	1	0	1	0	1	0	1	0	1	0	1	0	1	0	1	0	1	0	1	0	1	0	1	0	1	0	1	0	1	0	1	0	1	0	1	1191	0	0	0	0
Contig10402	2.97833	0.730991	-0.915177	-1.75402	0.811784	1.6555	0.876525	0.430231	0.890499	1.71907	1.79081	0.147811	-0.024678	-1.02033	-0.0557631	0.958205	0.569252	1.45966	1.52285	0.202461	0.0787153	1.03839	0.0855781	0.935914	-0.836462	-1.68917	-0.938349	0.401191	-0.242531	-1.13417	-0.282222	0.791774	-0.915177	-1.75402	-2.13257	0.0999182	-0.321247	-1.17771	-0.897761	0.420066	0.59393	1.48934	2.14559	0.0984674	566	3	7	0.700114	3
Contig10403	0.0293726	0	0.00979087	#NUM!	0	1	0	1	0.00979087	#NUM!	1	0.373901	0.00754291	#NUM!	1	0.373901	0.00806038	#NUM!	1	0.373901	0.00979087	#NUM!	1	0.373901	0.00754291	#NUM!	1	0.373901	0.00806038	#NUM!	1	0.373901	-0.00224796	-1.29802	-0.181881	0.864521	-0.00173049	-1.21469	-0.136453	0.898055	0.000517473	1.0686	0.0468757	0.964859	2100	0	0	0	0
Contig10404	0.263337	0	0.138065	inf	0.00427022	1.11875	0.0791394	0.940723	-0.0359593	#NUM!	-1	0.373901	0.102106	3.83948	1.21068	0.292661	0.028335	1.78797	0.384636	0.720082	-0.0402295	#NUM!	-1	0.373901	0.0978355	3.43193	1.13439	0.320002	0.0240647	1.59819	0.317297	0.76689	0.138065	inf	1.8098	0.144581	0.0642942	#NUM!	1	0.373901	-0.0737708	-2.14739	-0.739428	0.500691	315	0	0	0	0
Contig10405	0.120239	0	0.0400796	inf	0.0182264	#NUM!	1	0.373901	0.0400796	#NUM!	1	0.373901	0	1	0	1	0	1	0	1	0.0218532	2.19899	0.496334	0.645695	-0.0182264	#NUM!	-1	0.373901	-0.0182264	#NUM!	-1	0.373901	-0.0400796	#NUM!	-1	0.373901	-0.0400796	#NUM!	-1	0.373901	0	1	0	1	513	0	0	0	0
Contig10406	0.615942	0.13824	0.273756	1.81755	0.00689824	1.01476	0.0507963	0.961923	-0.132579	-1.39594	-0.955589	0.393393	-0.079786	-1.20582	-1.31008	0.260337	0.141177	1.30203	2.23718	0.0888998	-0.139477	-1.41654	-0.799825	0.468618	-0.0866842	-1.22362	-0.710859	0.516425	0.134279	1.28309	1.09118	0.336515	0.052793	1.15766	0.421645	0.694957	0.273756	1.81755	2.16762	0.0960661	0.220963	1.57002	10.9105	0.00040071	1066	9	11	0.584148	6
Contig10407	1.24624	0.375504	0.692418	4.2832	-0.594218	-3.07621	-2.23066	0.0895457	-0.669523	-4.17464	-2.85244	0.0462814	-0.61694	-3.3415	-2.58346	0.0611041	0.0228949	1.026	0.0847483	0.936534	-0.0753055	-1.35707	-0.587309	0.588548	-0.022722	-1.08624	-0.167623	0.875013	0.617112	3.15621	3.33065	0.0290881	0.0525835	1.24933	1.05042	0.352796	0.692418	4.2832	5.09615	0.00700137	0.639834	3.42839	4.48028	0.0109875	288	2	3	0.589679	3
Contig10408	5.85264	1.96914	-2.17829	-1.18348	1.21675	1.10046	0.828206	0.454108	1.93852	1.16005	1.74143	0.156576	1.66202	1.13722	1.02179	0.364648	-0.239776	-1.0202	-0.20562	0.847128	0.721767	1.05415	0.726451	0.507793	0.44527	1.03341	0.287796	0.787799	-1.45653	-1.12269	-1.38384	0.238614	-0.276497	-1.02007	-0.2277	0.831045	-2.17829	-1.18348	-5.01601	0.00740619	-1.9018	-1.16019	-1.50577	0.206588	867	78	158	10.3163	85
Contig10409	0	0	0	1	0	1	0	1	0	1	0	1	0	1	0	1	0	1	0	1	0	1	0	1	0	1	0	1	0	1	0	1	0	1	0	1	0	1	0	1	0	1	0	1	553	0	0	0	0
Contig1041	2.23932	0.840481	1.48121	2.76957	0.833682	1.99598	1.83248	0.140822	1.48121	2.76957	4.20799	0.0136081	0.36583	1.43705	1.58803	0.187474	0.6501	1.77666	1.41815	0.22913	0.647524	1.38757	1.21432	0.291413	-0.467852	-1.38894	-1.0125	0.368567	-0.183582	-1.12345	-0.301568	0.778009	-1.11538	-1.92726	-3.0883	0.0366347	-0.831106	-1.55886	-1.54999	0.196077	0.284269	1.23633	0.610693	0.574399	339	3	4	0.667955	5
Contig10410	13.5734	3.7355	6.80335	1.22277	1.37066	1.04488	0.940833	0.40006	6.80335	1.22277	4.65317	0.00963862	0.230479	1.00755	0.0753714	0.943538	6.11013	1.20007	2.08098	0.105905	5.43269	1.17025	11.9936	0.000277002	-1.14018	-1.03705	-0.418623	0.696992	4.73947	1.14852	1.83258	0.140806	-6.57287	-1.21361	-2.41078	0.0734929	-0.693215	-1.01891	-0.267735	0.802142	5.87965	1.19108	1.57608	0.190133	187	92	92	27.8505	79
Contig10411	0.284476	0.0387189	0.0872972	1.87822	0.0304731	1.30656	1.87269	0.134412	0.0439783	1.44243	0.889171	0.424153	0.0869232	1.87446	1.03793	0.357925	0.0872972	1.87822	3.44373	0.0262041	0.0135051	1.10398	0.286188	0.788944	0.0564501	1.43465	0.684854	0.53106	0.0568241	1.43753	2.76227	0.0507312	0.042945	1.29952	0.453294	0.673838	0.0433189	1.30212	0.848792	0.443808	0.000373978	1.00201	0.00441598	0.996688	1095	2	2	0.103396	1
Contig10412	0	0	0	1	0	1	0	1	0	1	0	1	0	1	0	1	0	1	0	1	0	1	0	1	0	1	0	1	0	1	0	1	0	1	0	1	0	1	0	1	0	1	0	1	466	0	0	0	0
Contig10413	0	0	0	1	0	1	0	1	0	1	0	1	0	1	0	1	0	1	0	1	0	1	0	1	0	1	0	1	0	1	0	1	0	1	0	1	0	1	0	1	0	1	0	1	189	0	0	0	0
Contig10414	0	0	0	1	0	1	0	1	0	1	0	1	0	1	0	1	0	1	0	1	0	1	0	1	0	1	0	1	0	1	0	1	0	1	0	1	0	1	0	1	0	1	0	1	1531	0	0	0	0
Contig10415	11.6379	1.71986	-6.71163	-1.4418	-6.71163	-1.4418	-3.78424	0.0193649	-6.66134	-1.43704	-4.64906	0.00966824	-5.73739	-1.35491	-4.20108	0.0136839	-6.70647	-1.44131	-3.39308	0.0274518	0.0502891	1.00331	0.0404956	0.969639	0.974234	1.06413	0.837163	0.449603	0.00516018	1.00034	0.00280025	0.9979	0.923945	1.06062	1.80603	0.145216	-0.045129	-1.00297	-0.0297365	0.977702	-0.969074	-1.06377	-0.666302	0.54168	950	248	402	23.9546	177
Contig10416	0.425131	0.196712	0.195624	2.19838	-0.0556619	-1.21605	-0.418937	0.696781	-0.150055	-1.91923	-1.3288	0.254648	-0.129838	-1.70773	-0.949337	0.396206	0.0455691	1.14545	0.281176	0.792521	-0.0943934	-1.57825	-1.18145	0.302868	-0.0741764	-1.40432	-0.667836	0.540796	0.101231	1.39293	0.717669	0.512642	0.0202169	1.12385	0.234453	0.826145	0.195624	2.19838	1.59749	0.185396	0.175407	1.95612	1.2119	0.29224	478	0	1	0.118429	1
Contig10417	1.44101	0.4045	0.283572	1.36798	0.119771	1.12929	0.652	0.549969	-0.155794	-1.20217	-0.337344	0.752816	-0.127802	-1.16003	-0.379898	0.723331	0.127777	1.13793	0.379448	0.72364	-0.275565	-1.3576	-0.622397	0.567404	-0.247573	-1.31001	-0.799388	0.468844	0.00800617	1.00765	0.0258208	0.980637	0.0279921	1.03632	0.0533349	0.960023	0.283572	1.36798	0.540084	0.617804	0.25558	1.32003	0.609962	0.574839	254	4	4	0.891484	4
Contig10418	0.2918	0.108712	-0.141141	-2.3681	-0.102054	-1.71741	-1.27458	0.271466	-0.0749079	-1.4422	-1.67219	0.169804	-0.141141	-2.3681	-3.48592	0.025216	-0.0977575	-1.66706	-1.96143	0.121356	0.0271457	1.19083	0.352932	0.741953	-0.0390871	-1.37888	-0.524741	0.627501	0.00429608	1.0302	0.0537295	0.959727	-0.0662328	-1.64201	-1.95796	0.121839	-0.0228496	-1.15592	-0.512347	0.635401	0.0433832	1.42052	1.07733	0.341971	582	0	3	0.2918	0
Contig10419	1.98802	0.528219	-0.270788	-1.29818	-0.149809	-1.14557	-0.192256	0.856907	-0.179886	-1.18006	-0.275678	0.796451	-0.270788	-1.29818	-0.386171	0.719031	-0.0552146	-1.04914	-0.0749248	0.943872	-0.0300767	-1.03011	-0.0535935	0.959829	-0.120979	-1.13322	-0.196031	0.854142	0.0945944	1.09192	0.143882	0.892551	-0.0909019	-1.1001	-0.203533	0.848653	0.124671	1.12479	0.248923	0.815679	0.215573	1.23738	0.383029	0.721183	586	0	6	0.579616	1
Contig1042	7.28894	2.36931	6.20538	1.38067	-2.08969	-1.12819	-4.56911	0.0102677	1.24663	1.06779	0.891565	0.423011	4.11569	1.22379	7.2717	0.00189996	2.30222	1.12518	2.68068	0.0551894	3.33632	1.20467	2.48488	0.0678557	6.20538	1.38067	15.1418	0.000110898	4.39191	1.26942	5.74129	0.00456051	2.86906	1.1461	2.07387	0.106761	1.05559	1.05375	0.691375	0.527362	-1.81347	-1.08764	-2.17319	0.0954691	1220	113	384	17.818	91
Contig10420	1.48573	0.338671	-0.719242	-4.21061	-0.455489	-1.93381	-1.26943	0.27312	-0.674969	-3.51579	-2.08543	0.105374	-0.0534124	-1.06002	-0.137108	0.89757	-0.719242	-4.21061	-1.97914	0.118918	-0.21948	-1.81806	-1.16869	0.307427	0.402076	1.82431	1.40177	0.233612	-0.263753	-2.17736	-1.05433	0.351203	0.621556	3.31671	2.57462	0.0616771	-0.0442727	-1.19763	-0.225376	0.832733	-0.665829	-3.97218	-2.27584	0.0851767	573	0	4	0.395178	2
Contig10421	4.51589	0.779131	1.18485	1.52467	0.546585	1.24204	0.856286	0.440106	1.18485	1.52467	2.52901	0.0647326	0.97465	1.43159	0.713101	0.515177	0.636108	1.28168	0.686837	0.529933	0.638265	1.22756	0.898822	0.419563	0.428065	1.15262	0.291745	0.784987	0.0895228	1.03192	0.0837539	0.937276	-0.2102	-1.06502	-0.149956	0.888057	-0.548742	-1.18959	-0.561656	0.604329	-0.338542	-1.11696	-0.209828	0.844056	409	0	13	1.79931	0
Contig10422	0	0	0	1	0	1	0	1	0	1	0	1	0	1	0	1	0	1	0	1	0	1	0	1	0	1	0	1	0	1	0	1	0	1	0	1	0	1	0	1	0	1	0	1	2546	0	0	0	0
Contig10423	0.919685	0.298004	-0.340114	-2.33998	0.0507038	1.09334	0.24926	0.815436	-0.0695995	-1.14695	-0.449057	0.676645	-0.281611	-2.07642	-1.26986	0.272981	-0.28941	-2.14022	-2.02393	0.11299	-0.120303	-1.254	-0.565786	0.60177	-0.332315	-2.27023	-1.25273	0.278544	-0.340114	-2.33998	-1.66681	0.170881	-0.212012	-1.81038	-0.920804	0.409261	-0.219811	-1.86601	-1.41065	0.231171	-0.00779918	-1.03073	-0.0350764	0.973699	366	3	3	0.46401	2
Contig10424	0.568555	0	0.189518	inf	0.043103	#NUM!	1	0.373901	0.0699348	#NUM!	1	0.373901	0.0538779	#NUM!	1	0.373901	0.189518	#NUM!	1	0.373901	0.0268317	1.6225	0.326616	0.760334	0.0107749	1.24998	0.156163	0.883469	0.146415	4.39687	0.753328	0.493166	-0.0160569	-1.29802	-0.181881	0.864521	0.119584	2.70993	0.591969	0.585711	0.135641	3.51755	0.688432	0.529028	294	0	0	0	0
Contig10425	1.62907	0.415108	0.773436	3.61	0.280406	1.94625	1.68775	0.166731	0.603739	3.03735	1.63027	0.178378	0.15343	1.51776	0.981561	0.38189	0.773436	3.61	1.81359	0.143946	0.323333	1.56062	0.810267	0.463237	-0.126976	-1.28232	-0.588672	0.587717	0.49303	1.85485	1.09168	0.336322	-0.450309	-2.00121	-1.13987	0.317963	0.169696	1.18854	0.303074	0.776942	0.620005	2.37851	1.38362	0.238678	2567	0	10	0.220527	0
Contig10426	0.472663	0.114736	-0.169041	-2.18667	0.0561596	1.30252	0.526254	0.626541	0.125851	1.67793	1.0088	0.370137	-0.0190101	-1.11409	-0.144944	0.891765	-0.0431901	-1.30319	-0.366082	0.732844	0.0696914	1.28822	0.714915	0.514169	-0.0751697	-1.45112	-0.712166	0.515698	-0.0993498	-1.69744	-1.12071	0.325151	-0.144861	-1.86936	-1.17052	0.306768	-0.169041	-2.18667	-1.54097	0.198176	-0.0241801	-1.16974	-0.206797	0.846269	261	0	0	0	1
Contig10427	0	0	0	1	0	1	0	1	0	1	0	1	0	1	0	1	0	1	0	1	0	1	0	1	0	1	0	1	0	1	0	1	0	1	0	1	0	1	0	1	0	1	0	1	425	0	0	0	0
Contig10428	0.256022	0	0.0853407	inf	0.0041516	1.11875	0.0791394	0.940723	-0.0349604	#NUM!	-1	0.373901	0.0503802	2.44107	0.546282	0.613914	0.0275479	1.78797	0.384636	0.720082	-0.039112	#NUM!	-1	0.373901	0.0462286	2.18196	0.492442	0.648212	0.0233963	1.59819	0.317297	0.76689	0.0853407	#NUM!	1	0.373901	0.0625083	#NUM!	1	0.373901	-0.0228324	-1.36527	-0.215839	0.839673	324	0	0	0	0
Contig10429	0.185023	0.0642348	0.0794923	3.23167	0.00103031	1.02893	0.0338397	0.974626	0.0332416	1.93323	1.55253	0.195491	0.0607625	2.70585	1.35523	0.24682	0.0794923	3.23167	2.04015	0.110925	0.0322113	1.87888	1.03866	0.357624	0.0597322	2.62979	1.19142	0.299349	0.078462	3.14082	1.7451	0.155906	0.0275209	1.39966	0.60858	0.575669	0.0462507	1.67165	1.17365	0.305648	0.0187297	1.19433	0.33614	0.753659	3162	0	1	0.017903	1
Contig1043	1.27116	0.384603	0.871284	4.0503	0.366183	2.28198	4.4707	0.0110687	0.871284	4.0503	7.28972	0.00188234	0.555318	2.94413	2.4819	0.0680726	0.85315	3.98681	4.02618	0.0157834	0.505101	1.77491	5.1473	0.00675707	0.189135	1.29016	0.88759	0.424909	0.486967	1.74709	2.42739	0.0721841	-0.315965	-1.37572	-1.37268	0.241784	-0.0181337	-1.01592	-0.082922	0.937897	0.297832	1.35416	1.03007	0.361183	630	2	2	0.179712	2
Contig10430	0.31443	0	0.10481	#NUM!	0	1	0	1	0.0708575	#NUM!	1	0.373901	0	1	0	1	0.10481	#NUM!	1	0.373901	0.0708575	#NUM!	1	0.373901	0	1	0	1	0.10481	#NUM!	1	0.373901	-0.0708575	#NUM!	-1	0.373901	0.0339524	1.47916	0.268368	0.801688	0.10481	#NUM!	1	0.373901	323	0	0	0	0
Contig10431	0.0751766	0	0.0250589	#NUM!	0	1	0	1	0.0250589	#NUM!	1	0.373901	0	1	0	1	0	1	0	1	0.0250589	#NUM!	1	0.373901	0	1	0	1	0	1	0	1	-0.0250589	#NUM!	-1	0.373901	-0.0250589	#NUM!	-1	0.373901	0	1	0	1	690	0	0	0	0
Contig10432	6.39153	2.11899	4.10634	1.48781	1.71933	1.20425	1.89243	0.131382	4.10634	1.48781	4.97573	0.00762041	2.80525	1.33325	2.4582	0.0698261	3.88514	1.46153	4.13145	0.0144768	2.38701	1.23547	2.82961	0.0473637	1.08592	1.10712	0.940605	0.400164	2.16581	1.21365	2.26433	0.0862661	-1.30109	-1.11593	-1.19347	0.298631	-0.221202	-1.01798	-0.251999	0.81346	1.07989	1.09622	0.915383	0.411782	775	97	100	7.30441	93
Contig10433	1.46908	0.122219	-0.404876	-1.61192	0.345071	1.4783	1.26874	0.27334	0.0149938	1.02078	0.0903028	0.932388	-0.059805	-1.09039	-0.202666	0.849287	-0.0542909	-1.08138	-0.903336	0.41743	-0.330078	-1.4482	-1.0546	0.351096	-0.404876	-1.61192	-1.02028	0.365281	-0.399362	-1.5986	-1.46803	0.216008	-0.0747988	-1.11305	-0.224439	0.833414	-0.0692847	-1.10385	-0.417032	0.698064	0.00551405	1.00833	0.0186824	0.985989	675	7	8	0.670924	6
Contig10434	0.360265	0.0907081	0.159652	3.42086	0.0129949	1.18648	0.242922	0.820014	-0.00373509	-1.05664	-0.0866062	0.935147	0.155916	3.2375	1.95358	0.122453	0.00919304	1.13193	0.13384	0.899993	-0.01673	-1.25368	-0.514449	0.634057	0.142922	2.72865	1.91546	0.127938	-0.00380186	-1.0482	-0.060758	0.954467	0.159652	3.42086	2.36276	0.0774295	0.0129281	1.19603	0.239499	0.822491	-0.146723	-2.86017	-1.70291	0.163796	921	1	1	0.0614649	0
Contig10435	0.0835296	0	0.0278432	#NUM!	0	1	0	1	0.0278432	#NUM!	1	0.373901	0.0266536	#NUM!	1	0.373901	0	1	0	1	0.0278432	#NUM!	1	0.373901	0.0266536	#NUM!	1	0.373901	0	1	0	1	-0.0011896	-1.04463	-0.0308632	0.976857	-0.0278432	#NUM!	-1	0.373901	-0.0266536	#NUM!	-1	0.373901	621	0	0	0	0
Contig10436	0	0	0	1	0	1	0	1	0	1	0	1	0	1	0	1	0	1	0	1	0	1	0	1	0	1	0	1	0	1	0	1	0	1	0	1	0	1	0	1	0	1	0	1	197	0	0	0	0
Contig10437	0.370339	0.0927203	-0.11461	-2.31776	-0.0176452	-1.18569	-0.304945	0.775616	0.0889113	1.78912	0.94183	0.399606	-0.0256987	-1.29548	-0.468488	0.663826	0.0394423	1.35006	0.562073	0.60407	0.106556	2.12133	1.04553	0.354797	-0.00805352	-1.0926	-0.120267	0.91007	0.0570875	1.60075	0.713631	0.514883	-0.11461	-2.31776	-1.14337	0.316665	-0.049469	-1.32521	-0.452285	0.674506	0.065141	1.74898	0.836781	0.449795	927	1	1	0.0610671	2
Contig10438	0.440623	0.249344	0.187415	2.9907	-0.0841687	-1.89403	-0.912577	0.413092	0.103159	1.57853	0.692761	0.526578	0.0735511	1.41248	0.517959	0.631816	0.103246	1.57901	0.754094	0.492753	0.187328	2.98978	1.50523	0.206719	0.15772	2.67529	1.35852	0.245863	0.187415	2.9907	1.70664	0.163081	-0.029608	-1.11756	-0.179704	0.866121	8.69036e-05	1.00031	0.000541807	0.999594	0.0296949	1.1179	0.19282	0.856495	1542	0	2	0.0734231	0
Contig10439	1.99799	0.514023	-1.60296	-2.59727	-1.55771	-2.48521	-8.99596	0.000845288	-1.60296	-2.59727	-9.62688	0.000651023	-1.2138	-1.87154	-4.4724	0.0110543	-0.694778	-1.36343	-1.51211	0.205045	-0.0452502	-1.04509	-0.277591	0.795082	0.343904	1.3279	1.27719	0.270634	0.862929	1.82277	1.88322	0.132786	0.389154	1.38777	1.46828	0.215945	0.908179	1.90496	1.99272	0.117086	0.519025	1.37267	1.03058	0.360973	588	29	29	2.79195	18
Contig1044	0.390749	0.0858018	0.215257	7.05739	0.0833146	3.3445	1.90815	0.129021	0.215257	7.05739	2.56474	0.0623248	0.106028	3.98366	1.239	0.283078	0.118824	4.34375	2.83464	0.0471228	0.131942	2.11015	1.64608	0.175093	0.0227136	1.19111	0.27741	0.795212	0.0355098	1.29878	1.05266	0.351884	-0.109229	-1.77158	-1.00376	0.372289	-0.0964324	-1.62472	-1.21729	0.290398	0.0127962	1.09039	0.158055	0.882072	531	1	1	0.106609	0
Contig10440	1.25221	0.626489	0.450078	1.35592	-0.0667916	-1.05282	-0.192624	0.856638	-0.0579147	-1.04548	-0.172986	0.871063	0.383287	1.28789	1.71584	0.161334	0.0265668	1.01995	0.0731309	0.945213	0.00887683	1.00702	0.0217281	0.983705	0.450078	1.35592	1.39085	0.236648	0.0933583	1.07383	0.216012	0.839547	0.441201	1.34646	1.41975	0.228698	0.0844815	1.06634	0.19988	0.851325	-0.35672	-1.2627	-1.04532	0.354882	612	10	11	1.01749	11
Contig10441	1.01577	0.194287	0.467969	1.42713	-0.11575	-1.10565	-3.9307	0.0170929	0.352219	1.29076	1.35611	0.246564	0.168106	1.13878	0.801423	0.467791	0.0638209	1.05269	0.843448	0.446464	0.467969	1.42713	1.80972	0.144594	0.283856	1.25909	1.36243	0.244729	0.179571	1.1639	2.50619	0.0663262	-0.184113	-1.13347	-0.555124	0.608389	-0.288398	-1.22616	-1.07686	0.342159	-0.104285	-1.08178	-0.474683	0.659768	1125	23	23	1.15734	18
Contig10442	0.0913867	0	0.0304622	inf	0.0304622	#NUM!	1	0.373901	0	1	0	1	0	1	0	1	0	1	0	1	-0.0304622	#NUM!	-1	0.373901	-0.0304622	#NUM!	-1	0.373901	-0.0304622	#NUM!	-1	0.373901	0	1	0	1	0	1	0	1	0	1	0	1	416	0	0	0	0
Contig10443	4.02282	1.74034	2.19507	1.12918	0.225353	1.01326	0.198478	0.85235	1.67271	1.09844	2.85957	0.0459496	2.19507	1.12918	3.78044	0.0194284	1.52302	1.08963	1.87783	0.133617	1.44736	1.08406	1.25117	0.279055	1.96971	1.1144	1.70593	0.163217	1.29767	1.07537	1.00906	0.370029	0.522354	1.02799	0.840545	0.447912	-0.149694	-1.00809	-0.178048	0.867339	-0.672048	-1.0363	-0.8022	0.46739	1842	528	528	16.2267	413
Contig10444	2.94288	0.99743	1.80803	3.12396	-1.3314	-2.56405	-5.96467	0.00396746	0.476627	1.21837	0.748086	0.495994	0.119678	1.05483	0.3876	0.718053	-0.773488	-1.5489	-4.33892	0.0122634	1.80803	3.12396	2.8003	0.0487968	1.45108	2.70464	4.45119	0.0112364	0.557914	1.6554	2.69937	0.0541294	-0.35695	-1.15504	-0.524935	0.627378	-1.25012	-1.88713	-1.97951	0.118868	-0.893166	-1.63383	-3.00695	0.0396693	211	9	9	2.41461	6
Contig10445	41.3868	19.5271	-27.0092	-1.70409	-6.05603	-1.1021	-1.99999	0.116117	-27.0092	-1.70409	-6.70618	0.00257316	-2.79217	-1.04462	-0.498399	0.644362	-2.8559	-1.04568	-0.287274	0.78817	-20.9531	-1.54622	-4.53419	0.0105437	3.26386	1.05503	0.540093	0.617798	3.20012	1.05395	0.31385	0.769321	24.217	1.6313	3.66876	0.0214145	24.1533	1.62964	2.29235	0.0836405	-0.0637362	-1.00102	-0.00567398	0.995745	279	6	336	68.1745	3
Contig10446	0.495418	0.242223	0.208679	4.77668	0.0683776	2.2375	0.504938	0.640152	0.129387	3.34165	1.19277	0.298876	0.102755	2.85967	1.0653	0.346773	0.208679	4.77668	1.35353	0.247318	0.0610091	1.49347	0.393821	0.713805	0.0343776	1.27806	0.234259	0.826286	0.140301	2.13483	0.739437	0.500686	-0.0266315	-1.16854	-0.217701	0.838316	0.0792919	1.42944	0.462201	0.667959	0.105923	1.67036	0.64502	0.554046	205	0	0	0	0
Contig10447	1.36496	0.403957	-0.566114	-1.86142	-0.0899739	-1.09641	-0.332531	0.756185	0.200072	1.19553	0.612828	0.573119	-0.140381	-1.15901	-0.472179	0.661406	-0.366042	-1.55698	-1.19817	0.296987	0.290046	1.31079	1.12605	0.32313	-0.0504069	-1.0571	-0.229714	0.829583	-0.276068	-1.42007	-1.19813	0.297002	-0.340453	-1.38563	-1.19236	0.299018	-0.566114	-1.86142	-1.92522	0.126509	-0.225661	-1.34337	-0.86365	0.436491	621	14	14	1.27621	10
Contig10448	0.315404	0	0.168069	inf	0.0963672	#NUM!	1	0.373901	0.0870227	#NUM!	1	0.373901	0.168069	inf	1.83407	0.140562	0.0770064	#NUM!	1	0.373901	-0.00934452	-1.10738	-0.071967	0.946083	0.0717022	1.74405	0.539189	0.618367	-0.0193608	-1.25142	-0.156951	0.882887	0.0810467	1.93133	0.641324	0.556214	-0.0100163	-1.13007	-0.0861972	0.935452	-0.091063	-2.18254	-0.760778	0.489168	263	0	0	0	0
Contig10449	1.31881	0.417073	0.572024	2.30324	-0.298388	-1.67981	-1.09519	0.334954	-0.229021	-1.45057	-0.767235	0.485723	0.273637	1.37113	0.740015	0.500371	-0.0559588	-1.08213	-0.165039	0.876918	0.0693672	1.15804	0.314746	0.768689	0.572024	2.30324	1.84428	0.138908	0.242429	1.55232	0.888588	0.424432	0.502657	1.98891	1.50824	0.205986	0.173062	1.34048	0.579112	0.593561	-0.329595	-1.48374	-0.89069	0.423428	1250	0	26	1.17747	0
Contig1045	0.820769	0.284005	-0.319495	-1.52535	0.0757639	1.11024	0.511723	0.6358	0.240376	1.34975	1.1991	0.296665	-0.000286538	-1.00042	-0.00279412	0.997904	-0.0791181	-1.13009	-0.564331	0.60267	0.164613	1.21573	0.702414	0.521145	-0.0760504	-1.1107	-0.478581	0.657221	-0.154882	-1.25467	-0.835182	0.450597	-0.240663	-1.35031	-1.15366	0.312879	-0.319495	-1.52535	-1.39232	0.236235	-0.0788315	-1.12962	-0.519952	0.630547	682	6	9	0.747042	3
Contig10450	0.0782461	0.0222854	0.026496	2.25254	0.0113714	1.53756	0.744328	0.498028	0.026496	2.25254	1.32563	0.255602	0.0134639	1.63648	0.621244	0.568091	3.10833e-05	1.00147	0.00186508	0.998601	0.0151245	1.46501	0.862954	0.436832	0.00209249	1.06433	0.107715	0.919409	-0.0113404	-1.5353	-0.832784	0.451801	-0.0130321	-1.37646	-0.559014	0.605969	-0.0264649	-2.24923	-1.41153	0.230932	-0.0134328	-1.63408	-0.654108	0.548741	1755	0	0	0	0
Contig10451	0	0	0	1	0	1	0	1	0	1	0	1	0	1	0	1	0	1	0	1	0	1	0	1	0	1	0	1	0	1	0	1	0	1	0	1	0	1	0	1	0	1	0	1	1374	0	0	0	0
Contig10452	0	0	0	1	0	1	0	1	0	1	0	1	0	1	0	1	0	1	0	1	0	1	0	1	0	1	0	1	0	1	0	1	0	1	0	1	0	1	0	1	0	1	0	1	437	0	0	0	0
Contig10453	0	0	0	1	0	1	0	1	0	1	0	1	0	1	0	1	0	1	0	1	0	1	0	1	0	1	0	1	0	1	0	1	0	1	0	1	0	1	0	1	0	1	0	1	716	0	0	0	0
Contig10454	13.8116	3.29856	-8.79673	-1.33477	1.08832	1.03202	0.452319	0.674484	-5.00134	-1.17255	-3.2206	0.0322622	-7.7084	-1.29335	-3.89344	0.0176392	-5.91075	-1.21054	-3.06048	0.037641	-6.08966	-1.2101	-3.00121	0.0398945	-8.79673	-1.33477	-3.70891	0.0206737	-6.99908	-1.2493	-3.00206	0.0398611	-2.70706	-1.10302	-1.80565	0.14528	-0.909415	-1.03239	-0.633951	0.560555	1.79765	1.06841	0.951941	0.395033	1113	541	683	34.7386	362
Contig10455	0.816835	0.262766	0.523735	1.69699	0.169751	1.22591	1.76509	0.15231	0.523735	1.69699	3.84312	0.0184104	0.338192	1.45007	1.60806	0.183102	0.163417	1.21748	1.69636	0.165058	0.353984	1.38427	2.23472	0.0891426	0.168441	1.18285	0.747707	0.496198	-0.00633415	-1.00692	-0.0503926	0.962226	-0.185543	-1.17028	-0.757017	0.491183	-0.360318	-1.39386	-2.27329	0.0854167	-0.174775	-1.19104	-0.775585	0.481295	1230	15	15	0.690356	11
Contig10456	0.0724131	0	0.0241377	inf	0.0241377	#NUM!	1	0.373901	0	1	0	1	0	1	0	1	0	1	0	1	-0.0241377	#NUM!	-1	0.373901	-0.0241377	#NUM!	-1	0.373901	-0.0241377	#NUM!	-1	0.373901	0	1	0	1	0	1	0	1	0	1	0	1	525	0	0	0	0
Contig10457	0.872463	0.274644	0.168983	1.67039	-0.0788736	-1.31291	-0.594508	0.584168	-0.00512586	-1.01573	-0.0180445	0.986468	-0.0590766	-1.2173	-0.382837	0.721315	0.0901097	1.27228	0.473295	0.660676	0.0737477	1.29257	0.248385	0.816068	0.019797	1.07854	0.111947	0.916258	0.168983	1.67039	0.808278	0.464258	-0.0539507	-1.19845	-0.175626	0.86912	0.0952355	1.2923	0.291414	0.785222	0.149186	1.54875	0.667719	0.540863	654	3	3	0.259675	4
Contig10458	0.147338	0	0.0491126	#NUM!	0	1	0	1	0.0365201	#NUM!	1	0.373901	0.0491126	#NUM!	1	0.373901	0.0300654	#NUM!	1	0.373901	0.0365201	#NUM!	1	0.373901	0.0491126	#NUM!	1	0.373901	0.0300654	#NUM!	1	0.373901	0.0125925	1.34481	0.20575	0.847033	-0.00645475	-1.21469	-0.136453	0.898055	-0.0190472	-1.63353	-0.33077	0.757419	563	0	0	0	0
Contig10459	0.51677	0.206468	0.291188	1.86747	-0.0969941	-1.28895	-1.43712	0.224048	0.115546	1.26705	0.821732	0.457386	0.194194	1.44883	1.57691	0.189948	0.0761074	1.1759	0.709513	0.517175	0.21254	1.63317	1.62283	0.179946	0.291188	1.86747	2.59965	0.06007	0.173101	1.51568	1.83621	0.140214	0.078648	1.14346	0.472014	0.661514	-0.0394382	-1.07752	-0.254024	0.812	-0.118086	-1.2321	-0.845691	0.445348	1857	0	11	0.335326	0
Contig1046	0.496444	0.20401	0.307943	2.50602	0.101451	1.49615	1.07562	0.34265	0.25794	2.26148	2.35145	0.0783912	0.307943	2.50602	4.5162	0.0106893	0.164549	1.80474	1.23183	0.285478	0.156489	1.51153	1.20665	0.294046	0.206492	1.67497	2.12577	0.100686	0.0630979	1.20625	0.41944	0.696441	0.0500023	1.10813	0.445943	0.678712	-0.0933914	-1.25308	-0.581801	0.591913	-0.143394	-1.38858	-1.05758	0.349885	680	3	3	0.249747	1
Contig10460	7.38622	4.03064	5.748	2.6742	3.34377	1.97393	2.69223	0.054532	5.19482	2.51307	4.943	0.00780008	5.28077	2.53811	13.2995	0.000184761	5.748	2.6742	10.1935	0.000521795	1.85105	1.27313	1.14166	0.317298	1.93699	1.28582	1.49354	0.209595	2.40423	1.35476	1.77131	0.151208	0.0859468	1.00996	0.0770615	0.942275	0.553185	1.06411	0.466826	0.664918	0.467238	1.05362	0.690874	0.527646	626	36	36	3.25548	26
Contig10461	0.605057	0.15814	-0.275285	-5.51801	0.0854206	1.3406	0.453497	0.673704	-0.0224431	-1.09828	-0.166173	0.876082	-0.183179	-3.70914	-1.38363	0.238674	-0.189864	-4.11608	-1.39726	0.234861	-0.107864	-1.47236	-0.782532	0.477635	-0.2686	-4.97247	-1.98631	0.117947	-0.275285	-5.51801	-1.9855	0.118057	-0.160736	-3.37722	-4.96643	0.00767094	-0.167421	-3.74774	-3.75808	0.0198079	-0.00668477	-1.10971	-0.18751	0.860388	888	7	7	0.446244	0
Contig10462	0.340787	0	0.113596	#NUM!	0	1	0	1	0.113596	#NUM!	1	0.373901	0	1	0	1	0.111893	#NUM!	1	0.373901	0.113596	#NUM!	1	0.373901	0	1	0	1	0.111893	#NUM!	1	0.373901	-0.113596	#NUM!	-1	0.373901	-0.00170239	-1.01521	-0.0106767	0.991993	0.111893	#NUM!	1	0.373901	181	0	0	0	0
Contig10463	0	0	0	1	0	1	0	1	0	1	0	1	0	1	0	1	0	1	0	1	0	1	0	1	0	1	0	1	0	1	0	1	0	1	0	1	0	1	0	1	0	1	0	1	1077	0	0	0	0
Contig10464	0.0957059	0	0.0220709	3.245	-0.00480795	-1.48905	-0.272654	0.798616	0.0172629	2.17924	0.491816	0.648618	0.00993831	1.67889	0.347411	0.745792	0.00697399	1.4764	0.267161	0.802554	0.0220709	3.245	0.661152	0.544654	0.0147463	2.49996	0.557079	0.607172	0.0117819	2.19844	0.496208	0.645776	-0.00732461	-1.29802	-0.181881	0.864521	-0.0102889	-1.47605	-0.26701	0.802662	-0.00296431	-1.13715	-0.0905722	0.932187	1289	1	1	0.0439172	0
Contig10465	0.428523	0.1047	0.202839	2.37846	0.131996	1.89702	1.01133	0.369066	0.0654254	1.44462	1.33558	0.252616	0.202839	2.37846	2.28751	0.0840878	0.104165	1.70789	2.99259	0.040235	-0.0665706	-1.31316	-0.497869	0.644704	0.0708432	1.25379	0.463693	0.666977	-0.0278306	-1.11074	-0.215421	0.839978	0.137414	1.64643	1.47267	0.214827	0.03874	1.18224	0.85451	0.440981	-0.0986738	-1.39263	-1.13798	0.318663	2266	0	8	0.199856	0
Contig10466	0.281148	0	0.0937161	inf	0.0596814	inf	1.93504	0.125089	0.0937161	#NUM!	1	0.373901	0.0858542	#NUM!	1	0.373901	0.0458721	#NUM!	1	0.373901	0.0340347	1.57027	0.344967	0.747495	0.0261729	1.43854	0.286901	0.788436	-0.0138093	-1.30104	-0.249821	0.815031	-0.00786187	-1.09157	-0.0618572	0.953644	-0.047844	-2.04299	-0.458537	0.670374	-0.0399822	-1.8716	-0.410745	0.70231	369	0	0	0	0
Contig10467	0.797024	0.263025	0.212526	1.26071	-0.0816282	-1.10014	-0.595313	0.58368	0.027876	1.03108	0.154321	0.88483	-0.0648662	-1.07797	-0.262253	0.806079	0.130898	1.14596	1.07382	0.343364	0.109504	1.13433	0.565993	0.601642	0.016762	1.02056	0.0652558	0.951102	0.212526	1.26071	1.51566	0.204186	-0.0927421	-1.11148	-0.328286	0.759161	0.103022	1.11141	0.562956	0.603522	0.195764	1.23531	0.785965	0.475834	1239	6	16	0.731031	4
Contig10468	0.0665795	0	0.0385682	inf	0.0385682	inf	1.93504	0.125089	0	1	0	1	0	1	0	1	0	1	0	1	-0.0385682	-inf	-1.93504	0.125089	-0.0385682	-inf	-1.93504	0.125089	-0.0385682	-inf	-1.93504	0.125089	0	1	0	1	0	1	0	1	0	1	0	1	571	0	0	0	0
Contig10469	0.289589	0	0.0965297	#NUM!	0	1	0	1	0.0965297	#NUM!	1	0.373901	0	1	0	1	0	1	0	1	0.0965297	#NUM!	1	0.373901	0	1	0	1	0	1	0	1	-0.0965297	#NUM!	-1	0.373901	-0.0965297	#NUM!	-1	0.373901	0	1	0	1	213	0	0	0	0
Contig1047	4.73843	2.45445	-3.65746	-1.77244	-1.67949	-1.25019	-2.09738	0.10396	-3.00245	-1.55705	-3.52097	0.0244286	-1.40082	-1.20036	-1.62116	0.180302	-3.65746	-1.77244	-7.94584	0.00135853	-1.32296	-1.24545	-1.30874	0.260749	0.278662	1.04151	0.273073	0.798316	-1.97798	-1.41774	-2.77908	0.0498656	1.60162	1.29715	1.50849	0.205925	-0.655015	-1.13834	-0.850944	0.442742	-2.25664	-1.47659	-2.88456	0.044807	466	71	71	8.62501	53
Contig10470	0.14218	0.0437604	0.0612135	5.1965	-0.00896775	-1.61479	-0.461594	0.668359	0.0220089	1.93438	0.716771	0.51314	0.0522457	3.21808	1.30485	0.261948	0.0370421	2.57261	0.836833	0.449769	0.0309766	3.12361	0.984033	0.380811	0.0612135	5.1965	1.50639	0.206436	0.0460098	4.15421	1.0269	0.362509	0.0302369	1.66362	0.642224	0.555685	0.0150332	1.32994	0.296377	0.781693	-0.0152037	-1.2509	-0.267382	0.802395	1282	1	1	0.0441569	0
Contig10471	0.717567	0.226075	0.342731	4.1422	0.147629	2.35348	1.14937	0.314452	0.308163	3.82527	2.17394	0.095389	0.335725	4.07797	1.67334	0.169575	0.342731	4.1422	2.24767	0.0878713	0.160534	1.62537	1.41907	0.22888	0.188096	1.73274	1.03612	0.358673	0.195102	1.76003	1.54462	0.197323	0.027562	1.06606	0.144162	0.892344	0.0345684	1.08285	0.247227	0.816903	0.0070064	1.01575	0.0351598	0.973637	346	2	2	0.327221	0
Contig10472	0	0	0	1	0	1	0	1	0	1	0	1	0	1	0	1	0	1	0	1	0	1	0	1	0	1	0	1	0	1	0	1	0	1	0	1	0	1	0	1	0	1	0	1	543	0	0	0	0
Contig10473	5.76893	1.03808	2.90667	3.31408	-0.652833	-1.51974	-1.37752	0.240406	2.25384	2.18069	2.0706	0.107158	1.83639	1.96201	1.33227	0.253606	0.841718	1.44094	1.33119	0.253929	2.90667	3.31408	2.69805	0.0542038	2.48922	2.98173	1.8175	0.143292	1.49455	2.18985	2.43861	0.071315	-0.417447	-1.11146	-0.247885	0.816428	-1.41212	-1.51338	-1.22179	0.288867	-0.99467	-1.36162	-0.694545	0.525571	442	0	12	1.5369	0
Contig10474	0.440845	0.118484	0.0555483	1.1865	-0.0541397	-1.18177	-0.764968	0.48693	-0.0346947	-1.10934	-0.433744	0.686843	-0.040647	-1.13055	-0.359252	0.737569	0.00140862	1.004	0.00957377	0.99282	0.019445	1.06528	0.305764	0.775037	0.0134927	1.0453	0.132005	0.901354	0.0555483	1.1865	0.399904	0.709663	-0.00595228	-1.01912	-0.0547099	0.958993	0.0361033	1.11378	0.251034	0.814156	0.0420556	1.13508	0.255531	0.810915	1337	0	8	0.338724	1
Contig10475	1.00888	0.257329	0.268277	1.99656	0.148879	1.3992	0.786478	0.475565	-0.103746	-1.38538	-0.616369	0.571	-0.00108029	-1.00291	-0.00393764	0.997047	0.164531	1.44116	0.498042	0.644593	-0.252625	-1.93842	-1.89783	0.130565	-0.14996	-1.40326	-0.589751	0.58706	0.0156515	1.02999	0.0498641	0.962621	0.102666	1.38137	0.429442	0.689722	0.268277	1.99656	0.889232	0.424124	0.165611	1.44535	0.445879	0.678755	302	1	1	0.187448	1
Contig10476	0	0	0	1	0	1	0	1	0	1	0	1	0	1	0	1	0	1	0	1	0	1	0	1	0	1	0	1	0	1	0	1	0	1	0	1	0	1	0	1	0	1	0	1	870	0	0	0	0
Contig10477	6.04313	2.95796	4.68615	2.05634	-0.512795	-1.11559	-2.91194	0.0435933	1.84713	1.37323	3.09389	0.0364365	4.17336	1.84327	12.8954	0.000208544	3.54461	1.71622	2.8458	0.0465935	2.35992	1.53197	3.87757	0.0178782	4.68615	2.05634	13.6014	0.00016917	4.0574	1.91461	3.24293	0.0315862	2.32623	1.34229	3.49057	0.0251098	1.69748	1.24977	1.23447	0.284592	-0.628748	-1.07403	-0.491103	0.64908	1456	70	132	5.13215	49
Contig10478	1.46758	0.643068	-0.692337	-2.00625	-0.443908	-1.47403	-1.44863	0.22102	-0.236667	-1.20693	-1.06482	0.346967	-0.692337	-2.00625	-2.23962	0.0886594	-0.509208	-1.58452	-1.11684	0.32662	0.20724	1.2213	0.658512	0.546184	-0.248429	-1.36107	-0.651947	0.55	-0.0653005	-1.07496	-0.128679	0.903822	-0.45567	-1.66228	-1.43591	0.22437	-0.272541	-1.31285	-0.590501	0.586604	0.183129	1.26616	0.35971	0.737251	469	4	13	1.56913	3
Contig10479	0.43183	0.10686	-0.262973	-inf	0.0336329	1.94421	0.666078	0.541809	0.227353	7.38272	2.46944	0.0689882	0.0141916	1.39842	0.231748	0.828106	-0.03562	#NUM!	-1	0.373901	0.19372	3.79728	2.10263	0.103346	-0.0194412	-1.3903	-0.316965	0.767124	-0.0692529	-inf	-1.93504	0.125089	-0.213161	-5.27935	-2.16559	0.0962843	-0.262973	-inf	-3.09756	0.0363069	-0.0498117	#NUM!	-1	0.373901	318	0	0	0	0
Contig1048	9.40469	5.32737	-7.68802	-1.53412	1.12199	1.05353	1.99006	0.117442	-2.93896	-1.16309	-2.33937	0.079433	-5.0516	-1.31755	-5.97942	0.00393173	-6.56603	-1.45617	-9.46969	0.000693732	-4.06096	-1.22535	-3.08587	0.0367215	-6.1736	-1.38808	-6.62924	0.00268613	-7.68802	-1.53412	-9.65323	0.000644186	-2.11264	-1.1328	-1.44834	0.221096	-3.62706	-1.25199	-2.63501	0.0578816	-1.51442	-1.10521	-1.49209	0.209953	768	287	291	21.4496	200
Contig10480	0.238868	0	-0.0796227	-inf	-0.0796227	#NUM!	-1	0.373901	-0.0796227	#NUM!	-1	0.373901	-0.0796227	#NUM!	-1	0.373901	-0.0796227	#NUM!	-1	0.373901	0	1	0	1	0	1	0	1	0	1	0	1	0	1	0	1	0	1	0	1	0	1	0	1	324	0	0	0	1
Contig10481	1.80868	0.490176	-0.967659	-1.73749	-0.795801	-1.53627	-5.07431	0.00710896	-0.720074	-1.46168	-1.90905	0.128887	-0.967659	-1.73749	-3.10174	0.0361601	-0.535671	-1.30714	-1.26227	0.275433	0.0757265	1.05103	0.196843	0.853547	-0.171858	-1.13098	-0.535353	0.620784	0.26013	1.1753	0.60346	0.578752	-0.247584	-1.18869	-0.526979	0.626081	0.184404	1.11823	0.33473	0.754645	0.431988	1.32924	0.849573	0.443421	802	18	32	2.25872	13
Contig10482	0.470189	0.17472	0.219238	inf	-0.0932003	-inf	-1.83558	0.140316	0.0408978	1.43882	0.484949	0.653073	0.00897176	1.09626	0.0786357	0.941099	0.126038	2.35233	0.864558	0.436048	0.134098	inf	1.99146	0.117255	0.102172	#NUM!	1	0.373901	0.219238	inf	1.60432	0.183911	-0.031926	-1.31247	-0.260907	0.807046	0.0851398	1.63491	0.558864	0.606062	0.117066	2.14577	0.68609	0.530357	324	1	1	0.17472	0
Contig10483	1.14689	0.329424	0.683332	3.02363	0.349292	2.0344	3.0821	0.0368562	0.683332	3.02363	4.35602	0.0120998	0.383848	2.13673	2.3707	0.0767622	0.178806	1.52952	0.775453	0.481365	0.334039	1.48625	2.05732	0.108783	0.0345551	1.0503	0.206616	0.846401	-0.170487	-1.33009	-0.727469	0.507233	-0.299484	-1.41507	-1.5024	0.20741	-0.504526	-1.97685	-1.95372	0.122434	-0.205042	-1.397	-0.7846	0.47655	885	6	6	0.383791	5
Contig10484	0.192133	0	0.123585	inf	0.123585	inf	6.3289	0.00319009	0	1	0	1	0	1	0	1	0.110602	inf	1.92898	0.125963	-0.123585	-inf	-6.3289	0.00319009	-0.123585	-inf	-6.3289	0.00319009	-0.0129833	-1.11739	-0.214349	0.840759	0	1	0	1	0.110602	inf	1.92898	0.125963	0.110602	inf	1.92898	0.125963	435	0	0	0	0
Contig10485	3.96175	0.885605	1.39269	1.31838	1.03546	1.23672	1.57821	0.189657	0.821122	1.18772	1.25278	0.278527	0.458182	1.10475	0.369512	0.730477	1.39269	1.31838	1.83181	0.140932	-0.214339	-1.04126	-0.283417	0.790921	-0.577279	-1.11946	-0.4454	0.679073	0.357225	1.06603	0.420887	0.695467	-0.36294	-1.07511	-0.280099	0.79329	0.571564	1.11001	0.673828	0.537354	0.934504	1.19338	0.691294	0.527408	1074	4	85	4.48024	1
Contig10486	0.276197	0.0738405	0.0842401	2.35549	0.0567813	1.91366	2.06428	0.107927	0.0410642	1.66076	0.75433	0.492626	0.0842401	2.35549	1.23119	0.285692	0.0354775	1.57086	0.519892	0.630585	-0.0157171	-1.15228	-0.272244	0.79891	0.0274588	1.23088	0.38636	0.718902	-0.0213038	-1.21822	-0.300496	0.77877	0.0431759	1.41832	0.506799	0.638956	-0.00558671	-1.05723	-0.0656893	0.950777	-0.0487626	-1.49949	-0.515405	0.633447	901	0	1	0.0628293	0
Contig10487	4.27459	1.63972	-1.38148	-1.1999	0.168807	1.02078	0.198991	0.851975	-0.354581	-1.04564	-0.292064	0.78476	-1.21267	-1.17548	-0.889899	0.423806	-0.234304	-1.0297	-0.159543	0.880973	-0.523388	-1.06737	-0.596645	0.582872	-1.38148	-1.1999	-1.28681	0.267582	-0.403111	-1.0511	-0.334493	0.754811	-0.858089	-1.12417	-0.621405	0.567994	0.120277	1.01548	0.0809685	0.939356	0.978367	1.14157	0.607963	0.576039	1419	52	169	6.74204	51
Contig10488	2.39409	0.482386	-1.25486	-2.64538	-0.039537	-1.0446	-0.0764968	0.942697	1.09153	2.17878	3.33229	0.0290435	0.0184102	1.01988	0.0614769	0.953929	-0.163328	-1.21416	-0.348872	0.744775	1.13107	2.27596	2.33879	0.0794835	0.0579472	1.06537	0.124606	0.906846	-0.123791	-1.16232	-0.210525	0.843548	-1.07312	-2.13631	-4.51736	0.0106798	-1.25486	-2.64538	-2.91021	0.0436689	-0.181738	-1.2383	-0.442988	0.680677	195	3	4	1.16121	1
Contig10489	2.31762	0.797403	1.75197	1.49367	0.758205	1.21365	3.04221	0.0383192	1.75197	1.49367	9.74745	0.000620458	0.214764	1.06052	1.76377	0.152545	0.629069	1.17726	1.05931	0.349187	0.993763	1.23073	3.66819	0.0214253	-0.543441	-1.14439	-2.29819	0.0831048	-0.129136	-1.03091	-0.205797	0.846999	-1.5372	-1.40844	-9.51393	0.000681369	-1.1229	-1.26877	-1.86135	0.136187	0.414305	1.11008	0.703876	0.520326	843	50	50	3.3576	39
Contig1049	1.42089	0.275793	0.645405	2.08328	0.563606	1.94598	2.06689	0.107609	0.645405	2.08328	1.93432	0.125192	0.273257	1.45865	1.37054	0.242396	0.320026	1.53715	2.20276	0.092368	0.0817986	1.07055	0.193733	0.855826	-0.29035	-1.3341	-0.88889	0.424288	-0.24358	-1.26597	-0.82087	0.457824	-0.372148	-1.42823	-0.981827	0.381774	-0.325379	-1.35529	-0.920221	0.409531	0.0467693	1.05382	0.202302	0.849554	358	3	3	0.474379	3
Contig10490	0	0	0	1	0	1	0	1	0	1	0	1	0	1	0	1	0	1	0	1	0	1	0	1	0	1	0	1	0	1	0	1	0	1	0	1	0	1	0	1	0	1	0	1	566	0	0	0	0
Contig10491	0.0330691	0	0.011023	#NUM!	0	1	0	1	0	1	0	1	0.011023	#NUM!	1	0.373901	0	1	0	1	0	1	0	1	0.011023	#NUM!	1	0.373901	0	1	0	1	0.011023	#NUM!	1	0.373901	0	1	0	1	-0.011023	#NUM!	-1	0.373901	1437	0	0	0	0
Contig10492	0.384276	0.0858592	-0.166003	-5.06853	-0.166003	-5.06853	-1.73514	0.157732	-0.146489	-3.42868	-1.56601	0.192405	-0.0774306	-1.5985	-0.658427	0.546233	-0.0054913	-1.02728	-0.0480259	0.963998	0.0195145	1.47828	0.920296	0.409497	0.0885724	3.1708	1.19116	0.299439	0.160512	4.93394	2.32328	0.0808453	0.0690579	2.14493	0.964526	0.389402	0.140997	3.33763	2.13281	0.0998914	0.0719393	1.55606	0.740039	0.500358	1007	0	3	0.168647	0
Contig10493	1.21423	0.305388	0.371189	2.25837	0.080437	1.27269	0.714228	0.514551	0.254553	1.86296	2.99336	0.0402046	0.371189	2.25837	1.02674	0.362574	0.110642	1.37509	0.512716	0.635165	0.174116	1.4638	1.39176	0.236392	0.290752	1.77449	0.779527	0.479216	0.0302047	1.08046	0.128808	0.903726	0.116635	1.21225	0.319022	0.765675	-0.143912	-1.3548	-0.646604	0.553119	-0.260547	-1.64235	-0.626413	0.565017	369	1	2	0.306825	1
Contig10494	8.62352	1.58585	3.74859	1.52147	3.74859	1.52147	1.85982	0.13643	2.21489	1.30811	1.5747	0.190444	1.63465	1.2274	1.05871	0.349429	2.8251	1.393	1.68839	0.166608	-1.5337	-1.1631	-0.999996	0.373903	-2.11394	-1.23959	-1.27295	0.271989	-0.923497	-1.09222	-0.51839	0.631542	-0.580243	-1.06576	-0.70695	0.518606	0.610204	1.06489	0.584605	0.590199	1.19045	1.13492	0.973604	0.385383	254	23	23	5.12603	32
Contig10495	1.33049	0.145669	0.57602	4.46974	-0.127969	-1.77084	-0.76139	0.48884	0.0467563	1.15904	0.746966	0.496599	0.181941	1.61888	1.96869	0.12035	0.44805	2.52407	1.49728	0.20867	0.174726	2.05248	0.995755	0.375727	0.30991	2.86679	1.64686	0.174933	0.57602	4.46974	1.68821	0.166642	0.135184	1.39674	1.28414	0.268425	0.401294	2.17772	1.3224	0.25658	0.26611	1.55915	0.855705	0.440392	229	1	1	0.247202	1
Contig10496	0.182351	0.0411703	0.0824432	5.09974	0.0100712	1.45859	0.493084	0.647796	0.00725868	1.33052	0.377861	0.72473	-0.00185203	-1.0921	-0.0791486	0.940716	0.0805912	4.66968	1.8224	0.14248	-0.00281254	-1.09625	-0.125792	0.905966	-0.0119233	-1.59292	-0.457767	0.670882	0.07052	3.20151	1.54383	0.197507	-0.00911071	-1.45306	-0.362903	0.735041	0.0733325	3.50966	1.62426	0.179645	0.0824432	5.09974	1.75099	0.154837	1375	1	1	0.0411703	0
Contig10497	0.33314	0.0485575	0.083302	1.84457	0.0655906	1.665	0.605179	0.577715	0.0456397	1.46273	0.890548	0.423496	0.083302	1.84457	1.34942	0.248522	0.00774805	1.07856	0.101496	0.924041	-0.0199509	-1.13829	-0.205911	0.846916	0.0177114	1.10785	0.172255	0.871601	-0.0578426	-1.54374	-0.515529	0.633367	0.0376623	1.26105	0.988405	0.378908	-0.0378917	-1.35619	-0.643369	0.555014	-0.075554	-1.71023	-1.10761	0.330146	421	0	1	0.134464	0
Contig10498	0	0	0	1	0	1	0	1	0	1	0	1	0	1	0	1	0	1	0	1	0	1	0	1	0	1	0	1	0	1	0	1	0	1	0	1	0	1	0	1	0	1	0	1	359	0	0	0	0
Contig10499	0.859925	0.228454	-0.398482	-inf	-0.398482	-inf	-1.7177	0.160984	-0.152798	-1.62193	-0.55628	0.607669	-0.134998	-1.51235	-0.457176	0.671273	-0.0445325	-1.12582	-0.139798	0.895576	0.245684	inf	1.6705	0.170142	0.263485	inf	1.44224	0.222696	0.35395	inf	1.62137	0.180256	0.0178003	1.07245	0.0758964	0.943146	0.108265	1.44067	0.411306	0.701931	0.090465	1.34334	0.317799	0.766537	270	0	1	0.209664	0
Contig105	1.80248	0.578456	1.07764	2.56052	0.552242	1.79969	1.87192	0.134533	0.682182	1.98786	2.15868	0.0970324	1.07764	2.56052	3.16377	0.0340608	0.432837	1.62679	1.72631	0.159369	0.129941	1.10455	0.3909	0.715798	0.525401	1.42275	1.47632	0.213902	-0.119405	-1.10629	-0.44044	0.682374	0.39546	1.28808	1.05885	0.349373	-0.249346	-1.22196	-0.848629	0.443889	-0.644805	-1.57398	-2.01417	0.114254	615	1	7	0.644332	1
Contig1050	5.76472	1.19686	2.52727	1.12605	0.373836	1.01859	0.392727	0.714551	-0.0587033	-1.00293	-0.0528655	0.960374	1.73436	1.08625	2.24425	0.0882051	2.46857	1.12277	2.47481	0.0685915	-0.432539	-1.02157	-0.35806	0.738394	1.36052	1.06643	1.49929	0.208174	2.09473	1.10227	1.89556	0.130908	1.79306	1.08943	1.67175	0.169891	2.52727	1.12605	2.03118	0.112062	0.734212	1.03361	0.768691	0.484948	1382	155	467	19.1292	115
Contig10500	0.837446	0.227426	-0.330545	-3.01147	0.10531	1.36133	0.573568	0.596968	0.18043	1.61907	1.10813	0.32995	0.203422	1.69796	0.889761	0.423872	-0.127124	-1.77359	-0.77197	0.483208	0.0751204	1.18933	0.537828	0.619224	0.0981121	1.24728	0.461142	0.668657	-0.232433	-2.41443	-1.63886	0.176584	0.0229918	1.04872	0.11784	0.911874	-0.307554	-2.87156	-2.70621	0.0537479	-0.330545	-3.01147	-1.68083	0.168091	1008	4	10	0.561599	0
Contig10501	0	0	0	1	0	1	0	1	0	1	0	1	0	1	0	1	0	1	0	1	0	1	0	1	0	1	0	1	0	1	0	1	0	1	0	1	0	1	0	1	0	1	0	1	435	0	0	0	0
Contig10502	0.319056	0.0807162	-0.136452	-inf	0.0199046	1.17078	0.160587	0.880202	-0.0133464	-1.12932	-0.140424	0.895112	-0.116548	-inf	-1.46283	0.217342	-0.116548	-inf	-1.46283	0.217342	-0.033251	-1.3222	-0.307392	0.773885	-0.136452	-inf	-1.43709	0.224055	-0.136452	-inf	-1.43709	0.224055	-0.103201	-inf	-1.99146	0.117255	-0.103201	-inf	-1.99146	0.117255	0	1	0	1	421	1	2	0.268927	0
Contig10503	0	0	0	1	0	1	0	1	0	1	0	1	0	1	0	1	0	1	0	1	0	1	0	1	0	1	0	1	0	1	0	1	0	1	0	1	0	1	0	1	0	1	0	1	1290	0	0	0	0
Contig10504	0.0424858	0.0231881	0.028858	6.69915	0.00329597	1.65092	0.337235	0.752892	0.0118571	3.34165	1.19277	0.298876	0.028858	6.69915	3.65211	0.0217309	0.00398995	1.78797	0.384636	0.720082	0.0085611	2.02411	0.715762	0.513699	0.025562	4.05783	2.47488	0.0685863	0.000693978	1.08302	0.0563173	0.95779	0.0170009	2.00474	1.62114	0.180305	-0.00786712	-1.86896	-0.631606	0.56194	-0.024868	-3.74679	-2.28192	0.0846075	2237	0	0	0	0
Contig10505	0.10437	0	0.0347899	#NUM!	0	1	0	1	0.0347899	#NUM!	1	0.373901	0	1	0	1	0.0342685	#NUM!	1	0.373901	0.0347899	#NUM!	1	0.373901	0	1	0	1	0.0342685	#NUM!	1	0.373901	-0.0347899	#NUM!	-1	0.373901	-0.000521375	-1.01521	-0.0106767	0.991993	0.0342685	#NUM!	1	0.373901	591	0	0	0	0
Contig10506	3.02337	0.940281	1.88893	1.39461	0.512112	1.10698	1.48283	0.212264	0.8995	1.18791	2.05784	0.108719	1.88893	1.39461	3.73397	0.0202269	1.40426	1.29336	4.18967	0.0138102	0.387387	1.07311	0.907552	0.415446	1.37682	1.25983	2.77004	0.0503288	0.892144	1.16836	2.77342	0.0501549	0.989431	1.174	1.75227	0.154606	0.504756	1.08877	1.20569	0.29438	-0.484675	-1.07829	-0.989107	0.378603	2004	162	162	4.57619	137
Contig10507	0.643936	0.193827	-0.353264	-1.97966	0.105022	1.27538	0.923328	0.408092	0.332492	1.87183	6.00549	0.00386955	0.240631	1.63096	1.99085	0.117336	-0.0207727	-1.05761	-0.191362	0.857563	0.227469	1.46766	2.21384	0.0912355	0.135609	1.2788	0.912179	0.413278	-0.125795	-1.34885	-0.906065	0.416145	-0.0918605	-1.14768	-0.830681	0.45286	-0.353264	-1.97966	-3.64299	0.0219066	-0.261404	-1.72491	-1.80613	0.1452	843	6	6	0.402913	5
Contig10508	1.48896	0.210902	0.712259	2.3474	0.263065	1.49765	1.20132	0.295891	0.563323	2.06566	2.04589	0.110203	0.447007	1.84562	2.02267	0.113152	0.712259	2.3474	1.96649	0.120653	0.300258	1.37927	1.67279	0.169685	0.183942	1.23234	2.53991	0.0639869	0.449194	1.56739	1.51776	0.203682	-0.116316	-1.11922	-0.639263	0.557425	0.148936	1.1364	0.438323	0.683785	0.265252	1.27188	0.891736	0.422929	1670	2	9	0.30508	0
Contig10509	0.0757308	0	-0.0252436	-inf	0.00267952	1.11875	0.0791394	0.940723	-0.0225641	#NUM!	-1	0.373901	-0.0225641	#NUM!	-1	0.373901	-0.0225641	#NUM!	-1	0.373901	-0.0252436	#NUM!	-1	0.373901	-0.0252436	#NUM!	-1	0.373901	-0.0252436	#NUM!	-1	0.373901	0	1	0	1	0	1	0	1	0	1	0	1	502	0	0	0	0
Contig1051	28.6984	8.41249	-22.144	-1.32954	-3.64244	-1.04716	-1.60178	0.184463	8.46285	1.10464	2.64978	0.0569946	-13.6812	-1.2036	-5.26147	0.00624823	-10.0235	-1.14146	-3.43582	0.0263946	12.1053	1.15673	5.30238	0.00607737	-10.0388	-1.14939	-7.53898	0.00165807	-6.38106	-1.09006	-3.3998	0.0272824	-22.144	-1.32954	-8.49042	0.00105512	-18.4864	-1.2609	-6.32149	0.00320394	3.65769	1.05443	1.61759	0.181059	1166	1017	1723	83.6515	735
Contig10510	0.139034	0.0777609	0.0850789	inf	0.0458704	2.76967	1.00025	0.373794	-0.0259203	#NUM!	-1	0.373901	0.0119558	1.46125	0.260497	0.807341	0.0591586	3.28233	1.17732	0.304336	-0.0717907	-inf	-1.89767	0.130589	-0.0339146	-1.89541	-0.633526	0.560806	0.0132882	1.1851	0.231872	0.828017	0.0378762	#NUM!	1	0.373901	0.0850789	inf	1.97642	0.11929	0.0472028	2.24624	0.823236	0.456623	437	0	0	0	0
Contig10511	0.511178	0.169648	0.171389	2.75115	0.0144869	1.07492	0.12434	0.907044	-0.0954913	-1.97567	-0.921693	0.408849	0.075898	1.39251	0.490613	0.649397	0.00291089	1.01505	0.0160119	0.987992	-0.109978	-2.12369	-1.17261	0.306019	0.0614111	1.29546	0.414083	0.700054	-0.011576	-1.05898	-0.0656287	0.950823	0.171389	2.75115	1.23838	0.283286	0.0984022	2.00541	0.585238	0.589812	-0.0729871	-1.37186	-0.358411	0.738151	654	2	2	0.173117	3
Contig10512	0.14792	0.065204	-0.0465467	-1.69662	0.0356319	1.45839	1.51807	0.203608	-0.0109148	-1.16335	-0.273137	0.79827	0.0179566	1.231	0.641689	0.555999	0.00248051	1.03191	0.0537155	0.959738	-0.0465467	-1.69662	-1.16084	0.310265	-0.0176753	-1.18471	-0.627279	0.564503	-0.0331514	-1.41329	-0.716062	0.513533	0.0288714	1.43209	0.673078	0.537784	0.0133954	1.20047	0.237194	0.82416	-0.0154761	-1.19294	-0.317527	0.766728	1643	0	3	0.103364	0
Contig10513	0.48178	0.202214	0.123174	2.82738	-0.0668811	-1.71368	-0.398726	0.710464	0.0242907	1.15126	0.130949	0.902137	-0.0931888	-2.38253	-0.535058	0.62097	0.0299853	1.18672	0.156964	0.882877	0.0911718	1.97289	0.870698	0.433055	-0.0263077	-1.3903	-0.316965	0.767124	0.0968663	2.03366	0.84799	0.444206	-0.11748	-2.7429	-1.02399	0.363726	0.00569453	1.0308	0.0409665	0.969286	0.123174	2.82738	0.997545	0.374956	235	2	2	0.48178	0
Contig10514	20.6186	5.15325	10.7887	2.29889	0.144302	1.01737	0.0457575	0.965697	2.95269	1.35549	1.30159	0.262957	5.02761	1.60529	1.33918	0.251546	10.7887	2.29889	2.84976	0.0464071	2.80839	1.33234	1.03479	0.359222	4.88331	1.57788	1.20903	0.293228	10.6444	2.25964	2.61636	0.0590246	2.07491	1.18429	0.611468	0.573935	7.83598	1.69599	2.28572	0.0842531	5.76107	1.43207	1.26622	0.274155	598	0	109	10.3184	0
Contig10515	2.25816	0.478146	0.667181	1.29284	-0.297896	-1.13075	-1.02341	0.363968	0.369285	1.14334	1.27478	0.271403	0.356111	1.13823	0.689273	0.528552	-0.281374	-1.12261	-0.622801	0.567163	0.667181	1.29284	2.87598	0.0451958	0.654007	1.28705	1.34391	0.250144	0.016522	1.00725	0.0396072	0.970304	-0.013174	-1.00449	-0.0271176	0.979665	-0.650659	-1.28353	-1.56343	0.192992	-0.637485	-1.27779	-1.06812	0.345643	983	20	39	2.24594	11
Contig10516	0.206365	0.125384	0.160589	inf	0.0783635	inf	1.62962	0.178515	0.0507675	#NUM!	1	0.373901	0.148253	inf	5.23429	0.00636499	0.160589	inf	6.70042	0.0025814	-0.0275961	-1.54358	-0.394645	0.713243	0.0698892	1.89186	1.25231	0.278682	0.0822259	2.04929	1.53039	0.200666	0.0974853	2.92023	1.67691	0.168866	0.109822	3.16323	1.9562	0.122086	0.0123366	1.08321	0.332497	0.756209	405	0	0	0	0
Contig10517	0	0	0	1	0	1	0	1	0	1	0	1	0	1	0	1	0	1	0	1	0	1	0	1	0	1	0	1	0	1	0	1	0	1	0	1	0	1	0	1	0	1	0	1	477	0	0	0	0
Contig10518	1.18678	0.530806	0.833646	3.43822	0.50043	2.46364	2.48653	0.0677359	0.833646	3.43822	6.14252	0.00356185	0.058516	1.17115	0.272251	0.798905	0.0551443	1.16128	0.268531	0.801571	0.333215	1.39558	1.91384	0.128177	-0.441914	-2.10362	-1.83351	0.140654	-0.445286	-2.12148	-1.91505	0.127999	-0.77513	-2.93577	-4.08495	0.0150373	-0.778501	-2.9607	-4.3533	0.0121256	-0.00337171	-1.00849	-0.0137928	0.989656	438	1	1	0.129245	2
Contig10519	0.516979	0	-0.172326	-inf	-0.0701022	-1.68577	-0.349872	0.744079	-0.0678196	-1.64895	-0.336508	0.753401	-0.0460689	-1.36488	-0.215649	0.839811	-0.172326	#NUM!	-1	0.373901	0.00228257	1.02233	0.0156137	0.98829	0.0240332	1.2351	0.14794	0.889548	-0.102224	#NUM!	-1	0.373901	0.0217507	1.20813	0.132709	0.900832	-0.104507	#NUM!	-1	0.373901	-0.126257	#NUM!	-1	0.373901	219	1	2	0.516979	0
Contig1052	6.16185	1.33449	2.27975	1.22765	1.00274	1.10013	1.34535	0.249719	1.44044	1.14384	1.11355	0.327873	1.86186	1.18592	4.28152	0.0128321	2.27975	1.22765	1.4026	0.233383	0.437698	1.03973	0.316253	0.767626	0.85912	1.07798	1.30818	0.260922	1.27701	1.11591	0.751956	0.493905	0.421422	1.03679	0.338597	0.751941	0.83931	1.07327	0.41956	0.696361	0.417888	1.03519	0.263369	0.805276	1115	95	207	10.5095	63
Contig10520	0.325859	0.120216	0.0749837	2.01731	0.0749837	2.01731	0.623045	0.567018	0.00838957	1.11382	0.0980102	0.926639	0.0198575	1.26941	0.205123	0.847492	0.0528882	1.71754	0.50208	0.64199	-0.0665942	-1.81116	-0.636523	0.559037	-0.0551263	-1.58917	-0.483671	0.653905	-0.0220955	-1.17454	-0.18215	0.864324	0.0114679	1.13969	0.150152	0.887912	0.0444987	1.54202	0.511865	0.63571	0.0330308	1.35302	0.337081	0.753	700	0	0	0	1
Contig10521	1.9928	0.386242	0.623944	1.27464	0.0507121	1.02232	0.11663	0.912775	0.377857	1.16632	0.985493	0.380175	0.623944	1.27464	1.22757	0.286911	0.53877	1.23715	1.19917	0.29664	0.327145	1.14086	1.10553	0.330947	0.573232	1.24681	1.28532	0.268052	0.488058	1.21014	1.29329	0.265544	0.246086	1.09287	0.621362	0.56802	0.160913	1.06073	0.507932	0.63823	-0.0851737	-1.0303	-0.185118	0.862144	614	17	17	1.56736	21
Contig10522	0.506048	0.114754	0.168284	2.06962	-0.0377284	-1.2398	-0.395132	0.712911	0.0707691	1.36281	0.446746	0.678179	0.0279506	1.14329	0.399289	0.710081	0.130556	1.66931	1.30546	0.26176	0.108498	1.68961	0.679825	0.533924	0.0656791	1.41746	0.904107	0.417067	0.168284	2.06962	1.65186	0.173908	-0.0428184	-1.192	-0.293704	0.783593	0.0597869	1.22491	0.368274	0.731331	0.102605	1.46009	1.30712	0.261248	900	1	1	0.0628991	3
Contig10523	0.326362	0	0.108787	#NUM!	0	1	0	1	0.108787	#NUM!	1	0.373901	0	1	0	1	0	1	0	1	0.108787	#NUM!	1	0.373901	0	1	0	1	0	1	0	1	-0.108787	#NUM!	-1	0.373901	-0.108787	#NUM!	-1	0.373901	0	1	0	1	189	0	0	0	0
Contig10524	0	0	0	1	0	1	0	1	0	1	0	1	0	1	0	1	0	1	0	1	0	1	0	1	0	1	0	1	0	1	0	1	0	1	0	1	0	1	0	1	0	1	0	1	198	0	0	0	0
Contig10525	0.338625	0	0.15219	inf	-0.0612773	#NUM!	-1	0.373901	0.0363988	1.594	0.31567	0.768037	0.0909132	2.48363	0.77947	0.479245	-0.0210712	-1.52408	-0.287503	0.788007	0.0976761	#NUM!	1	0.373901	0.15219	inf	1.53355	0.199919	0.0402062	#NUM!	1	0.373901	0.0545144	1.55811	0.391498	0.71539	-0.0574699	-2.42938	-0.544081	0.615293	-0.111984	-3.78525	-1.04584	0.354669	421	0	0	0	0
Contig10526	0.0570023	0.0121688	-0.0342266	-inf	-0.0297453	-7.63773	-2.38224	0.0758043	-0.0292995	-6.94658	-2.31559	0.0815305	-0.0342266	-inf	-2.93679	0.042525	-0.0301703	-8.43795	-2.44489	0.0708339	0.000445857	1.09949	0.0669437	0.949839	-0.00448125	#NUM!	-1	0.373901	-0.000424984	-1.10477	-0.0703103	0.947322	-0.00492711	#NUM!	-1	0.373901	-0.000870842	-1.21469	-0.136453	0.898055	0.00405627	#NUM!	1	0.373901	4173	1	2	0.0271312	0
Contig10527	2.07688	0.716187	0.548391	1.29686	0.496205	1.26861	1.8731	0.134348	0.487564	1.26393	1.23498	0.284423	0.548391	1.29686	0.838225	0.449071	0.385434	1.20864	0.650205	0.551015	-0.0086404	-1.0037	-0.0288807	0.978343	0.0521867	1.02227	0.0867784	0.935018	-0.11077	-1.04961	-0.207477	0.845772	0.0608271	1.02605	0.0909445	0.931909	-0.10213	-1.04574	-0.167736	0.87493	-0.162957	-1.07298	-0.20324	0.848868	704	10	19	1.52781	8
Contig10528	1.27497	0.587013	-0.647684	-1.81413	0.180373	1.19138	0.747768	0.496165	0.500751	1.53131	1.77494	0.15057	0.024171	1.02565	0.0832906	0.937622	-0.146933	-1.18469	-0.439036	0.68331	0.320378	1.28532	1.39725	0.234863	-0.156202	-1.16159	-0.653123	0.549315	-0.327306	-1.41142	-1.12274	0.324382	-0.47658	-1.49302	-1.69983	0.164388	-0.647684	-1.81413	-1.98564	0.118037	-0.171104	-1.21508	-0.513525	0.634647	259	5	6	1.31141	2
Contig10529	3.95866	2.34954	-2.90394	-1.85266	1.69981	1.36873	1.84374	0.138995	-1.20414	-1.35356	-1.29347	0.265489	-0.353406	-1.08303	-0.357561	0.73874	0.120943	1.02624	0.0957473	0.928326	-2.90394	-1.85266	-6.03993	0.00378923	-2.05321	-1.48237	-3.51396	0.0245838	-1.57886	-1.33374	-1.61137	0.18239	0.850731	1.24979	1.42167	0.22818	1.32508	1.38907	1.34077	0.251074	0.474349	1.11144	0.454973	0.672728	211	19	19	5.09751	8
Contig1053	0.197075	0	0.0656918	inf	0.0656918	#NUM!	1	0.373901	0	1	0	1	0.0370963	#NUM!	1	0.373901	0	1	0	1	-0.0656918	#NUM!	-1	0.373901	-0.0285955	-1.77085	-0.379038	0.723921	-0.0656918	#NUM!	-1	0.373901	0.0370963	#NUM!	1	0.373901	0	1	0	1	-0.0370963	#NUM!	-1	0.373901	427	0	0	0	0
Contig10530	0.491137	0.267154	-0.363428	-6.11596	-0.0147518	-1.05861	-0.109647	0.91797	0.16803	1.63066	1.76295	0.152689	-0.195399	-3.75062	-1.71923	0.160695	-0.0656463	-1.32694	-0.473347	0.660641	0.182782	1.72623	1.7087	0.162689	-0.180647	-3.54295	-1.46159	0.217661	-0.0508945	-1.25347	-0.346356	0.746527	-0.363428	-6.11596	-4.59349	0.0100803	-0.233676	-2.16378	-2.08375	0.105574	0.129752	2.82652	1.01292	0.368392	699	2	2	0.161972	4
Contig10531	0.192157	0	0.117917	#NUM!	0	1	0	1	0.117917	inf	1.97798	0.119077	0	1	0	1	0	1	0	1	0.117917	inf	1.97798	0.119077	0	1	0	1	0	1	0	1	-0.117917	-inf	-1.97798	0.119077	-0.117917	-inf	-1.97798	0.119077	0	1	0	1	321	0	0	0	0
Contig10532	0.392969	0	0.13099	#NUM!	0	1	0	1	0.13099	#NUM!	1	0.373901	0	1	0	1	0	1	0	1	0.13099	#NUM!	1	0.373901	0	1	0	1	0	1	0	1	-0.13099	#NUM!	-1	0.373901	-0.13099	#NUM!	-1	0.373901	0	1	0	1	264	0	0	0	0
Contig10533	0	0	0	1	0	1	0	1	0	1	0	1	0	1	0	1	0	1	0	1	0	1	0	1	0	1	0	1	0	1	0	1	0	1	0	1	0	1	0	1	0	1	0	1	452	0	0	0	0
Contig10534	0.113106	0	-0.0377021	-inf	0.0148651	1.65092	0.337235	0.752892	-0.022837	#NUM!	-1	0.373901	0.00909865	1.39842	0.231748	0.828106	-0.022837	#NUM!	-1	0.373901	-0.0377021	#NUM!	-1	0.373901	-0.00576644	-1.18056	-0.116706	0.912718	-0.0377021	#NUM!	-1	0.373901	0.0319357	#NUM!	1	0.373901	0	1	0	1	-0.0319357	#NUM!	-1	0.373901	496	0	0	0	0
Contig10535	0.788092	0.214503	-0.403158	-2.19163	-0.403158	-2.19163	-1.84497	0.138797	-0.0999973	-1.15588	-0.516203	0.632937	-0.103576	-1.16237	-0.599896	0.580904	-0.350948	-1.89863	-1.66602	0.171039	0.30316	1.89606	1.79813	0.146556	0.299582	1.88548	2.08179	0.105809	0.0522098	1.15432	0.277994	0.794795	-0.00357851	-1.00561	-0.0349473	0.973796	-0.25095	-1.64258	-1.58561	0.18801	-0.247372	-1.63342	-1.87897	0.13344	504	1	8	0.898559	3
Contig10536	9.34193	2.56728	6.64292	1.4834	-0.95437	-1.06945	-0.784147	0.476787	1.00565	1.06843	0.962266	0.390408	5.68855	1.38707	3.87013	0.0179915	3.07418	1.20918	1.30727	0.261203	1.96002	1.14263	2.17537	0.0952362	6.64292	1.4834	4.84472	0.00837141	4.02855	1.29315	1.75826	0.153529	4.6829	1.29823	3.83508	0.0185373	2.06854	1.13174	0.938248	0.401238	-2.61437	-1.14712	-1.07369	0.343417	427	5	97	12.8597	7
Contig10537	0.609103	0.140603	0.330304	inf	-0.121859	-3.60005	-2.47541	0.0685474	-0.168726	-inf	-11.2046	0.000361282	-0.168726	-inf	-11.2046	0.000361282	0.161577	1.95763	0.905978	0.416186	-0.0468678	#NUM!	-1	0.373901	-0.0468678	#NUM!	-1	0.373901	0.283436	7.04756	1.54221	0.197885	0	1	0	1	0.330304	inf	1.85868	0.136609	0.330304	inf	1.85868	0.136609	399	1	1	0.141878	1
Contig10538	0.458713	0.203705	0.199868	2.35674	-0.122539	-1.75868	-0.970331	0.386828	-0.13674	-1.92822	-0.985661	0.380101	-0.0443488	-1.18501	-0.285373	0.789525	0.0631274	1.22224	0.514774	0.633849	-0.0142011	-1.0964	-0.131496	0.901732	0.0781904	1.4841	0.607451	0.576348	0.185667	2.14952	2.15024	0.0979556	0.0923914	1.62717	0.655502	0.547931	0.199868	2.35674	1.92738	0.126195	0.107476	1.44837	0.858881	0.438829	866	0	5	0.326843	1
Contig10539	0.158755	0.062316	0.0703866	6.41551	-0.0515389	-4.96538	-1.03295	0.359985	0.0188477	1.29205	0.355515	0.740159	-0.0320436	-1.98618	-0.551467	0.61067	0.00831835	1.12889	0.12565	0.906071	0.0703866	6.41551	2.74188	0.051805	0.0194953	2.49996	0.557079	0.607172	0.0598572	5.60539	1.26723	0.273829	-0.0508913	-2.56625	-1.29438	0.265203	-0.0105294	-1.14453	-0.20842	0.845083	0.0403619	2.24219	0.72283	0.509788	975	0	0	0	2
Contig1054	1.21066	0.548717	-0.476927	-1.89347	0.133107	1.15623	0.34688	0.746162	-0.133135	-1.1852	-0.41912	0.696657	0.158723	1.1863	1.41004	0.231339	-0.318204	-1.59612	-1.33781	0.251953	-0.266243	-1.37037	-0.553907	0.609147	0.0256159	1.026	0.0677859	0.949209	-0.451311	-1.84548	-1.04447	0.355231	0.291859	1.406	0.939712	0.40057	-0.185068	-1.3467	-0.493972	0.647222	-0.476927	-1.89347	-2.08881	0.104971	559	1	10	1.01269	0
Contig10540	1.1409	0.294665	0.630375	2.40962	0.630375	2.40962	2.69285	0.0544968	0.122159	1.27317	1.10399	0.331543	0.425325	1.95109	2.15286	0.0976676	0.266887	1.5968	0.882271	0.427461	-0.508216	-1.89262	-2.24862	0.0877789	-0.20505	-1.23501	-0.734816	0.503206	-0.363488	-1.50903	-1.00681	0.370989	0.303166	1.53247	1.61329	0.181979	0.144728	1.2542	0.488465	0.65079	-0.158439	-1.22188	-0.468075	0.664097	453	5	5	0.624826	2
Contig10541	3.53438	1.31292	0.566197	1.25353	-0.1486	-1.06654	-0.224711	0.833216	0.417597	1.17532	0.461893	0.668162	0.355793	1.14938	0.296393	0.781682	0.274517	1.11525	0.354872	0.740605	0.566197	1.25353	0.672928	0.53787	0.504393	1.22585	0.437114	0.684592	0.423117	1.18946	0.605102	0.577762	-0.0618042	-1.02258	-0.0472406	0.964586	-0.14308	-1.05386	-0.153483	0.885449	-0.0812761	-1.0306	-0.0665255	0.950152	579	8	30	2.93312	2
Contig10542	0.830028	0.138744	0.271367	6.26348	0.113482	3.2011	1.0902	0.3369	0.00462045	1.08962	0.0605966	0.954587	0.036946	1.71661	0.543612	0.615588	0.271367	6.26348	1.03646	0.358533	-0.108861	-2.93782	-1.02259	0.364313	-0.0765355	-1.86478	-0.760122	0.489519	0.157886	1.95666	0.580126	0.592939	0.0323256	1.57542	0.451901	0.674761	0.266747	5.74832	1.01513	0.367454	0.234421	3.64875	0.899933	0.419037	366	1	1	0.15467	0
Contig10543	10.8769	5.24173	5.62305	1.30307	-0.14534	-1.00783	-0.0474949	0.964396	4.35925	1.23313	1.45537	0.219267	5.11136	1.27335	1.57789	0.18973	5.47771	1.29294	1.74906	0.155187	4.50459	1.24279	3.77144	0.0195801	5.2567	1.28333	3.06143	0.0376058	5.62305	1.30307	3.73793	0.0201574	0.752108	1.03262	0.47046	0.662533	1.11846	1.04851	0.817812	0.45938	0.366348	1.01539	0.19891	0.852034	1648	246	459	15.7668	264
Contig10544	0.0955658	0.0547469	-0.0619351	-inf	0.0488853	4.74608	2.997	0.0400604	0.0305579	3.34165	1.19277	0.298876	0.0370545	3.83948	1.21068	0.292661	-0.0130497	#NUM!	-1	0.373901	-0.0183274	-1.42028	-0.759814	0.489684	-0.0118308	-1.23612	-0.402907	0.707622	-0.0619351	-inf	-6.3289	0.00319009	0.00649659	1.14898	0.183567	0.863283	-0.0436077	-inf	-1.97798	0.119077	-0.0501042	-inf	-1.8098	0.144581	868	0	0	0	0
Contig10545	1.35249	0.592767	0.676182	5.68092	0.587978	5.07032	1.48599	0.211472	0.0701056	1.48531	0.479953	0.656326	0.676182	5.68092	1.5899	0.187062	0.427546	3.95972	4.20653	0.0136241	-0.517873	-3.41364	-1.28386	0.268515	0.0882042	1.12043	0.155378	0.884049	-0.160432	-1.28048	-0.411901	0.701528	0.606077	3.82474	1.40145	0.2337	0.35744	2.66592	2.78461	0.0495843	-0.248637	-1.43468	-0.59263	0.585309	257	0	0	0	0
Contig10546	1.12005	0.317967	0.263367	1.56327	-0.101346	-1.21675	-0.312086	0.770567	0.153319	1.26949	0.355238	0.740352	0.162021	1.28479	0.515122	0.633627	-0.0350174	-1.06559	-0.0927807	0.930539	0.254665	1.54466	0.811642	0.462532	0.263367	1.56327	2.49944	0.0668065	0.066329	1.14186	0.283807	0.790643	0.00870178	1.01205	0.0287011	0.978478	-0.188336	-1.35276	-0.511753	0.635781	-0.197038	-1.36906	-0.898467	0.419731	522	0	3	0.32534	0
Contig10547	0.413803	0.137795	0.235173	2.91679	0.0497722	1.40567	0.563468	0.603205	0.101278	1.82547	0.956489	0.39299	0.0501213	1.40852	0.550697	0.611151	0.235173	2.91679	2.72291	0.0528279	0.0515058	1.29865	0.435497	0.685672	0.000349044	1.00202	0.00331904	0.997511	0.185401	2.07502	1.83257	0.140808	-0.0511568	-1.29602	-0.425294	0.692505	0.133895	1.59783	1.14627	0.315596	0.185052	2.07082	1.78759	0.148366	918	1	1	0.0616658	1
Contig10548	1.74879	0.500589	-0.471009	-1.50917	-0.142573	-1.11374	-0.229106	0.830024	-0.0425687	-1.03145	-0.077142	0.942215	-0.269898	-1.23966	-0.431235	0.688522	-0.471009	-1.50917	-0.843252	0.446561	0.100004	1.07978	0.308065	0.773409	-0.127326	-1.11306	-0.290136	0.786131	-0.328436	-1.35505	-0.977638	0.383609	-0.22733	-1.20186	-0.68593	0.530448	-0.42844	-1.46315	-2.469	0.0690205	-0.20111	-1.2174	-0.587146	0.588648	475	11	15	1.78766	2
Contig10549	1.34457	0.746021	-0.566764	-1.75777	0.208064	1.25452	0.528762	0.624951	-0.0375068	-1.04809	-0.0827267	0.938043	0.497242	1.60828	1.39833	0.234564	-0.0695217	-1.09295	-0.140005	0.895423	-0.24557	-1.31485	-0.69703	0.524171	0.289178	1.28198	1.36295	0.244581	-0.277585	-1.37113	-0.683072	0.532073	0.534749	1.68562	1.72828	0.159003	-0.0320149	-1.0428	-0.068907	0.948371	-0.566764	-1.75777	-1.5326	0.200144	351	0	1	0.16128	0
Contig1055	1.47565	0.814503	-0.86843	-1.42855	-0.246887	-1.09324	-0.787337	0.475116	-0.86843	-1.42855	-2.63765	0.0577218	-0.10163	-1.03638	-0.358047	0.738404	-0.812231	-1.39	-2.50654	0.0663016	-0.621543	-1.30671	-1.95023	0.122924	0.145257	1.05486	0.534923	0.621056	-0.565344	-1.27145	-1.80432	0.145506	0.7668	1.37839	2.64868	0.0570602	0.0561995	1.02773	0.170814	0.872662	-0.710601	-1.3412	-2.50586	0.0663501	667	36	37	3.14024	20
Contig10550	1.72409	0.232766	1.00071	3.32585	0.518521	2.20515	4.03307	0.0156937	0.878531	3.04188	3.32157	0.0293354	1.00071	3.32585	2.64219	0.0574489	0.345467	1.80294	2.54151	0.0638781	0.36001	1.37945	1.5573	0.194393	0.482188	1.50822	1.35341	0.247352	-0.173054	-1.22309	-3.90588	0.0174545	0.122178	1.09335	0.28769	0.787874	-0.533064	-1.68718	-2.26498	0.0862043	-0.655242	-1.84469	-1.8252	0.142017	563	3	3	0.301648	5
Contig10551	0.0322586	0	0.0107529	#NUM!	0	1	0	1	0.0107529	#NUM!	1	0.373901	0	1	0	1	0	1	0	1	0.0107529	#NUM!	1	0.373901	0	1	0	1	0	1	0	1	-0.0107529	#NUM!	-1	0.373901	-0.0107529	#NUM!	-1	0.373901	0	1	0	1	1608	0	0	0	0
Contig10552	0	0	0	1	0	1	0	1	0	1	0	1	0	1	0	1	0	1	0	1	0	1	0	1	0	1	0	1	0	1	0	1	0	1	0	1	0	1	0	1	0	1	0	1	390	0	0	0	0
Contig10553	0.647057	0.324536	0.30372	2.66913	0.0644531	1.35421	0.616798	0.570743	0.231846	2.27414	1.19721	0.297324	0.30372	2.66913	2.87586	0.0452012	0.231136	2.27024	1.19635	0.297624	0.167393	1.67931	1.02416	0.363655	0.239267	1.97099	12.5219	0.000234004	0.166683	1.67643	1.02318	0.364062	0.0718741	1.17369	0.437832	0.684113	-0.00070993	-1.00172	-0.00308021	0.99769	-0.072584	-1.17571	-0.443606	0.680266	1321	1	1	0.0428533	1
Contig10554	0.260672	0.0716842	0.0983356	2.11272	0.0168099	1.19021	0.471905	0.661586	0.0453522	1.51319	0.579984	0.593026	0.08556	1.96816	3.33117	0.0290738	0.0983356	2.11272	2.88247	0.0449014	0.0285423	1.27136	0.353961	0.741238	0.06875	1.65362	2.12426	0.100857	0.0815257	1.77508	2.0697	0.107267	0.0402078	1.30067	0.523767	0.62812	0.0529834	1.39621	0.662436	0.543912	0.0127757	1.07345	0.416167	0.698648	1317	3	3	0.12895	1
Contig10555	0.218933	0.0497929	0.120401	10.7433	0.0250243	3.02505	1.59587	0.185751	0.0387422	4.13514	2.58085	0.0612724	0.00932156	1.75433	0.373556	0.72769	0.120401	10.7433	2.66367	0.0561751	0.0137179	1.36697	1.06531	0.346769	-0.0157027	-1.72433	-0.6617	0.544338	0.0953771	3.55144	2.14148	0.0989236	-0.0294206	-2.3571	-1.26301	0.275193	0.0816592	2.59804	1.84304	0.139107	0.11108	6.12385	2.28633	0.0841966	1527	0	1	0.0370722	0
Contig10556	2.09109	0.585625	0.375203	1.12926	0.35627	1.12274	1.04719	0.354118	0.375203	1.12926	1.08138	0.340366	0.280611	1.09667	0.424971	0.692722	0.020842	1.00718	0.0621115	0.953454	0.0189334	1.00581	0.050145	0.962411	-0.0756585	-1.02377	-0.111773	0.916387	-0.335428	-1.11474	-0.913678	0.412577	-0.0945919	-1.02972	-0.139043	0.896136	-0.354361	-1.12121	-0.949059	0.396332	-0.259769	-1.08886	-0.385093	0.719769	326	15	16	2.77837	12
Contig10557	0.840723	0.272448	-0.353902	-2.0835	0.0255754	1.03905	0.27159	0.799378	0.0199632	1.03048	0.0999513	0.925192	-0.328327	-2.0052	-5.44494	0.00552493	-0.274181	-1.72006	-3.31122	0.0296206	-0.00561219	-1.00832	-0.0258591	0.980608	-0.353902	-2.0835	-3.39816	0.0273235	-0.299756	-1.78723	-2.5274	0.0648441	-0.34829	-2.06632	-1.70212	0.163948	-0.294144	-1.77249	-1.38522	0.238228	0.0541462	1.16577	0.576062	0.595434	1098	12	12	0.61868	9
Contig10558	0.836798	0.335914	0.411788	2.48301	-0.198504	-1.59701	-0.977803	0.383537	-0.253334	-1.91236	-1.24669	0.280531	0.158454	1.29841	0.891957	0.422824	-0.0198511	-1.03884	-0.0725907	0.945617	-0.0548298	-1.19746	-0.329318	0.758438	0.356958	2.07356	2.66157	0.0562981	0.178653	1.5373	0.722092	0.510196	0.411788	2.48301	3.06365	0.0375245	0.233483	1.84087	0.943096	0.399031	-0.178305	-1.34883	-0.78527	0.476199	1353	7	19	0.794956	2
Contig10559	0.444789	0.177248	-0.240717	-9.95918	-0.240717	-9.95918	-2.58657	0.0609036	-0.142735	-2.14325	-1.31014	0.26032	-0.124896	-1.87531	-0.742445	0.49905	-0.112107	-1.72105	-0.911472	0.413608	0.0979818	4.64676	1.43652	0.224208	0.11582	5.31069	0.797682	0.469728	0.12861	5.78669	1.44598	0.221715	0.0178386	1.14288	0.114457	0.91439	0.0306278	1.24532	0.290454	0.785906	0.0127892	1.08963	0.0770532	0.942281	348	0	1	0.16267	1
Contig1056	1.77647	0.760306	1.04978	2.63486	0.793274	2.23539	1.82214	0.142523	1.04978	2.63486	4.06969	0.0152268	0.545663	1.84978	2.33528	0.0797892	0.550334	1.85705	1.35384	0.247227	0.256509	1.1787	0.575596	0.59572	-0.247611	-1.20846	-0.573128	0.597238	-0.24294	-1.20373	-0.445558	0.678968	-0.50412	-1.42442	-1.99802	0.116379	-0.499449	-1.41884	-1.19629	0.297643	0.00467073	1.00393	0.0115916	0.991307	536	0	3	0.316843	1
Contig10560	0.630622	0	0.254105	inf	0.254105	inf	1.32306	0.25638	0	1	0	1	0	1	0	1	0	1	0	1	-0.254105	-inf	-1.32306	0.25638	-0.254105	-inf	-1.32306	0.25638	-0.254105	-inf	-1.32306	0.25638	0	1	0	1	0	1	0	1	0	1	0	1	213	0	0	0	0
Contig10561	0.271082	0	0.102525	inf	0.102525	inf	1.89767	0.130589	0.074794	#NUM!	1	0.373901	0.0903607	#NUM!	1	0.373901	0	1	0	1	-0.0277306	-1.37076	-0.300551	0.778731	-0.012164	-1.13462	-0.115539	0.913586	-0.102525	-inf	-1.89767	0.130589	0.0155667	1.20813	0.132709	0.900832	-0.074794	#NUM!	-1	0.373901	-0.0903607	#NUM!	-1	0.373901	306	0	0	0	0
Contig10562	2.24749	0.473463	-1.03807	-1.27761	-0.133172	-1.03553	-0.351267	0.74311	0.895662	1.23074	2.13955	0.099138	-0.142413	-1.03809	-0.496037	0.645887	0.684372	1.17631	1.23078	0.285828	1.02883	1.27446	2.4112	0.0734595	-0.00924078	-1.00247	-0.0309322	0.976805	0.817544	1.2181	1.45433	0.219536	-1.03807	-1.27761	-2.98722	0.040449	-0.21129	-1.04627	-0.358417	0.738147	0.826785	1.22111	1.63824	0.176715	1031	80	80	4.39257	47
Contig10563	0.411216	0.149247	-0.177137	-5.81588	-0.100862	-1.9509	-1.1575	0.311479	0.00698688	1.03376	0.0508106	0.961913	-0.170151	-5.62592	-2.17841	0.0949128	-0.169317	-5.50131	-2.15682	0.0972354	0.107849	2.01677	0.827023	0.454705	-0.0692884	-2.88376	-1.06939	0.345132	-0.0684553	-2.81989	-1.04882	0.353449	-0.177137	-5.81588	-1.42218	0.228042	-0.176304	-5.68706	-1.41267	0.23062	0.000833152	1.02265	0.0158364	0.988123	450	0	1	0.125798	0
Contig10564	1.36348	0.306507	-0.804087	-1.97844	-0.537115	-1.49332	-2.22533	0.0900765	-0.804087	-1.97844	-3.15185	0.0344526	-0.636401	-1.64316	-2.15681	0.0972357	-0.495808	-1.43874	-2.21565	0.0910513	-0.266972	-1.32486	-1.64573	0.175164	-0.0992861	-1.10034	-0.45179	0.674834	0.041307	1.03794	0.388466	0.717461	0.167686	1.20405	0.714219	0.514556	0.308279	1.37513	2.28924	0.083927	0.140593	1.14209	0.701966	0.521396	755	16	16	1.19967	17
Contig10565	5.31873	0.420394	1.85488	1.19045	1.15717	1.11881	0.982666	0.381408	0.409653	1.04206	0.803219	0.466864	1.74364	1.17903	1.82363	0.142276	1.85488	1.19045	1.31627	0.258444	-0.747514	-1.07365	-0.701595	0.521605	0.586473	1.05382	0.43844	0.683707	0.697715	1.06403	0.412502	0.701123	1.33399	1.13144	1.63869	0.176621	1.44523	1.1424	1.09741	0.334087	0.111242	1.00969	0.0719804	0.946073	252	43	43	9.65951	29
Contig10566	0	0	0	1	0	1	0	1	0	1	0	1	0	1	0	1	0	1	0	1	0	1	0	1	0	1	0	1	0	1	0	1	0	1	0	1	0	1	0	1	0	1	0	1	1077	0	0	0	0
Contig10567	0.250561	0.0781584	0.0835204	inf	0.0736418	#NUM!	1	0.373901	0.0714602	inf	1.99146	0.117255	0.0715304	inf	1.8098	0.144581	0.0835204	#NUM!	1	0.373901	-0.00218157	-1.03053	-0.0266308	0.98003	-0.00211136	-1.02952	-0.0252622	0.981056	0.00987863	1.13414	0.0887171	0.933571	7.0204e-05	1.00098	0.0013151	0.999014	0.0120602	1.16877	0.132672	0.900859	0.01199	1.16762	0.129762	0.903019	608	0	0	0	0
Contig10568	0.0343769	0	-0.011459	-inf	-0.00504909	-1.78771	-0.38455	0.720141	-0.011459	#NUM!	-1	0.373901	-0.011459	#NUM!	-1	0.373901	-0.00289709	-1.33837	-0.202533	0.849385	-0.00640986	#NUM!	-1	0.373901	-0.00640986	#NUM!	-1	0.373901	0.002152	1.33573	0.201208	0.850353	0	1	0	1	0.00856186	#NUM!	1	0.373901	0.00856186	#NUM!	1	0.373901	1977	0	0	0	0
Contig10569	0.157119	0	0.0919396	inf	0.0289984	#NUM!	1	0.373901	0.0919396	inf	1.94422	0.123776	0	1	0	1	0.0387341	#NUM!	1	0.373901	0.0629412	3.17051	1.13465	0.319905	-0.0289984	#NUM!	-1	0.373901	0.00973571	1.33573	0.201208	0.850353	-0.0919396	-inf	-1.94422	0.123776	-0.0532055	-2.37361	-0.870404	0.433198	0.0387341	#NUM!	1	0.373901	437	0	0	0	0
Contig1057	4.82258	1.08437	3.392	1.53185	0.966451	1.15154	1.11301	0.328078	3.392	1.53185	5.12719	0.00685186	1.33971	1.21006	1.41305	0.230518	0.0368871	1.00578	0.0582874	0.956315	2.42555	1.33027	3.86293	0.018102	0.373259	1.05082	0.403557	0.707181	-0.929564	-1.14491	-1.55559	0.194786	-2.05229	-1.26593	-2.79494	0.049064	-3.35511	-1.52304	-16.6144	7.6876e-05	-1.30282	-1.2031	-1.8388	0.139793	710	24	67	5.342	36
Contig10570	0.47394	0.265106	0.295229	13.2424	-0.116472	-1.77934	-0.814559	0.46104	-0.241805	-11.0271	-1.70396	0.163595	-0.0852121	-1.47154	-0.511693	0.635819	0.0534235	1.2009	0.372053	0.728725	-0.125333	-6.19727	-3.26823	0.0308405	0.0312599	1.20917	0.328328	0.759132	0.169896	2.13682	3.84631	0.0183604	0.156593	7.49354	1.67336	0.169571	0.295229	13.2424	7.28233	0.00188954	0.138636	1.76718	1.44242	0.222648	717	0	0	0	3
Contig10571	0.603937	0.154505	-0.226822	-2.81382	-0.218204	-2.6324	-1.45872	0.2184	-0.147079	-1.71818	-0.890495	0.423521	-0.196671	-2.26719	-1.18982	0.29991	-0.226822	-2.81382	-1.65973	0.172307	0.0711247	1.53209	0.550596	0.611214	0.0215327	1.16109	0.166478	0.875857	-0.00861829	-1.06892	-0.0958555	0.928246	-0.049592	-1.31953	-0.337173	0.752936	-0.079743	-1.63768	-0.699731	0.522651	-0.030151	-1.24111	-0.264138	0.804724	844	1	4	0.26829	1
Contig10572	0	0	0	1	0	1	0	1	0	1	0	1	0	1	0	1	0	1	0	1	0	1	0	1	0	1	0	1	0	1	0	1	0	1	0	1	0	1	0	1	0	1	0	1	462	0	0	0	0
Contig10573	0	0	0	1	0	1	0	1	0	1	0	1	0	1	0	1	0	1	0	1	0	1	0	1	0	1	0	1	0	1	0	1	0	1	0	1	0	1	0	1	0	1	0	1	453	0	0	0	0
Contig10574	0.219751	0.0818052	-0.159649	-inf	0.116011	3.65855	2.71842	0.0530736	-0.0436372	-inf	-1.83558	0.140316	0.00317208	1.07269	0.0950507	0.928846	0.0455432	2.04368	0.891512	0.423036	-0.159649	-inf	-4.50457	0.0107847	-0.112839	-3.41062	-2.65621	0.0566138	-0.0704682	-1.79018	-1.22657	0.287247	0.0468092	inf	1.99855	0.116309	0.0891804	inf	1.97228	0.119856	0.0423711	1.90519	0.832066	0.452162	692	1	1	0.0818052	0
Contig10575	0.391865	0	0.136978	inf	-0.130622	#NUM!	-1	0.373901	-0.0289061	-1.28419	-0.205432	0.847266	-0.130622	#NUM!	-1	0.373901	0.00635636	1.04866	0.0422427	0.96833	0.101715	inf	1.94422	0.123776	0	1	0	1	0.136978	inf	1.83373	0.140617	-0.101715	-inf	-1.94422	0.123776	0.0352625	1.34668	0.38666	0.718696	0.136978	inf	1.83373	0.140617	395	0	0	0	2
Contig10576	0.0778469	0	0.025949	#NUM!	0	1	0	1	0.025949	#NUM!	1	0.373901	0	1	0	1	0	1	0	1	0.025949	#NUM!	1	0.373901	0	1	0	1	0	1	0	1	-0.025949	#NUM!	-1	0.373901	-0.025949	#NUM!	-1	0.373901	0	1	0	1	882	0	0	0	0
Contig10577	13.201	3.82465	-6.50664	-1.26549	-2.84469	-1.10098	-1.14243	0.317013	-5.6373	-1.22214	-1.85753	0.136792	-6.50664	-1.26549	-2.65909	0.056444	-1.50943	-1.05116	-0.564575	0.602519	-2.79261	-1.11004	-1.10033	0.332957	-3.66194	-1.14942	-2.04117	0.110797	1.33526	1.0474	0.638081	0.55812	-0.869337	-1.03547	-0.348332	0.745151	4.12787	1.16266	1.51856	0.203489	4.99721	1.2039	2.44822	0.0705801	775	132	428	31.2629	100
Contig10578	0	0	0	1	0	1	0	1	0	1	0	1	0	1	0	1	0	1	0	1	0	1	0	1	0	1	0	1	0	1	0	1	0	1	0	1	0	1	0	1	0	1	0	1	990	0	0	0	0
Contig10579	0.273013	0.0942647	-0.0935806	-2.08907	0.0753097	1.72276	1.07566	0.342634	0.070639	1.67793	1.0088	0.370137	-0.0182709	-1.21263	-0.22672	0.831757	0.0303604	1.29137	0.320674	0.764512	-0.0046707	-1.02671	-0.0711635	0.946684	-0.0935806	-2.08907	-1.21842	0.290013	-0.0449493	-1.33405	-0.491365	0.64891	-0.0889099	-2.03471	-1.15747	0.31149	-0.0402786	-1.29934	-0.440271	0.682487	0.0486313	1.56596	0.487264	0.651569	930	0	0	0	2
Contig1058	4.70066	0.739542	-2.13075	-1.55981	0.226428	1.05721	0.287578	0.787954	-0.132114	-1.03453	-0.174629	0.869853	1.97906	1.50002	1.98291	0.118406	-0.151697	-1.03985	-0.206506	0.846482	-0.358541	-1.09372	-0.644046	0.554617	1.75263	1.41885	2.04614	0.110172	-0.378125	-1.09934	-0.718203	0.512346	2.11117	1.55182	2.54877	0.0633878	-0.0195831	-1.00515	-0.0408691	0.969359	-2.13075	-1.55981	-2.63606	0.0578184	313	19	23	4.15978	10
Contig10580	0.609245	0.272974	0.206514	2.06687	0.111234	1.57464	0.589526	0.587197	0.0115859	1.05985	0.0744698	0.944212	0.206514	2.06687	1.65031	0.174224	0.0447601	1.23123	0.279414	0.79378	-0.0996477	-1.48572	-0.514135	0.634258	0.0952809	1.3126	0.559324	0.605776	-0.0664734	-1.27891	-0.336507	0.753402	0.194929	1.95015	1.46839	0.215918	0.0331742	1.1617	0.199594	0.851534	-0.161754	-1.6787	-1.17103	0.306585	312	2	2	0.36288	0
Contig10581	0	0	0	1	0	1	0	1	0	1	0	1	0	1	0	1	0	1	0	1	0	1	0	1	0	1	0	1	0	1	0	1	0	1	0	1	0	1	0	1	0	1	0	1	549	0	0	0	0
Contig10582	0	0	0	1	0	1	0	1	0	1	0	1	0	1	0	1	0	1	0	1	0	1	0	1	0	1	0	1	0	1	0	1	0	1	0	1	0	1	0	1	0	1	0	1	288	0	0	0	0
Contig10583	0.13133	0	-0.0437765	-inf	-0.0347426	-4.84578	-0.777257	0.480412	-0.00404546	-1.10182	-0.0684303	0.948727	-0.00106903	-1.02503	-0.0215597	0.983832	-0.0437765	#NUM!	-1	0.373901	0.0306971	4.39798	0.753393	0.493131	0.0336736	4.72745	1.3482	0.24888	-0.00903394	#NUM!	-1	0.373901	0.00297644	1.07491	0.0646322	0.951568	-0.0397311	#NUM!	-1	0.373901	-0.0427075	-inf	-1.83407	0.140562	1035	0	0	0	0
Contig10584	3.31035	1.53322	2.02787	1.76731	0.457627	1.17316	1.56995	0.191513	1.85788	1.70298	4.75128	0.00896248	1.95198	1.73859	3.37448	0.0279277	2.02787	1.76731	6.06813	0.003725	1.40025	1.45163	3.49375	0.0250375	1.49435	1.48198	2.55403	0.0630355	1.57024	1.50645	4.54415	0.0104641	0.0941012	1.02091	0.146913	0.890308	0.169995	1.03777	0.392751	0.714534	0.0758935	1.01652	0.124929	0.906607	1376	20	69	2.83869	14
Contig10585	0.280768	0.141467	0.123014	2.52983	-0.00131378	-1.01634	-0.0182301	0.986328	0.0953331	2.16653	0.958311	0.392174	0.0798094	1.97658	1.21845	0.290001	0.1217	2.48916	2.18373	0.0943507	0.0966468	2.20193	0.916282	0.411363	0.0811231	2.00887	1.09193	0.336222	0.123014	2.52983	1.86835	0.135088	-0.0155237	-1.0961	-0.15354	0.885407	0.0263669	1.14892	0.27735	0.795255	0.0418906	1.25933	0.71508	0.514078	739	2	2	0.153205	0
Contig10586	1.01361	0.238323	0.359387	1.92868	0.112589	1.29094	1.77673	0.150256	0.274477	1.70927	0.916357	0.411328	0.230979	1.59687	3.97669	0.0164465	0.359387	1.92868	1.7112	0.162213	0.161888	1.32405	0.545204	0.614589	0.11839	1.23698	2.77263	0.0501957	0.246798	1.49401	1.19632	0.297632	-0.043498	-1.07039	-0.147028	0.890223	0.0849097	1.12837	0.237088	0.824236	0.128408	1.20779	0.62719	0.564556	969	6	6	0.350521	4
Contig10587	2.34176	0.883875	-0.785352	-1.32068	0.705082	1.27877	1.5059	0.206556	0.501728	1.19837	0.723401	0.509473	0.220638	1.08723	0.404129	0.706793	-0.0802698	-1.03278	-0.15501	0.884321	-0.203353	-1.06709	-0.34806	0.74534	-0.484444	-1.17617	-1.21729	0.290395	-0.785352	-1.32068	-2.19117	0.0935699	-0.281091	-1.10222	-0.433633	0.686917	-0.581998	-1.23765	-0.931613	0.404273	-0.300908	-1.12287	-0.660882	0.544811	704	14	21	1.68863	15
Contig10588	0.244008	0	0.0813361	inf	0.0508927	#NUM!	1	0.373901	0	1	0	1	0.0664734	#NUM!	1	0.373901	0.0813361	#NUM!	1	0.373901	-0.0508927	#NUM!	-1	0.373901	0.0155807	1.30615	0.186108	0.861417	0.0304434	1.59819	0.317297	0.76689	0.0664734	#NUM!	1	0.373901	0.0813361	#NUM!	1	0.373901	0.0148627	1.22359	0.14149	0.894323	249	0	0	0	0
Contig10589	0	0	0	1	0	1	0	1	0	1	0	1	0	1	0	1	0	1	0	1	0	1	0	1	0	1	0	1	0	1	0	1	0	1	0	1	0	1	0	1	0	1	0	1	276	0	0	0	0
Contig1059	4.18812	1.32921	2.56247	1.67275	2.56247	1.67275	3.33917	0.028858	1.81684	1.47699	3.38006	0.0277839	1.85821	1.48785	5.92551	0.00406426	0.522868	1.13727	1.29911	0.263728	-0.745629	-1.13254	-0.814052	0.461299	-0.704257	-1.12427	-0.874615	0.431155	-2.0396	-1.47084	-2.41711	0.0729906	0.0413719	1.00735	0.0700911	0.947485	-1.29397	-1.29871	-2.0158	0.114042	-1.33534	-1.30826	-2.83749	0.0469871	778	45	52	3.78365	33
Contig10590	1.01263	0.275534	0.310491	2.12552	0.0939562	1.2259	0.445094	0.679277	-0.0655546	-1.18711	-0.25582	0.810707	-0.140049	-1.50767	-0.460978	0.668764	0.170443	1.4098	0.671676	0.538588	-0.159511	-1.45528	-0.571762	0.598079	-0.234005	-1.84826	-0.724006	0.50914	0.0764864	1.15001	0.276433	0.795911	-0.0744941	-1.27004	-0.210223	0.843768	0.235997	1.67359	0.755166	0.492177	0.310491	2.12552	0.880685	0.428224	180	2	2	0.628991	1
Contig10591	0.751106	0.243573	0.442555	3.84104	0.263834	2.69372	1.81572	0.14359	0.156863	2.007	1.67062	0.170117	0.291916	2.87399	2.1582	0.0970846	0.442555	3.84104	3.92095	0.0172338	-0.106971	-1.34216	-0.832549	0.451919	0.028082	1.06692	0.1742	0.87017	0.178721	1.42593	1.25032	0.279333	0.135053	1.43198	1.15426	0.312661	0.285692	1.91382	3.16763	0.0339347	0.150639	1.33648	1.13506	0.319751	1224	0	0	0	2
Contig10592	8.73114	2.13424	-2.84144	-1.6248	0.167415	1.02318	0.0612928	0.954066	-2.50487	-1.53104	-1.09357	0.335582	-2.67402	-1.58799	-1.31851	0.257759	-2.02402	-1.3894	-0.805889	0.465487	-2.67229	-1.56653	-1.10455	0.331325	-2.84144	-1.6248	-1.30793	0.261	-2.19144	-1.42161	-0.833393	0.451495	-0.169149	-1.03719	-0.106857	0.920047	0.480853	1.10194	0.221789	0.835341	0.650002	1.14293	0.344165	0.748054	692	1	74	6.05359	2
Contig10593	0.149283	0	0.0913501	inf	0.0311359	#NUM!	1	0.373901	0	1	0	1	0.0389192	#NUM!	1	0.373901	0.0913501	inf	1.97642	0.11929	-0.0311359	#NUM!	-1	0.373901	0.00778333	1.24998	0.156163	0.883469	0.0602142	2.93392	1.08048	0.340723	0.0389192	#NUM!	1	0.373901	0.0913501	inf	1.97642	0.11929	0.0524309	2.34717	0.867724	0.434502	407	0	0	0	0
Contig10594	0.476312	0.281028	-0.331727	-4.56266	0.237585	2.43811	2.6478	0.0571132	0.259633	2.57156	2.84068	0.0468353	-0.0720945	-1.77428	-0.703648	0.520454	0.0141329	1.08555	0.124632	0.906827	0.0220478	1.05474	0.689022	0.528694	-0.309679	-4.32587	-5.50197	0.00532124	-0.223452	-2.24597	-3.00502	0.0397449	-0.331727	-4.56266	-5.63119	0.0048927	-0.2455	-2.36891	-3.21483	0.0324397	0.0862274	1.92606	0.96552	0.38896	518	0	0	0	2
Contig10595	0.0431219	0	0.014374	#NUM!	0	1	0	1	0	1	0	1	0.014374	#NUM!	1	0.373901	0	1	0	1	0	1	0	1	0.014374	#NUM!	1	0.373901	0	1	0	1	0.014374	#NUM!	1	0.373901	0	1	0	1	-0.014374	#NUM!	-1	0.373901	1102	0	0	0	0
Contig10596	0.192548	0	-0.0641828	-inf	-0.0323796	-2.01813	-0.452039	0.674669	-0.00537114	-1.09133	-0.0616996	0.953762	-0.0641828	#NUM!	-1	0.373901	-0.0641828	#NUM!	-1	0.373901	0.0270085	1.84924	0.403956	0.70691	-0.0318032	#NUM!	-1	0.373901	-0.0318032	#NUM!	-1	0.373901	-0.0588116	#NUM!	-1	0.373901	-0.0588116	#NUM!	-1	0.373901	0	1	0	1	294	0	1	0.192548	0
Contig10597	0	0	0	1	0	1	0	1	0	1	0	1	0	1	0	1	0	1	0	1	0	1	0	1	0	1	0	1	0	1	0	1	0	1	0	1	0	1	0	1	0	1	0	1	634	0	0	0	0
Contig10598	1.15007	0.415316	-0.547181	-1.88138	-0.0965323	-1.09009	-0.325089	0.761406	-0.216726	-1.22783	-0.603844	0.57852	-0.547181	-1.88138	-1.79279	0.147471	-0.235538	-1.2526	-0.752892	0.4934	-0.120194	-1.12635	-0.358203	0.738295	-0.450649	-1.72589	-1.62478	0.179535	-0.139006	-1.14907	-0.486481	0.652078	-0.330455	-1.53228	-0.963741	0.389752	-0.0188118	-1.02017	-0.0537942	0.959679	0.311643	1.50198	1.05884	0.349375	1143	0	29	1.43628	0
Contig10599	0.160102	0.0915272	-0.087029	-2.94292	-0.0431182	-1.48609	-0.820353	0.458087	-0.087029	-2.94292	-1.90299	0.129791	-0.0320685	-1.32148	-0.605153	0.577731	-0.0139164	-1.11803	-0.224606	0.833293	-0.0439108	-1.98031	-1.56949	0.191618	0.0110497	1.12457	0.285353	0.78954	0.0292018	1.32921	0.580535	0.592689	0.0549605	2.22699	1.90962	0.128802	0.0731126	2.63224	1.69566	0.165193	0.0181521	1.18197	0.357658	0.738673	1742	6	6	0.19498	1
Contig106	1.57425	0.779111	0.201508	1.24842	0.0403455	1.04974	0.112516	0.915835	0.160037	1.1973	0.391925	0.715098	0.162755	1.20065	0.32632	0.760542	0.201508	1.24842	0.408205	0.704029	0.119692	1.14057	0.309652	0.772286	0.122409	1.14376	0.254451	0.811693	0.161162	1.18927	0.338741	0.75184	0.00271759	1.0028	0.00523394	0.996075	0.0414703	1.0427	0.0806324	0.939607	0.0387527	1.03979	0.0658303	0.950672	574	1	5	0.493112	2
Contig1060	0.447348	0.11437	0.211392	inf	-0.155676	-6.45443	-1.76404	0.152496	-0.184217	-inf	-2.20602	0.0920336	0.0271745	1.14751	0.176142	0.86874	-0.10048	-2.19993	-1.07304	0.343676	-0.0285412	#NUM!	-1	0.373901	0.18285	7.40654	1.37664	0.240655	0.0551964	2.93392	1.08048	0.340723	0.211392	inf	1.62959	0.178522	0.0837376	inf	1.97642	0.11929	-0.127654	-2.52445	-0.935436	0.402522	444	1	1	0.127498	2
Contig10600	0.445747	0.175195	0.17857	2.12003	-0.130822	-1.82054	-1.33373	0.25317	-0.122084	-1.72594	-1.05222	0.352061	-0.1156	-1.66188	-0.919988	0.40964	0.0477482	1.1645	0.478999	0.656949	0.00873856	1.05481	0.0634726	0.952435	0.0152217	1.09547	0.104342	0.92192	0.17857	2.12003	1.43759	0.223925	0.00648313	1.03855	0.0409031	0.969333	0.169832	2.00987	1.22343	0.288309	0.163349	1.93526	1.11152	0.328649	375	2	2	0.301916	1
Contig10601	0.166324	0.0683193	-0.0589928	-3.59046	0.0373206	1.8397	0.788317	0.474603	-0.0216722	-1.95166	-0.669423	0.539883	0.00425509	1.09574	0.116079	0.913184	0.0311479	1.70081	0.579194	0.593511	-0.0589928	-3.59046	-1.24913	0.279726	-0.0330655	-1.67896	-0.657895	0.546542	-0.00617273	-1.08166	-0.0967046	0.927613	0.0259273	2.1385	0.710175	0.516806	0.05282	3.3194	0.984039	0.380808	0.0268928	1.55221	0.477133	0.658167	1005	1	1	0.0563276	1
Contig10602	0.0919636	0.0526833	0.0673375	inf	0.010366	#NUM!	1	0.373901	0.0673375	inf	12.4732	0.000237606	0.0482156	inf	1.8098	0.144581	0.0224531	#NUM!	1	0.373901	0.0569715	6.496	4.87455	0.00819274	0.0378496	4.65132	1.32401	0.256091	0.0120871	2.16603	0.488753	0.650602	-0.0191219	-1.39659	-0.703453	0.520563	-0.0448844	-2.99903	-1.94364	0.123859	-0.0257625	-2.14739	-0.739428	0.500691	902	0	0	0	0
Contig10603	0.0196157	0	0.00653855	inf	0.00653855	#NUM!	1	0.373901	0	1	0	1	0	1	0	1	0	1	0	1	-0.00653855	#NUM!	-1	0.373901	-0.00653855	#NUM!	-1	0.373901	-0.00653855	#NUM!	-1	0.373901	0	1	0	1	0	1	0	1	0	1	0	1	1430	0	0	0	0
Contig10604	0.159528	0	-0.053176	-inf	0.00835477	1.1864	0.120133	0.91017	-0.0448212	#NUM!	-1	0.373901	-0.00719627	-1.19126	-0.122971	0.908061	-0.00461505	-1.11478	-0.0766468	0.942585	-0.053176	#NUM!	-1	0.373901	-0.015551	-1.41332	-0.23873	0.823047	-0.0129698	-1.32258	-0.194552	0.855225	0.037625	#NUM!	1	0.373901	0.0402062	#NUM!	1	0.373901	0.00258122	1.0686	0.0468757	0.964859	421	0	1	0.134464	0
Contig10605	0.612057	0.236891	0.24192	2.14347	0.236601	2.11833	1.80816	0.144857	0.24192	2.14347	1.46173	0.217623	0.144765	1.68426	0.95103	0.395443	0.122211	1.57765	0.838262	0.449053	0.00531892	1.01187	0.035902	0.973081	-0.0918357	-1.25773	-0.689723	0.528297	-0.11439	-1.34271	-0.90967	0.414453	-0.0971547	-1.27265	-0.580638	0.592626	-0.119709	-1.35865	-0.741241	0.499704	-0.0225543	-1.06757	-0.152542	0.886145	339	2	2	0.333978	0
Contig10606	1.65834	0.360162	-0.927058	-1.31466	-0.28165	-1.09228	-1.16062	0.310345	0.539592	1.16186	1.20326	0.29522	-0.192989	-1.06145	-0.533536	0.621931	-0.387465	-1.13151	-1.10309	0.33189	0.821242	1.26908	2.07931	0.106105	0.0886615	1.02905	0.302809	0.777129	-0.105815	-1.03592	-0.378221	0.724483	-0.732581	-1.23325	-1.53442	0.199713	-0.927058	-1.31466	-1.97433	0.119575	-0.194477	-1.06601	-0.501768	0.642191	8361	58	489	3.31084	44
Contig10607	14.3799	7.73063	-11.6413	-1.40569	6.13254	1.1793	3.78835	0.0192963	-5.50874	-1.19198	-2.61662	0.0590081	-1.24129	-1.03766	-0.711689	0.515963	5.76218	1.16847	3.51734	0.0245088	-11.6413	-1.40569	-7.35951	0.00181595	-7.37382	-1.22371	-6.99295	0.00220042	-0.370354	-1.00927	-0.426615	0.691618	4.26745	1.14872	2.49578	0.0670684	11.2709	1.39279	7.03693	0.00214932	7.00347	1.21247	6.4604	0.00295626	2015	383	1239	34.8083	261
Contig10608	1.36019	0.29374	-0.664985	-5.18457	-0.664985	-5.18457	-6.57064	0.0027763	-0.326128	-1.65518	-1.89225	0.131408	-0.501653	-2.55674	-6.13724	0.00357315	-0.10676	-1.14887	-0.315575	0.768104	0.338857	3.13233	1.88879	0.131934	0.163332	2.0278	1.70631	0.163145	0.558225	4.51276	1.63247	0.177918	-0.175525	-1.54469	-1.03746	0.35812	0.219368	1.4407	0.593989	0.584483	0.394893	2.22544	1.17282	0.305945	336	0	5	0.842399	0
Contig10609	2.13468	0.537518	0.537663	1.47817	-0.0123716	-1.011	-0.0205856	0.984562	0.525291	1.46208	0.75168	0.494053	0.203628	1.17912	0.31874	0.765873	0.299279	1.26327	0.370222	0.729987	0.537663	1.47817	1.28585	0.267885	0.216	1.1921	0.702201	0.521265	0.31165	1.27716	0.534509	0.621317	-0.321663	-1.23997	-0.683012	0.532107	-0.226012	-1.15738	-0.330685	0.757479	0.0956503	1.07136	0.153774	0.885234	585	0	9	0.870911	1
Contig1061	1.00972	0	0.464042	inf	0.464042	inf	4.68486	0.00941363	0.336573	#NUM!	1	0.373901	0	1	0	1	0	1	0	1	-0.127469	-1.37873	-0.36332	0.734753	-0.464042	-inf	-4.68486	0.00941363	-0.464042	-inf	-4.68486	0.00941363	-0.336573	#NUM!	-1	0.373901	-0.336573	#NUM!	-1	0.373901	0	1	0	1	136	0	0	0	0
Contig10610	0.934962	0.279867	-0.48228	-2.22847	0.0723771	1.1493	0.3713	0.729244	0.390095	1.8047	1.95083	0.122841	0.121182	1.24998	0.693145	0.526361	-0.0921848	-1.23481	-0.371853	0.728863	0.317718	1.57026	2.09842	0.103838	0.0488048	1.0876	0.419983	0.696076	-0.164562	-1.41917	-0.781008	0.478436	-0.268913	-1.44378	-2.1605	0.0968349	-0.48228	-2.22847	-2.2393	0.088691	-0.213367	-1.54349	-1.10978	0.329316	815	3	11	0.764051	2
Contig10611	0.119429	0	-0.0517581	-inf	-0.028143	-2.19174	-0.661579	0.544407	-0.0517581	-inf	-1.46283	0.217342	-0.0517581	-inf	-1.46283	0.217342	-0.0517581	-inf	-1.46283	0.217342	-0.0236151	#NUM!	-1	0.373901	-0.0236151	#NUM!	-1	0.373901	-0.0236151	#NUM!	-1	0.373901	0	1	0	1	0	1	0	1	0	1	0	1	948	2	2	0.119429	0
Contig10612	0.667559	0.180734	0.365599	3.35505	0.0377981	1.24348	0.261552	0.806583	0.365599	3.35505	3.4156	0.0268886	0.0924645	1.59562	0.528743	0.624963	0.0293731	1.18921	0.327758	0.759532	0.3278	2.69811	2.30682	0.0823196	0.0546665	1.28319	0.275695	0.796439	-0.00842493	-1.04564	-0.0650638	0.951245	-0.273134	-2.10266	-1.57984	0.189292	-0.336225	-2.82124	-3.92461	0.0171808	-0.0630914	-1.34175	-0.38783	0.717896	462	2	2	0.245062	0
Contig10613	0.451717	0.0803308	-0.126247	-2.17621	-0.0179443	-1.12385	-0.145282	0.891515	0.0707511	1.43451	0.48158	0.655266	-0.0554956	-1.51704	-0.475793	0.659042	0.0242139	1.14871	0.224259	0.833545	0.0886954	1.61218	0.669697	0.539725	-0.0375513	-1.34986	-0.384033	0.720495	0.0421582	1.29098	0.483113	0.654267	-0.126247	-2.17621	-1.00153	0.373244	-0.0465372	-1.24881	-0.394111	0.713607	0.0797095	1.74264	1.03216	0.360315	456	0	0	0	2
Contig10614	0.45774	0.132827	-0.16235	-2.07381	0.00783584	1.03604	0.06565	0.950807	0.0961206	1.44209	0.757055	0.491163	-0.0550654	-1.33917	-0.461621	0.668341	-0.0662299	-1.43806	-0.704941	0.51973	0.0882847	1.39193	0.702701	0.520984	-0.0629013	-1.38743	-0.533648	0.62186	-0.0740658	-1.48988	-0.803793	0.466568	-0.151186	-1.9312	-1.20401	0.294961	-0.16235	-2.07381	-1.59467	0.186014	-0.0111645	-1.07384	-0.121282	0.909316	900	0	3	0.188697	0
Contig10615	1.21629	0.329552	0.596353	1.51534	-0.307493	-1.26572	-0.913922	0.412464	0.0395613	1.02701	0.114377	0.91445	-0.105256	-1.07743	-0.299196	0.779692	0.28886	1.19722	0.690778	0.5277	0.347055	1.29991	2.92709	0.0429384	0.202238	1.17476	1.49987	0.208032	0.596353	1.51534	2.26561	0.0861446	-0.144817	-1.10653	-0.923022	0.408234	0.249299	1.16573	0.905975	0.416187	0.394116	1.28991	1.39478	0.235549	369	8	8	1.2273	5
Contig10616	3.39292	1.54703	-1.25444	-1.35969	-0.117021	-1.02706	-0.158409	0.88181	0.300627	1.06769	0.366065	0.732855	-0.566241	-1.14612	-0.462653	0.667662	-0.953811	-1.27349	-1.10161	0.332462	0.417648	1.09658	0.729405	0.50617	-0.44922	-1.11592	-0.418653	0.696972	-0.83679	-1.23993	-1.31799	0.257919	-0.866868	-1.2237	-0.766189	0.48628	-1.25444	-1.35969	-1.72016	0.160519	-0.387569	-1.11113	-0.332912	0.755918	960	40	91	5.36608	15
Contig10617	5.96107	2.14312	3.07661	1.17428	0.000996494	1.00006	0.0010568	0.999207	3.07661	1.17428	4.89337	0.00808245	3.06051	1.17336	8.16624	0.00122419	3.07136	1.17398	5.59813	0.00499818	3.07561	1.17421	2.91346	0.043527	3.05951	1.1733	3.3	0.0299336	3.07036	1.17391	3.03994	0.0384043	-0.0161035	-1.00078	-0.0266276	0.980032	-0.00525294	-1.00025	-0.00724084	0.994569	0.0108506	1.00052	0.0208262	0.984382	2322	449	715	17.4313	336
Contig10618	1.19558	0.541198	-0.625311	-1.75096	-0.38831	-1.36302	-1.8001	0.146221	-0.347175	-1.31254	-0.931001	0.404555	-0.522836	-1.55909	-1.34024	0.251231	-0.625311	-1.75096	-2.30315	0.0826522	0.0411354	1.03846	0.128211	0.90417	-0.134525	-1.14385	-0.394871	0.713089	-0.237	-1.28462	-1.22232	0.288687	-0.175661	-1.18784	-0.384617	0.720095	-0.278136	-1.33403	-0.771054	0.483694	-0.102475	-1.12307	-0.270756	0.799976	564	15	15	1.50556	13
Contig10619	6.82135	1.98503	-3.37241	-1.34161	-0.560389	-1.05602	-0.41692	0.69814	2.68129	1.25383	2.1826	0.0944699	0.994836	1.09418	1.7172	0.161078	-0.691124	-1.07001	-0.799156	0.468964	3.24168	1.32407	1.98914	0.117567	1.55522	1.15548	1.27737	0.270574	-0.130735	-1.01324	-0.0949796	0.928899	-1.68645	-1.14591	-1.54931	0.196234	-3.37241	-1.34161	-2.66851	0.0558929	-1.68596	-1.17078	-2.5904	0.0606582	594	15	110	10.4832	13
Contig1062	0	0	0	1	0	1	0	1	0	1	0	1	0	1	0	1	0	1	0	1	0	1	0	1	0	1	0	1	0	1	0	1	0	1	0	1	0	1	0	1	0	1	0	1	76	0	0	0	0
Contig10620	0.0890989	0	0.0296996	#NUM!	0	1	0	1	0	1	0	1	0.0296996	#NUM!	1	0.373901	0	1	0	1	0	1	0	1	0.0296996	#NUM!	1	0.373901	0	1	0	1	0.0296996	#NUM!	1	0.373901	0	1	0	1	-0.0296996	#NUM!	-1	0.373901	931	0	0	0	0
Contig10621	0.322352	0	0.107451	inf	0.0438973	#NUM!	1	0.373901	0.107451	#NUM!	1	0.373901	0	1	0	1	0.095083	#NUM!	1	0.373901	0.0635533	2.44777	0.547535	0.613128	-0.0438973	#NUM!	-1	0.373901	0.0511857	2.16603	0.488753	0.650602	-0.107451	#NUM!	-1	0.373901	-0.0123676	-1.13007	-0.0861972	0.935452	0.095083	#NUM!	1	0.373901	213	0	0	0	0
Contig10622	10.9726	1.51894	-8.22367	-3.76744	-7.35692	-2.9167	-5.73224	0.00458674	-7.21823	-2.81499	-5.81655	0.00434925	-8.10769	-3.62593	-5.62329	0.00491765	-8.22367	-3.76744	-6.38736	0.00308343	0.138687	1.03613	0.316299	0.767594	-0.750771	-1.24316	-0.878096	0.429472	-0.866748	-1.29168	-1.55709	0.19444	-0.889459	-1.28808	-1.1261	0.323111	-1.00544	-1.33835	-2.2332	0.0892936	-0.115977	-1.03903	-0.134686	0.899365	334	53	53	8.9829	57
Contig10623	7.04933	1.58341	-5.90604	-2.72688	-5.90604	-2.72688	-14.6505	0.000126292	-5.76584	-2.6195	-10.1972	0.000521049	-4.6678	-2.00204	-12.0948	0.000268049	-4.36056	-1.87817	-11.5544	0.000320464	0.140199	1.04099	0.252494	0.813103	1.23824	1.36205	3.33881	0.0288678	1.54547	1.45188	4.26965	0.0129537	1.09804	1.30842	2.02255	0.113168	1.40528	1.39471	2.61758	0.0589489	0.307236	1.06595	0.896486	0.420671	271	42	42	8.77338	33
Contig10624	2.60585	0.638199	-1.21493	-2.17598	-1.13909	-2.02716	-2.37841	0.0761209	-1.16173	-2.06941	-1.74306	0.156278	-1.03488	-1.85303	-1.72096	0.16037	-1.21493	-2.17598	-2.6441	0.057334	-0.0226437	-1.02084	-0.0423154	0.968275	0.104213	1.09397	0.230875	0.82874	-0.0758454	-1.07341	-0.328609	0.758935	0.126857	1.11678	0.196076	0.854109	-0.0532017	-1.0515	-0.102748	0.923108	-0.180059	-1.17429	-0.418058	0.697373	274	8	8	1.65282	11
Contig10625	9.76478	0.787219	-6.95978	-2.46766	-5.56169	-1.90579	-5.80245	0.0043879	-6.53729	-2.26579	-8.51893	0.00104168	-6.70322	-2.34101	-7.02584	0.00216206	-6.95978	-2.46766	-6.78828	0.00245898	-0.975599	-1.1889	-1.68393	0.167481	-1.14153	-1.22837	-1.40828	0.231821	-1.39809	-1.29483	-1.56513	0.192606	-0.165931	-1.0332	-0.290085	0.786168	-0.422494	-1.08909	-0.617527	0.570308	-0.256563	-1.0541	-0.288751	0.787118	317	74	74	13.2148	44
Contig10626	1.74113	0.508651	-0.781524	-2.14985	-0.716294	-1.96159	-1.60837	0.183035	-0.781524	-2.14985	-1.96268	0.121181	-0.745061	-2.04039	-1.87725	0.133706	-0.515863	-1.54569	-1.31221	0.259683	-0.0652306	-1.09597	-0.172657	0.871305	-0.028767	-1.04017	-0.07642	0.942755	0.200431	1.26907	0.538127	0.619036	0.0364636	1.05365	0.114217	0.914569	0.265661	1.39087	0.844565	0.445908	0.229198	1.32005	0.732485	0.504482	310	11	11	2.00871	6
Contig10627	0.243478	0.120502	0.109317	4.29701	-0.0739248	-3.22957	-1.1017	0.332426	0.0353925	1.33052	0.377861	0.72473	-0.0509107	-1.90636	-0.628657	0.563686	-0.0470571	-1.78397	-0.562198	0.603992	0.109317	4.29701	1.35911	0.245691	0.0230141	1.69411	0.352834	0.742021	0.0268676	1.81033	0.391811	0.715176	-0.0863032	-2.53645	-0.934705	0.402857	-0.0824496	-2.37361	-0.870404	0.433198	0.00385352	1.0686	0.0468757	0.964859	282	1	1	0.200742	0
Contig10628	2.35524	0.412614	-0.930206	-1.95511	-0.601131	-1.46134	-1.10685	0.330439	-0.686171	-1.56337	-1.10208	0.33228	-0.930206	-1.95511	-1.68565	0.167144	-0.702596	-1.58475	-0.811004	0.46286	-0.0850394	-1.06982	-0.249228	0.815459	-0.329075	-1.33788	-1.80331	0.145677	-0.101465	-1.08445	-0.146559	0.89057	-0.244036	-1.25057	-0.68751	0.529551	-0.0164258	-1.01367	-0.0217186	0.983713	0.22761	1.2337	0.325533	0.761095	267	4	4	0.848078	8
Contig10629	1.56357	0	-1.28541	-inf	-1.28541	-inf	-6.05135	0.00376307	-1.22234	-20.3806	-5.5164	0.00527116	-1.20059	-15.1551	-5.24907	0.00630119	-1.28541	-inf	-6.05135	0.00376307	0.06307	#NUM!	1	0.373901	0.0848171	#NUM!	1	0.373901	0	1	0	1	0.0217471	1.34481	0.20575	0.847033	-0.06307	#NUM!	-1	0.373901	-0.0848171	#NUM!	-1	0.373901	326	5	5	0.868239	6
Contig1063	1.20008	0.651491	-0.639883	-1.75799	0.48299	1.48247	2.15165	0.0978009	-0.156892	-1.18585	-0.479607	0.656552	0.475052	1.47454	2.01079	0.114696	-0.085347	-1.0932	-0.393324	0.714144	-0.639883	-1.75799	-2.16712	0.0961191	-0.00793889	-1.00538	-0.0418498	0.968624	-0.568338	-1.62064	-3.44254	0.0262327	0.631944	1.74858	2.0766	0.106432	0.0715453	1.08475	0.247033	0.817043	-0.560399	-1.61197	-3.09991	0.0362244	1164	1	14	0.680867	2
Contig10630	7.26271	0.299403	-6.64978	-23.2617	-6.53037	-16.6184	-36.3803	3.40803e-06	-6.64978	-23.2617	-33.316	4.84099e-06	-6.58243	-18.9819	-38.9511	2.59518e-06	-6.56983	-18.3503	-21.2753	2.88587e-05	-0.119409	-1.39975	-0.795313	0.470958	-0.0520597	-1.14222	-0.490564	0.649428	-0.0394605	-1.10421	-0.141236	0.894511	0.0673498	1.22547	0.490164	0.649688	0.079949	1.26765	0.273134	0.798272	0.0125992	1.03442	0.0461913	0.965372	341	41	41	6.80639	32
Contig10631	9.46149	2.80847	-6.84757	-2.47184	-5.81471	-2.02277	-3.67545	0.0212888	-6.84757	-2.47184	-8.11976	0.0012511	-6.68099	-2.38639	-5.86443	0.0042211	-6.4447	-2.27485	-5.08056	0.00707794	-1.03286	-1.22201	-0.682272	0.532529	-0.866281	-1.17976	-0.5106	0.636519	-0.629991	-1.12462	-0.352746	0.742082	0.166578	1.0358	0.159789	0.880791	0.402868	1.08659	0.340729	0.750451	0.23629	1.04903	0.167726	0.874937	284	56	56	11.1624	47
Contig10632	26.8909	0.805429	-24.856	-210.124	-24.856	-210.124	-23.4953	1.94537e-05	-24.6263	-71.6661	-22.2365	2.42132e-05	-24.5661	-61.101	-22.8174	2.18548e-05	-24.3982	-43.3158	-22.9785	2.12519e-05	0.229631	2.93198	0.623658	0.566654	0.289889	3.43896	1.10985	0.329287	0.457718	4.85098	2.39711	0.0745897	0.0602581	1.17291	0.143822	0.892595	0.228087	1.6545	0.601527	0.579918	0.167829	1.41059	0.607068	0.576578	236	97	97	23.2673	82
Contig10633	13.8947	0.451381	-12.5417	-inf	-12.5417	-inf	-11.1811	0.000364253	-12.0847	-27.449	-9.97772	0.000566877	-12.4713	-178.147	-11.0965	0.000375191	-12.2112	-37.9493	-10.7675	0.00042182	0.456907	#NUM!	1	0.373901	0.0704005	#NUM!	1	0.373901	0.330484	inf	1.97642	0.11929	-0.386507	-6.49011	-0.836053	0.450159	-0.126423	-1.38254	-0.259839	0.807814	0.260084	4.69435	1.43352	0.225003	225	41	41	10.3155	39
Contig10634	12.4828	0.279991	-10.5202	-112.031	-10.5134	-104.595	-8.01203	0.00131635	-10.5202	-112.031	-8.0027	0.0013222	-10.4689	-72.7091	-7.93545	0.00136531	-10.4436	-61.9546	-7.94781	0.00135726	-0.00673549	-1.07109	-0.0621946	0.953392	0.0445059	1.43854	0.286901	0.788436	0.0698482	1.68826	0.689386	0.528488	0.0512414	1.5408	0.294417	0.783086	0.0765837	1.80827	0.596336	0.583059	0.0253423	1.17359	0.149257	0.888574	217	31	31	8.08703	35
Contig10635	14.3153	2.28355	-11.7885	-1.82884	-11.7885	-1.82884	-21.7207	2.65792e-05	-9.27691	-1.55436	-22.1232	2.47096e-05	-10.0068	-1.62524	-7.54906	0.00164971	-11.4729	-1.78913	-8.46627	0.00106667	2.51163	1.17659	3.75121	0.0199262	1.78175	1.12527	1.25067	0.279219	0.315671	1.02219	0.217377	0.838553	-0.729873	-1.0456	-0.527997	0.625435	-2.19596	-1.15104	-1.55663	0.194546	-1.46608	-1.10084	-0.775782	0.481191	245	112	112	25.8785	83
Contig10636	1.26415	0.304341	0.678593	3.10575	-0.0297837	-1.05514	-0.152468	0.886199	0.27594	1.48413	1.29121	0.266198	-0.247711	-1.76867	-1.04302	0.355825	0.430883	1.75598	1.57128	0.191214	0.305724	1.56596	1.91599	0.12786	-0.217927	-1.67625	-1.14551	0.315873	0.460667	1.8528	1.96449	0.120931	-0.523651	-2.62495	-2.50483	0.0664228	0.154942	1.18317	0.619766	0.568972	0.678593	3.10575	2.50759	0.0662272	765	0	7	0.517993	0
Contig10637	1.07624	0.0929399	0.39745	2.27689	0.0527847	1.16958	0.493343	0.647629	0.231321	1.74316	1.63605	0.177171	0.39745	2.27689	1.53763	0.198959	0.18895	1.60704	1.10552	0.330951	0.178536	1.49042	1.86301	0.135926	0.344665	1.94675	1.4564	0.218999	0.136166	1.37403	1.0037	0.372314	0.166129	1.30618	0.653881	0.548874	-0.0423706	-1.0847	-0.258107	0.80906	-0.208499	-1.41682	-0.767652	0.485501	564	1	1	0.100371	3
Contig10638	0.0495716	0	0.0165239	inf	0.00554575	#NUM!	1	0.373901	0	1	0	1	0.00939508	#NUM!	1	0.373901	0.0165239	#NUM!	1	0.373901	-0.00554575	#NUM!	-1	0.373901	0.00384933	1.69411	0.352834	0.742021	0.0109781	2.97955	0.629852	0.562978	0.00939508	#NUM!	1	0.373901	0.0165239	#NUM!	1	0.373901	0.00712877	1.75878	0.37504	0.726669	1686	0	0	0	0
Contig10639	4.44208	1.91423	2.97697	1.45839	1.19148	1.18346	1.73285	0.158155	1.78369	1.27465	3.79611	0.0191678	2.50366	1.38551	3.19279	0.0331279	2.97697	1.45839	4.54123	0.0104873	0.592216	1.07705	0.75649	0.491466	1.31219	1.17073	1.30763	0.26109	1.7855	1.23231	1.96959	0.120227	0.719971	1.08697	0.8286	0.453909	1.19328	1.14415	1.58079	0.189081	0.473309	1.0526	0.48208	0.654941	2403	197	259	6.10145	148
Contig1064	6.40988	1.50016	2.20439	1.20582	-1.16115	-1.10842	-0.994497	0.37627	0.052568	1.00443	0.0335185	0.974867	1.04324	1.08788	0.70827	0.517869	-0.49682	-1.04368	-0.438397	0.683735	1.21372	1.11332	0.728733	0.506539	2.20439	1.20582	1.39871	0.234459	0.664328	1.06203	0.525432	0.627062	0.990671	1.08308	0.523567	0.628247	-0.549388	-1.0483	-0.334657	0.754697	-1.54006	-1.1354	-0.993092	0.376877	677	125	144	12.041	96
Contig10640	0.583209	0.0541763	0.267468	2.22636	0.0822863	1.37729	0.924022	0.407771	0.0131806	1.06043	0.238987	0.822861	0.1097	1.50298	1.49042	0.210368	0.267468	2.22636	1.92877	0.125993	-0.0691057	-1.2988	-0.942769	0.39918	0.0274135	1.09126	0.311422	0.771036	0.185182	1.61648	1.26113	0.275802	0.0965192	1.41733	1.80476	0.14543	0.254287	2.09948	1.96934	0.120261	0.157768	1.4813	1.14311	0.316761	600	3	3	0.283046	2
Contig10641	0.272417	0.0557989	0.116816	inf	-0.0188779	-1.61479	-0.461594	0.668359	-0.0495844	-inf	-1.83558	0.140316	0.0672314	2.3559	0.787421	0.475072	-0.02179	-1.78397	-0.562198	0.603992	-0.0307065	#NUM!	-1	0.373901	0.0861094	3.80427	0.99409	0.376446	-0.00291209	-1.10477	-0.0703103	0.947322	0.116816	inf	1.44224	0.222696	0.0277944	#NUM!	1	0.373901	-0.0890214	-4.20285	-1.03958	0.357244	609	1	1	0.0929544	0
Contig10642	0.565028	0.123513	0.168342	1.55386	0.0848094	1.27903	0.813193	0.461739	0.131632	1.43308	1.66488	0.171267	0.168342	1.55386	1.05461	0.351092	0.0414827	1.13648	0.430085	0.689292	0.0468227	1.12044	0.571622	0.598166	0.0835325	1.21487	0.518659	0.63137	-0.0433267	-1.12543	-0.438526	0.683649	0.0367098	1.08428	0.251455	0.813853	-0.0901494	-1.26098	-1.25793	0.276843	-0.126859	-1.36726	-0.812717	0.461982	1269	4	4	0.178437	4
Contig10643	0.704336	0.150182	-0.376737	-1.94005	0.0444316	1.08626	0.521593	0.629502	0.00112092	1.00218	0.00752969	0.994353	0.262429	1.5095	3.0878	0.0366526	-0.114309	-1.28523	-0.768502	0.485049	-0.0433107	-1.0839	-0.293339	0.783853	0.217997	1.38963	2.63172	0.0580813	-0.15874	-1.39609	-1.07605	0.34248	0.261308	1.50622	1.77116	0.151234	-0.11543	-1.28802	-0.602804	0.579148	-0.376737	-1.94005	-2.55573	0.062922	1803	5	13	0.408164	4
Contig10644	0.330656	0.060218	0.112039	2.89535	-0.0613537	-1.71455	-0.806375	0.465237	-0.0881047	-2.49045	-1.10701	0.330378	0.0161633	1.10979	0.201609	0.85006	0.0239347	1.16258	0.218681	0.837603	-0.026751	-1.45254	-0.766822	0.485942	0.0775169	1.90279	2.14155	0.0989151	0.0852884	1.9933	1.02957	0.361391	0.104268	2.76389	2.42067	0.0727104	0.112039	2.89535	1.30178	0.262899	0.00777148	1.04757	0.0897338	0.932812	735	0	3	0.231058	0
Contig10645	0.151264	0	0.0504214	inf	0.0504214	#NUM!	1	0.373901	0.0231541	#NUM!	1	0.373901	0	1	0	1	0	1	0	1	-0.0272673	-2.17765	-0.491448	0.648856	-0.0504214	#NUM!	-1	0.373901	-0.0504214	#NUM!	-1	0.373901	-0.0231541	#NUM!	-1	0.373901	-0.0231541	#NUM!	-1	0.373901	0	1	0	1	888	0	0	0	0
Contig10646	0.894594	0.295523	0.452819	1.76038	0.227303	1.38169	0.796304	0.470443	0.452819	1.76038	2.60503	0.0597312	0.293957	1.49362	4.38064	0.011869	0.384803	1.64617	1.94653	0.123448	0.225516	1.27408	0.701988	0.521384	0.0666544	1.08101	0.239443	0.822531	0.1575	1.19142	0.470478	0.662521	-0.158861	-1.1786	-0.980954	0.382156	-0.0680157	-1.06938	-0.275832	0.796341	0.0908458	1.10213	0.484959	0.653067	636	8	8	0.712065	4
Contig10647	4.1894	1.02172	1.92735	2.17665	1.10477	1.67446	2.93308	0.0426824	1.11021	1.67778	2.19034	0.0936562	1.92735	2.17665	2.16122	0.0967564	1.84215	2.12464	4.29491	0.0126967	0.00544277	1.00198	0.0119299	0.991053	0.822587	1.29991	0.952055	0.394982	0.737388	1.26885	2.00543	0.115399	0.817145	1.29734	0.880351	0.428385	0.731945	1.26634	1.46318	0.217251	-0.0851997	-1.02448	-0.0959412	0.928182	600	6	11	1.03784	8
Contig10648	0.490255	0.121355	-0.256991	-7.42219	0.0274329	1.25619	0.370935	0.729496	0.145314	2.35704	1.67433	0.169378	0.189926	2.77366	1.66987	0.170268	-0.0670652	-2.67596	-0.948026	0.396799	0.117881	1.87635	1.49762	0.208585	0.162493	2.208	1.50875	0.205861	-0.094498	-3.3615	-1.56038	0.193688	0.0446119	1.17675	0.381671	0.722114	-0.212379	-6.30734	-2.80552	0.0485376	-0.256991	-7.42219	-2.43549	0.0715555	846	3	3	0.200742	0
Contig10649	0.224673	0.0318699	0.107904	4.64788	0.0153922	1.52036	1.56443	0.192764	0.0266866	1.90219	0.983431	0.381073	0.0334803	2.13186	1.68327	0.167611	0.107904	4.64788	1.54421	0.19742	0.0112943	1.25114	0.413661	0.700339	0.0180881	1.40221	0.899121	0.419421	0.0925115	3.05709	1.3227	0.256489	0.00679375	1.12074	0.210233	0.843761	0.0812171	2.44344	1.09202	0.336188	0.0744234	2.1802	1.033	0.359967	1893	1	1	0.0299045	1
Contig1065	4.67222	1.01317	3.43226	8.17317	0.159357	1.25906	0.668846	0.540215	-0.136648	-1.28558	-0.748089	0.495992	1.29628	3.10731	3.53833	0.0240495	3.29562	6.35756	4.39166	0.0117674	-0.296005	-1.61863	-1.53486	0.199609	1.13692	2.46796	3.06003	0.0376576	3.13626	5.04945	4.16517	0.0140861	1.43293	3.99471	4.23208	0.0133478	3.43226	8.17317	4.65537	0.00962275	1.99934	2.046	2.49059	0.0674415	582	3	4	0.389067	6
Contig10650	0.491289	0.0835592	0.235548	2.43436	0.235548	2.43436	2.37298	0.0765717	0.040553	1.24695	0.658315	0.546298	0.0990163	1.60296	1.58778	0.18753	0.0490158	1.29848	0.886807	0.425284	-0.194995	-1.95226	-1.94927	0.123061	-0.136532	-1.51867	-1.35845	0.245883	-0.186532	-1.87478	-1.93766	0.124713	0.0584633	1.28551	0.919461	0.409885	0.0084628	1.04133	0.149392	0.888474	-0.0500005	-1.23449	-0.869966	0.433411	705	1	1	0.0802967	1
Contig10651	0.679999	0.10885	0.255357	2.63795	-0.0634964	-1.40729	-0.765671	0.486556	0.191861	1.87449	0.988206	0.378995	-0.0349351	-1.18939	-0.422936	0.694089	-0.0144764	-1.07064	-0.147344	0.889989	0.255357	2.63795	1.39705	0.234918	0.0285613	1.1832	0.566921	0.601068	0.0490199	1.31443	0.669056	0.540094	-0.226796	-2.2295	-1.2418	0.282148	-0.206337	-2.00691	-1.0847	0.339057	0.0204586	1.11091	0.280654	0.792893	651	1	2	0.173915	1
Contig10652	1.04728	0.456306	0.490399	2.69439	0.0518378	1.17911	0.352999	0.741906	0.221554	1.7655	1.50257	0.20737	0.287655	1.99389	0.899494	0.419245	0.490399	2.69439	3.65588	0.0216589	0.169716	1.49732	1.0276	0.362215	0.235818	1.69101	0.718217	0.512338	0.438561	2.28511	2.85909	0.0459718	0.0661014	1.12936	0.201156	0.850391	0.268844	1.52614	1.74612	0.155721	0.202743	1.35133	0.627972	0.564092	363	3	3	0.467845	1
Contig10653	0.154915	0.0737124	-0.0764241	-2.78807	-0.0433558	-1.93494	-1.24261	0.281879	0.0018439	1.02055	0.0453457	0.966005	0.0294366	1.32806	0.819165	0.458691	-0.0469875	-2.09935	-1.06551	0.34669	0.0451997	1.9747	1.48432	0.211891	0.0727923	2.56972	3.06211	0.0375811	-0.00363173	-1.08497	-0.10404	0.922145	0.0275927	1.30132	0.872017	0.432415	-0.0488314	-2.14249	-1.20046	0.29619	-0.0764241	-2.78807	-2.12581	0.100681	2454	2	5	0.115341	2
Contig10654	0.161258	0.0515259	0.0665015	1.86106	0.0366306	1.47429	1.08167	0.340255	0.023274	1.30135	0.691279	0.527416	0.0664442	1.86032	2.23212	0.0893998	0.0665015	1.86106	5.69937	0.00468362	-0.0133566	-1.13289	-0.297543	0.780865	0.0298136	1.26184	0.709116	0.517397	0.0298709	1.26234	0.936349	0.402105	0.0431703	1.42953	1.03069	0.360927	0.0432275	1.4301	1.36398	0.244283	5.72724e-05	1.0004	0.00208166	0.998439	4179	7	7	0.0948228	3
Contig10655	0.931771	0.232663	0.155075	1.37751	-0.0738641	-1.17981	-0.268727	0.801431	0.0453942	1.09366	0.220137	0.836543	0.0812107	1.16757	0.298573	0.780134	0.033113	1.06832	0.100308	0.924926	0.119258	1.29032	0.613044	0.57299	0.155075	1.37751	0.589067	0.587477	0.106977	1.26042	0.33125	0.757083	0.0358165	1.06757	0.188056	0.859987	-0.0122812	-1.02372	-0.0460041	0.965512	-0.0480977	-1.0929	-0.150066	0.887975	714	0	5	0.396423	0
Contig10656	0.194108	0.080518	0.0560767	2.9276	0.0536268	2.84339	0.894214	0.42175	0.0150068	1.51585	0.320249	0.764811	0.0560767	2.9276	1.14286	0.316852	0.0498734	2.71437	2.55661	0.0628635	-0.03862	-1.87577	-0.530989	0.623541	0.00244987	1.02962	0.033029	0.975234	-0.00375341	-1.04753	-0.0636749	0.952284	0.0410699	1.93133	0.641324	0.556214	0.0348666	1.79066	0.765602	0.486592	-0.00620329	-1.07856	-0.12975	0.903027	1038	1	1	0.0545368	0
Contig10657	0.166437	0.0653313	-0.033702	-2.54759	-0.00415467	-1.08095	-0.0678993	0.949124	-0.0112622	-1.2547	-0.158748	0.88156	-0.00794975	-1.16726	-0.129828	0.90297	-0.033702	-2.54759	-0.565469	0.601966	-0.00710757	-1.16074	-0.138824	0.896298	-0.00379508	-1.07985	-0.103763	0.922352	-0.0295473	-2.35681	-0.874972	0.430982	0.00331249	1.07491	0.0646322	0.951568	-0.0224397	-2.03043	-0.455272	0.67253	-0.0257522	-2.18254	-0.760778	0.489168	930	0	0	0	2
Contig10658	0.12055	0.0592163	-0.0837378	-inf	0.0259108	1.44807	0.69446	0.525619	-0.0221775	-1.6221	-0.444626	0.679588	-0.057827	-inf	-1.6576	0.172737	-0.0262808	-1.83309	-0.558762	0.606125	-0.0480883	-2.34892	-1.26463	0.274668	-0.0837378	-inf	-6.3289	0.00319009	-0.0521915	-2.65445	-1.52569	0.201784	-0.0356495	#NUM!	-1	0.373901	-0.00410325	-1.13007	-0.0861972	0.935452	0.0315462	#NUM!	1	0.373901	642	0	0	0	1
Contig10659	0.1731	0.0956713	0.0765061	3.34663	-0.000367493	-1.00581	-0.00994823	0.992539	-0.0310264	-1.95166	-0.669423	0.539883	0.0454797	1.71476	1.15174	0.313583	-0.00592895	-1.10275	-0.0892354	0.933184	-0.0306589	-1.94038	-0.836812	0.449779	0.0458472	1.72473	1.67024	0.170194	-0.00556145	-1.09639	-0.0925793	0.930689	0.0765061	3.34663	1.95145	0.122752	0.0250974	1.7698	0.378693	0.724158	-0.0514086	-1.89096	-0.833589	0.451396	702	1	1	0.0806399	1
Contig1066	1.30947	0.601207	0.823467	1.96302	0.534912	1.62557	1.77758	0.150106	0.718261	1.83999	3.28699	0.0303009	0.823467	1.96302	3.47983	0.025356	0.794415	1.92905	2.57187	0.0618563	0.183348	1.13191	0.494127	0.647122	0.288554	1.20759	0.755358	0.492074	0.259503	1.18669	0.602772	0.579166	0.105206	1.06687	0.327606	0.759639	0.0761545	1.0484	0.20171	0.849986	-0.0290513	-1.01761	-0.0748136	0.943955	1217	17	18	0.837277	12
Contig10660	0.436191	0.124946	0.155026	2.09111	0.00522886	1.0368	0.0659239	0.950602	0.0782392	1.55066	1.50383	0.207061	0.152396	2.07259	3.71909	0.0204908	0.155026	2.09111	1.68156	0.167948	0.0730103	1.49562	0.809115	0.463829	0.147167	1.99902	1.74475	0.155969	0.149797	2.01688	1.26897	0.273266	0.0741566	1.33658	1.24809	0.280068	0.0767872	1.34852	0.754756	0.492397	0.00263054	1.00893	0.0272439	0.97957	2214	0	7	0.178981	0
Contig10661	0	0	0	1	0	1	0	1	0	1	0	1	0	1	0	1	0	1	0	1	0	1	0	1	0	1	0	1	0	1	0	1	0	1	0	1	0	1	0	1	0	1	0	1	708	0	0	0	0
Contig10662	0.216082	0.0571468	0.118154	4.99508	0.0802768	3.71436	2.12696	0.100551	0.020441	1.69116	0.514614	0.633952	0.118154	4.99508	2.43233	0.0718002	0.091746	4.10216	2.35225	0.0783222	-0.0598358	-2.19634	-1.69045	0.166206	0.0378771	1.3448	0.839681	0.448343	0.0114692	1.10441	0.331583	0.756849	0.0977129	2.95364	2.08891	0.10496	0.071305	2.42565	1.94091	0.124248	-0.0264079	-1.21767	-0.571982	0.597944	1149	0	0	0	0
Contig10663	0.987252	0.22901	-0.462134	-1.82286	0.438482	1.74919	1.88951	0.131826	0.221971	1.37926	1.01743	0.366485	0.347723	1.59412	1.50043	0.207895	-0.0236521	-1.04211	-0.147285	0.890032	-0.216511	-1.26821	-0.92196	0.408725	-0.0907589	-1.09728	-0.366695	0.73242	-0.462134	-1.82286	-2.53099	0.0645967	0.125752	1.15578	0.536189	0.620257	-0.245623	-1.43735	-1.49248	0.209856	-0.371375	-1.66126	-2.03836	0.111151	1047	4	15	0.81102	1
Contig10664	0.69734	0.119492	-0.272568	-2.41093	0.0492907	1.2003	0.468106	0.664076	0.219662	1.89261	1.32426	0.256016	0.0205384	1.08346	0.294184	0.783252	-0.0529066	-1.27387	-0.5896	0.587152	0.170371	1.57678	0.939035	0.400879	-0.0287523	-1.10784	-0.283621	0.790776	-0.102197	-1.52902	-0.881043	0.428052	-0.199123	-1.74682	-1.21852	0.289976	-0.272568	-2.41093	-1.57678	0.189977	-0.0734449	-1.38018	-0.863077	0.436772	2214	2	12	0.306825	1
Contig10665	0.506515	0.100321	0.189315	1.89326	0.189315	1.89326	2.01673	0.113921	0.054342	1.25641	0.505774	0.639615	0.0710894	1.33543	0.852647	0.4419	0.0730839	1.34484	1.5142	0.20454	-0.134973	-1.50689	-0.989579	0.378398	-0.118226	-1.41772	-0.998804	0.374415	-0.116232	-1.4078	-1.19953	0.296513	0.0167474	1.06289	0.129429	0.903265	0.0187419	1.07038	0.170232	0.873091	0.00199445	1.00705	0.0229864	0.982762	1983	7	9	0.256925	3
Contig10666	0.583876	0.109075	0.375629	11.7355	-0.091858	-3.62531	-2.27322	0.0854232	-0.0121404	-1.10584	-0.17248	0.871435	-0.0070024	-1.05843	-0.165948	0.876248	0.283771	3.2371	2.70913	0.0535857	0.0797176	3.27834	1.24885	0.279818	0.0848556	3.42518	2.82727	0.0474765	0.375629	11.7355	3.73912	0.0201365	0.00513801	1.04479	0.0790717	0.940773	0.295911	3.57971	2.55499	0.0629712	0.290773	3.42624	2.8735	0.0453088	1002	1	1	0.0564962	2
Contig10667	0.492626	0.200973	0.112783	2.05751	0.0651792	1.61115	0.400842	0.709025	0.0525123	1.49238	0.624234	0.566311	0.112783	2.05751	1.40279	0.233331	0.0310608	1.29124	0.401952	0.708271	-0.0126669	-1.07959	-0.0706138	0.947095	0.0476034	1.27704	0.267935	0.801998	-0.0341185	-1.24776	-0.193552	0.855958	0.0602704	1.37867	0.545622	0.614327	-0.0214515	-1.15577	-0.198241	0.852524	-0.0817219	-1.59343	-0.775789	0.481187	1227	0	3	0.138409	1
Contig10668	3.22698	1.35102	1.16445	1.15312	0.289913	1.0343	0.266352	0.803134	0.297161	1.03516	0.506196	0.639344	-0.847923	-1.1115	-1.34237	0.2506	0.316526	1.03745	0.544116	0.615271	0.00724733	1.00083	0.0076563	0.994258	-1.13784	-1.14962	-1.16715	0.307981	0.0266121	1.00304	0.028212	0.978845	-1.14508	-1.15058	-3.44823	0.0260966	0.0193648	1.00221	0.0868786	0.934943	1.16445	1.15312	3.60985	0.0225597	831	109	109	7.42528	92
Contig10669	0.226698	0.0728714	0.0816182	2.24526	-0.0177825	-1.27131	-0.459867	0.669497	-0.0152094	-1.22329	-0.215357	0.840024	0.0542257	1.65077	2.70745	0.0536786	0.0638358	1.7661	1.41836	0.229074	0.00257308	1.03926	0.0338239	0.974638	0.0720082	2.09864	2.07832	0.106225	0.0816182	2.24526	1.53562	0.19943	0.0694351	2.01937	1.01358	0.368112	0.0790452	2.16045	0.994501	0.376268	0.00961004	1.06987	0.230996	0.828652	672	1	1	0.0842399	1
Contig1067	9.12533	2.28061	6.27323	1.64577	3.4664	1.35683	2.59292	0.0604973	5.72814	1.58966	3.19395	0.0330912	6.27323	1.64577	4.45648	0.0111907	4.2955	1.44218	3.23911	0.0317006	2.26174	1.17159	1.63418	0.177559	2.80683	1.21295	3.40221	0.0272219	0.829102	1.0629	1.22546	0.287623	0.545087	1.0353	0.37527	0.726511	-1.43264	-1.10226	-1.04294	0.355859	-1.97773	-1.14117	-2.44922	0.0705042	714	105	110	8.72131	71
Contig10670	0.510242	0.127981	0.182956	2.20284	0.149211	1.98099	1.48219	0.212423	0.140551	1.92405	1.67162	0.169918	0.181564	2.19369	1.95219	0.122648	0.182956	2.20284	1.33858	0.251723	-0.00865975	-1.02959	-0.118417	0.911445	0.0323534	1.10737	0.388693	0.717306	0.0337452	1.11199	0.259123	0.808329	0.0410131	1.14014	0.659819	0.545426	0.0424049	1.1449	0.359741	0.73723	0.00139181	1.00417	0.0111883	0.991609	819	3	3	0.20736	0
Contig10671	0.627148	0.137281	0.201972	1.507	0.201972	1.507	1.20162	0.295789	0.108589	1.27259	0.797954	0.469587	0.0777504	1.19517	0.637952	0.558196	0.0681807	1.17115	0.674041	0.537232	-0.0933827	-1.1842	-0.563435	0.603225	-0.124221	-1.26091	-0.805143	0.465871	-0.133791	-1.28677	-0.966006	0.388745	-0.0308385	-1.06477	-0.259976	0.807715	-0.0404082	-1.08661	-0.415695	0.698966	-0.0095697	-1.02051	-0.125833	0.905935	717	7	7	0.55267	2
Contig10672	0.115951	0	0.0709532	#NUM!	0	1	0	1	0.0329974	#NUM!	1	0.373901	0.0315876	#NUM!	1	0.373901	0.0709532	inf	1.97642	0.11929	0.0329974	#NUM!	1	0.373901	0.0315876	#NUM!	1	0.373901	0.0709532	inf	1.97642	0.11929	-0.00140981	-1.04463	-0.0308632	0.976857	0.0379558	2.15027	0.778407	0.479806	0.0393657	2.24624	0.823236	0.456623	524	0	0	0	0
Contig10673	0.0883485	0	-0.0639209	-inf	-0.0639209	-inf	-4.46683	0.0111017	-0.0639209	-inf	-4.46683	0.0111017	-0.0458385	-3.53499	-1.98782	0.117744	-0.0408014	-2.7648	-1.50061	0.207851	0	1	0	1	0.0180823	#NUM!	1	0.373901	0.0231195	#NUM!	1	0.373901	0.0180823	#NUM!	1	0.373901	0.0231195	#NUM!	1	0.373901	0.00503719	1.27857	0.171619	0.872069	876	1	1	0.0646224	0
Contig10674	0.338583	0.0627486	0.187092	1.67973	-0.0404267	-1.14687	-0.998529	0.374533	0.0509681	1.16146	0.503567	0.641033	-0.00748173	-1.02428	-0.329482	0.758322	0.146666	1.46461	3.02556	0.03895	0.0913947	1.33205	0.864153	0.436246	0.0329449	1.11969	0.863097	0.436762	0.187092	1.67973	3.26119	0.0310459	-0.0584498	-1.18965	-0.58269	0.591369	0.0956977	1.26101	0.877393	0.429812	0.154148	1.50017	3.3108	0.0296324	3181	7	17	0.302533	6
Contig10675	1.46046	0.63051	0.784576	23.9577	-0.0192746	-1.564	-0.473165	0.660761	0.728389	14.6276	2.64636	0.0571989	0.765301	15.3182	2.19618	0.0930482	0.72352	14.5365	3.26936	0.0308076	0.747663	22.8776	2.73469	0.05219	0.784576	23.9577	2.26092	0.0865922	0.742794	22.7351	3.39164	0.0274883	0.0369129	1.04721	0.0836945	0.937321	-0.00486886	-1.00627	-0.0139359	0.989548	-0.0417817	-1.05378	-0.102017	0.923653	918	1	2	0.123332	0
Contig10676	2.01833	0.515484	0.862498	1.32207	0.862498	1.32207	2.69097	0.0546033	0.513096	1.1916	1.16613	0.308349	0.0208104	1.00777	0.0954122	0.928576	0.0425301	1.01588	0.0906907	0.932098	-0.349402	-1.10949	-0.651959	0.549993	-0.841688	-1.31187	-2.23999	0.0886228	-0.819968	-1.3014	-1.46437	0.216946	-0.492286	-1.18241	-1.02192	0.364592	-0.470566	-1.17297	-0.739964	0.500399	0.0217196	1.00805	0.0427289	0.967966	1053	48	48	2.58048	36
Contig10677	6.12956	1.51687	4.51771	1.48479	0.999853	1.10729	1.07749	0.341907	1.34155	1.14396	2.4496	0.0704757	3.2298	1.34659	4.84173	0.00838952	4.51771	1.48479	6.23989	0.00336136	0.341698	1.03311	0.395697	0.712526	2.22995	1.21611	2.36274	0.0774308	3.51786	1.34092	3.57195	0.023335	1.88825	1.17713	3.28903	0.030243	3.17616	1.29794	4.96766	0.0076642	1.28791	1.10263	1.73058	0.158576	4413	179	662	8.49202	132
Contig10678	1.81079	0.452465	-0.729823	-2.49	-0.620352	-2.03516	-1.40224	0.233481	-0.379524	-1.45175	-0.707663	0.518208	-0.651446	-2.14653	-1.469	0.215761	-0.729823	-2.49	-1.80113	0.146047	0.240828	1.40186	0.569562	0.599437	-0.0310937	-1.05472	-0.104924	0.921487	-0.109471	-1.2235	-0.465297	0.665922	-0.271922	-1.47858	-0.641414	0.556161	-0.3503	-1.71517	-0.912849	0.412964	-0.0783773	-1.16001	-0.330342	0.757719	357	5	5	0.792846	4
Contig10679	0.513106	0.215733	-0.0727538	-1.22146	-0.0354289	-1.09684	-0.331677	0.756783	-0.0727538	-1.22146	-0.587712	0.588303	-0.0208312	-1.05476	-0.156139	0.883487	-0.0703299	-1.21251	-0.414704	0.699635	-0.0373248	-1.11362	-0.275801	0.796363	0.0145978	1.0399	0.101242	0.92423	-0.0349009	-1.10546	-0.195864	0.854264	0.0519226	1.15805	0.330347	0.757716	0.00242391	1.00738	0.0128348	0.990374	-0.0494987	-1.14957	-0.253454	0.812412	2664	1	13	0.276246	1
Contig1068	0.359151	0.0908597	-0.1536	-inf	0.0543357	1.54738	0.443501	0.680336	-0.0380694	-1.6221	-0.444626	0.679588	-0.0992645	-inf	-1.6576	0.172737	-0.0540057	-2.19326	-0.719469	0.511645	-0.0924051	-2.51001	-0.750277	0.49481	-0.1536	-inf	-1.43709	0.224055	-0.108341	-3.39382	-0.933415	0.403447	-0.0611951	#NUM!	-1	0.373901	-0.0159363	-1.35211	-0.209377	0.844385	0.0452588	#NUM!	1	0.373901	374	0	0	0	1
Contig10680	0.712722	0.159149	-0.386511	-2.14783	-0.0292798	-1.07078	-0.190257	0.858373	0.280295	1.6328	1.81347	0.143965	0.0594613	1.13424	0.473498	0.660543	-0.106216	-1.31543	-1.05178	0.352242	0.309575	1.74837	1.78192	0.14935	0.0887411	1.21452	0.597438	0.582392	-0.076936	-1.22848	-0.599105	0.581382	-0.220834	-1.43955	-1.47985	0.213011	-0.386511	-2.14783	-2.99119	0.0402909	-0.165677	-1.49202	-1.7889	0.148141	750	3	4	0.301916	5
Contig10681	0.128661	0	0.0620536	inf	0.0607993	inf	1.62962	0.178515	0	1	0	1	0.0620536	inf	1.99855	0.116309	0.0324268	#NUM!	1	0.373901	-0.0607993	-inf	-1.62962	0.178515	0.00125434	1.02063	0.0258419	0.980621	-0.0283725	-1.87497	-0.573978	0.596715	0.0620536	inf	1.99855	0.116309	0.0324268	#NUM!	1	0.373901	-0.0296268	-1.91365	-0.659914	0.545371	522	0	0	0	0
Contig10682	0.17428	0.0685829	0.0552597	3.3955	0.0426527	2.84899	1.68603	0.167068	0.0192072	1.83263	0.398825	0.710397	0.0552597	3.3955	0.986009	0.37995	0.00169065	1.07329	0.0499603	0.962549	-0.0234455	-1.55459	-0.53858	0.618751	0.012607	1.19183	0.24188	0.820768	-0.0409621	-2.65445	-1.52569	0.201784	0.0360525	1.8528	0.54376	0.615494	-0.0175166	-1.70749	-0.35754	0.738755	-0.0535691	-3.16364	-0.943771	0.398725	818	0	1	0.0692044	0
Contig10683	1.56765	0.429258	0.67034	2.41839	0.0862772	1.18256	0.377271	0.725135	0.67034	2.41839	1.96373	0.121037	0.561882	2.1889	2.21571	0.0910453	0.440819	1.93274	1.54181	0.197979	0.584063	2.04505	2.18237	0.0944941	0.475605	1.85099	3.41421	0.026923	0.354541	1.63437	1.84713	0.138449	-0.108458	-1.10484	-0.375033	0.726674	-0.229522	-1.25128	-0.721955	0.510271	-0.121063	-1.13254	-0.547741	0.613	1013	5	15	0.838241	0
Contig10684	0.82103	0.278529	0.581267	3.83128	0.24907	2.21319	1.70223	0.163927	0.581267	3.83128	7.95833	0.00135045	0.39989	2.94782	2.28578	0.0842483	0.472831	3.3031	4.43232	0.0114015	0.332197	1.73111	2.38686	0.0754248	0.15082	1.33193	0.713815	0.51478	0.223761	1.49246	1.40356	0.233117	-0.181377	-1.2997	-1.07312	0.343645	-0.108437	-1.1599	-1.12196	0.324674	0.0729407	1.12052	0.392059	0.715007	714	2	4	0.317138	1
Contig10685	0.189226	0	-0.09077	-inf	-0.0755294	-5.95579	-1.32878	0.254653	-0.0766782	-6.44134	-1.35608	0.246572	-0.0457001	-2.01398	-0.644372	0.554426	-0.09077	-inf	-1.6576	0.172737	-0.00114885	-1.08153	-0.0553474	0.958516	0.0298292	2.95722	0.626968	0.564688	-0.0152406	#NUM!	-1	0.373901	0.0309781	3.19831	0.656016	0.547632	-0.0140918	#NUM!	-1	0.373901	-0.0450699	#NUM!	-1	0.373901	1227	0	0	0	3
Contig10686	2.41023	0.401967	-1.04176	-4.51122	0.210882	1.55878	0.788018	0.47476	0.961064	3.54657	1.60786	0.183147	0.359217	1.95183	0.855321	0.440581	-0.0806994	-1.27199	-0.963747	0.389749	0.750182	2.27522	1.15696	0.311676	0.148335	1.25215	0.303083	0.776936	-0.291581	-1.98276	-1.10079	0.332776	-0.601846	-1.81705	-0.830469	0.452967	-1.04176	-4.51122	-1.74642	0.155666	-0.439917	-2.48272	-1.05181	0.352229	1247	0	8	0.363171	0
Contig10687	0.542682	0.185555	-0.299232	-2.53846	-0.232492	-1.88995	-2.24348	0.0882809	-0.299232	-2.53846	-3.59821	0.0227945	-0.149266	-1.43333	-1.62124	0.180283	-0.227782	-1.85649	-1.84326	0.139072	-0.0667397	-1.34313	-0.898384	0.41977	0.0832257	1.31858	0.989124	0.378596	0.00470961	1.01803	0.0399838	0.970022	0.149965	1.77103	2.62803	0.0583063	0.0714493	1.36735	0.712694	0.515404	-0.0785161	-1.29523	-0.728644	0.506587	2527	3	17	0.38083	7
Contig10688	0.247515	0.0501287	0.0992146	inf	0.0369205	#NUM!	1	0.373901	0.0567307	inf	1.88627	0.13232	0.0702279	inf	1.44224	0.222696	0.0992146	inf	1.31325	0.259366	0.0198102	1.53656	0.416005	0.698757	0.0333073	1.90214	0.545057	0.614681	0.0622941	2.68725	0.74082	0.499933	0.0134972	1.23792	0.235829	0.825148	0.0424839	1.74887	0.522458	0.628952	0.0289868	1.41275	0.322499	0.763228	1013	0	0	0	0
Contig10689	0.438038	0.0869632	0.1626	2.85494	0.0752073	1.66291	1.12353	0.32408	-0.0257925	-1.29424	-0.405816	0.705648	0.136808	2.20588	1.46014	0.218034	0.131736	2.16118	1.14953	0.314393	-0.101	-2.15221	-2.23459	0.0891553	0.0616003	1.32652	0.747997	0.496042	0.0565289	1.29964	0.535668	0.620585	0.1626	2.85494	2.04195	0.110698	0.157529	2.79709	1.52322	0.202372	-0.00507146	-1.02068	-0.0408213	0.969395	954	0	0	0	2
Contig1069	3.00463	0.842168	1.30565	1.30064	-0.230544	-1.05309	-0.334788	0.754605	0.137712	1.03011	0.196459	0.853829	1.07511	1.23508	1.4994	0.208148	1.03415	1.22612	1.21668	0.290606	0.368256	1.08479	0.581803	0.591913	1.30565	1.30064	2.00655	0.115251	1.2647	1.29121	1.59116	0.186783	0.937397	1.19897	1.41229	0.230723	0.896443	1.19028	1.11284	0.328142	-0.0409539	-1.0073	-0.049971	0.962541	639	31	57	5.04965	17
Contig10690	0.586884	0.0932177	-0.235204	-2.21341	0.070332	1.30581	0.6958	0.524864	0.199054	1.8655	1.25406	0.278106	0.0286787	1.1247	0.219462	0.837034	-0.0361499	-1.1865	-0.564185	0.602761	0.128722	1.42862	0.7702	0.484147	-0.0416533	-1.16103	-0.295913	0.782023	-0.106482	-1.54934	-1.28722	0.267452	-0.170375	-1.65867	-0.913427	0.412695	-0.235204	-2.21341	-1.59227	0.18654	-0.0648286	-1.33445	-0.553824	0.609199	2205	2	6	0.154039	2
Contig10691	0.761728	0.160986	0.380732	1.32955	0.0874653	1.07571	0.670939	0.539011	0.320224	1.27717	1.98284	0.118416	0.380732	1.32955	2.51913	0.0654174	0.243386	1.21067	1.78311	0.149142	0.232759	1.18729	2.41207	0.0733905	0.293267	1.23598	3.76336	0.0197174	0.155921	1.12546	3.61407	0.0224752	0.0605083	1.04101	0.49144	0.648861	-0.0768377	-1.05494	-0.734344	0.503464	-0.137346	-1.0982	-1.56427	0.1928	2253	36	36	0.904541	37
Contig10692	0.194783	0.0621456	0.0788761	2.2998	0.000872033	1.01437	0.0300021	0.977503	0.0479905	1.79083	0.750867	0.494492	0.0209668	1.34551	0.394563	0.713299	0.0788761	2.2998	2.05734	0.10878	0.0471185	1.76546	0.815562	0.460528	0.0200947	1.32645	0.440955	0.682031	0.0780041	2.26722	2.9014	0.0440559	-0.0270238	-1.33097	-0.370612	0.729718	0.0308856	1.2842	0.490624	0.64939	0.0579094	1.70924	1.1141	0.327661	2820	2	3	0.0602226	1
Contig10693	0.602891	0.0842148	-0.205109	-2.42133	0.134112	1.62289	0.703609	0.520475	-0.0111217	-1.05447	-0.147157	0.890127	-0.0709975	-1.49199	-0.937892	0.4014	-0.0268936	-1.14274	-0.247564	0.81666	-0.145233	-1.71129	-0.814908	0.460862	-0.205109	-2.42133	-1.15054	0.314024	-0.161005	-1.85454	-0.827555	0.454437	-0.0598758	-1.41492	-1.7561	0.153915	-0.0157718	-1.08371	-0.185445	0.861904	0.0441039	1.30562	0.517914	0.631845	865	2	2	0.130888	3
Contig10694	0.440802	0.288025	0.281118	15.2952	0.239402	13.1739	2.87092	0.0454266	0.0460491	3.34165	1.19277	0.298876	0.191287	10.7271	1.76237	0.152794	0.281118	15.2952	3.19644	0.0330126	-0.193353	-3.94233	-2.20766	0.0918648	-0.0481159	-1.22809	-0.359023	0.737727	0.0417157	1.16102	0.353638	0.741462	0.145238	3.21014	1.29916	0.263714	0.235069	4.57714	2.55695	0.0628408	0.0898316	1.42584	0.656176	0.54754	576	0	0	0	0
Contig10695	0.532494	0.0601526	0.177907	3.65	-0.0550855	-1.82052	-1.39908	0.234354	0.122821	2.00492	0.731416	0.505067	0.00966348	1.07907	0.161473	0.879548	-0.0424438	-1.53203	-0.920157	0.409561	0.177907	3.65	1.07719	0.342025	0.064749	1.96447	1.25528	0.277707	0.0126418	1.1883	0.363909	0.734346	-0.113158	-1.85801	-0.66098	0.544754	-0.165265	-3.0716	-0.990223	0.378119	-0.0521073	-1.65317	-0.915702	0.411633	1323	2	3	0.128366	1
Contig10696	0.319826	0.0634664	0.141508	3.30367	-0.0150556	-1.13998	-0.139439	0.895842	-0.012397	-1.11248	-0.122427	0.908465	-0.0611803	-1.99598	-0.581542	0.592072	0.080328	1.65516	0.689821	0.528242	0.00265861	1.02472	0.0582912	0.956313	-0.0461247	-1.75088	-0.857351	0.439581	0.0953836	1.88686	1.29962	0.263569	-0.0487833	-1.79416	-1.26384	0.274924	0.092725	1.84134	1.46939	0.215662	0.141508	3.30367	2.04329	0.11053	708	4	4	0.319826	0
Contig10697	0.333407	0.132866	0.183487	2.55237	0.0933692	1.78994	1.13429	0.320041	0.0989152	1.83686	1.15443	0.312597	0.125713	2.06358	1.6434	0.175645	0.183487	2.55237	2.9198	0.043252	0.00554598	1.02621	0.0673329	0.949548	0.0323442	1.15288	0.444519	0.679659	0.0901179	1.42595	1.54736	0.196687	0.0267982	1.12343	0.35007	0.743942	0.0845719	1.38953	1.34434	0.250017	0.0577737	1.23686	1.16302	0.309476	1980	7	7	0.200134	0
Contig10698	0.23383	0.0602169	0.103049	2.50641	0.103049	2.50641	2.40193	0.0742007	0.0879037	2.28501	2.02927	0.112306	0.094857	2.38666	2.3348	0.0798311	0.100025	2.46221	1.89747	0.13062	-0.0151454	-1.09689	-0.460869	0.668836	-0.0081922	-1.05018	-0.280315	0.793136	-0.00302392	-1.01795	-0.0679164	0.949112	0.00695324	1.04448	0.233084	0.827137	0.0121215	1.07755	0.269819	0.800647	0.00516828	1.03166	0.122077	0.908725	2502	0	0	0	4
Contig10699	0.476321	0.066313	0.188918	inf	0.136269	4.05472	0.876365	0.430308	-0.0446093	#NUM!	-1	0.373901	0.144309	4.23495	1.01796	0.366258	-0.00459323	-1.11478	-0.0766468	0.942585	-0.180878	-inf	-1.2143	0.291419	0.00803994	1.04445	0.0400525	0.969971	-0.140862	-4.52013	-0.913276	0.412765	0.188918	inf	1.40397	0.233006	0.0400161	#NUM!	1	0.373901	-0.148902	-4.72105	-1.06067	0.348636	423	1	1	0.133828	0
Contig107	22.0554	2.90523	-15.6303	-1.48523	-8.55834	-1.21786	-3.47288	0.0255168	-15.6303	-1.48523	-6.10462	0.00364385	-10.0872	-1.26717	-8.56195	0.00102179	-13.0861	-1.37651	-12.3859	0.000244227	-7.07198	-1.21954	-2.14224	0.0988387	-1.52888	-1.04049	-0.638682	0.557766	-4.52775	-1.13027	-1.93796	0.124669	5.5431	1.17208	2.22383	0.0902274	2.54422	1.07898	1.0438	0.355506	-2.99887	-1.08628	-3.40963	0.0270366	574	312	481	47.4373	254
Contig1070	26.0766	13.1136	-20.7097	-1.368	-0.64632	-1.00847	-0.17374	0.870508	-19.4947	-1.33909	-7.04202	0.00214349	-16.425	-1.27121	-5.03662	0.0072994	-20.7097	-1.368	-7.77227	0.00147737	-18.8484	-1.32784	-5.73221	0.00458682	-15.7787	-1.26054	-4.25008	0.0131572	-20.0634	-1.35651	-6.26732	0.0033074	3.0697	1.05339	1.11291	0.328118	-1.21502	-1.02159	-0.602032	0.579613	-4.28471	-1.07614	-1.61437	0.181747	1217	1420	1738	80.8437	977
Contig10700	0.328676	0	0.175101	inf	-0.0110378	-1.15235	-0.0998524	0.925266	-0.0834879	#NUM!	-1	0.373901	-0.0834879	#NUM!	-1	0.373901	0.0916133	2.09732	0.722275	0.510095	-0.0724501	#NUM!	-1	0.373901	-0.0724501	#NUM!	-1	0.373901	0.102651	2.41685	0.856402	0.440048	0	1	0	1	0.175101	inf	1.83373	0.140617	0.175101	inf	1.83373	0.140617	309	0	0	0	1
Contig10701	0.233646	0	0.0778819	inf	-0.021453	#NUM!	-1	0.373901	0.0564289	3.63035	0.698529	0.523327	0.0398955	2.85967	1.0653	0.346773	-0.021453	#NUM!	-1	0.373901	0.0778819	#NUM!	1	0.373901	0.0613485	inf	1.99855	0.116309	0	1	0	1	-0.0165334	-1.2695	-0.197501	0.853065	-0.0778819	#NUM!	-1	0.373901	-0.0613485	-inf	-1.99855	0.116309	528	0	0	0	0
Contig10702	0.176001	0.0698879	0.113238	inf	0.0351818	2.51021	0.72776	0.507074	-0.023296	#NUM!	-1	0.373901	0.0899418	4.86083	2.20202	0.092444	0.0528927	3.27046	1.17251	0.306054	-0.0584778	-inf	-1.38052	0.239554	0.05476	1.93642	1.01339	0.36819	0.0177109	1.30286	0.308936	0.772792	0.113238	inf	3.37517	0.0279098	0.0761887	inf	1.97228	0.119856	-0.0370491	-1.48628	-0.724108	0.509083	810	1	1	0.0698879	0
Contig10703	1.71415	0.59006	-0.606883	-1.76944	0.533243	1.61834	1.34917	0.248594	-0.0736401	-1.09337	-0.304951	0.775612	0.141865	1.16451	0.341055	0.750224	0.0209105	1.02425	0.0526044	0.960569	-0.606883	-1.76944	-1.60324	0.184144	-0.391378	-1.38973	-0.77053	0.483972	-0.512333	-1.58003	-1.03935	0.357337	0.215505	1.27323	0.538598	0.618739	0.0945505	1.11988	0.248229	0.81618	-0.120954	-1.13694	-0.237305	0.824079	882	4	19	1.21947	1
Contig10704	6.91245	2.70976	4.60315	1.6846	4.11735	1.61235	3.63636	0.0220356	4.60315	1.6846	3.31237	0.0295888	2.13634	1.31772	2.46361	0.0694216	3.34452	1.49741	4.30317	0.012614	0.485803	1.04481	0.290338	0.785988	-1.98101	-1.22358	-1.55621	0.194643	-0.772827	-1.07676	-0.636863	0.558837	-2.46681	-1.27841	-1.63741	0.176886	-1.25863	-1.12501	-0.864076	0.436283	1.20818	1.13636	1.2445	0.281255	3056	31	334	6.187	30
Contig10705	1.23433	0.258795	-0.522071	-2.14683	-0.433862	-1.79836	-1.2194	0.289677	-0.416304	-1.74208	-1.1211	0.325001	-0.522071	-2.14683	-1.45613	0.21907	-0.356622	-1.57457	-0.976925	0.383922	0.017558	1.03231	0.105338	0.921178	-0.0882098	-1.19377	-0.649582	0.551379	0.0772393	1.14213	0.507627	0.638425	-0.105768	-1.23234	-0.613345	0.572809	0.0596813	1.10638	0.321552	0.763894	0.165449	1.36344	1.04418	0.355349	309	4	6	1.09921	5
Contig10706	1.44976	0.681681	-0.980237	-2.54867	-0.387286	-1.31592	-1.28455	0.268296	-0.631907	-1.64396	-1.78825	0.148252	-0.51228	-1.46532	-1.49024	0.210413	-0.980237	-2.54867	-3.80818	0.0189697	-0.244621	-1.24929	-0.798395	0.469358	-0.124994	-1.11354	-0.423338	0.693818	-0.59295	-1.9368	-3.15758	0.0342636	0.119627	1.12191	0.343699	0.748379	-0.348329	-1.55032	-1.32385	0.25614	-0.467957	-1.73932	-1.87134	0.134623	399	8	8	1.13502	9
Contig10707	7.53443	2.01625	-5.10677	-1.25199	-0.630979	-1.03005	-0.66876	0.540264	3.74529	1.17318	3.28535	0.0303478	-1.36148	-1.06718	-4.16457	0.014093	-0.84508	-1.04066	-0.768791	0.484895	4.37627	1.20843	3.06122	0.0376137	-0.730496	-1.03605	-0.791874	0.472747	-0.214102	-1.0103	-0.153226	0.885639	-5.10677	-1.25199	-4.54878	0.0104273	-4.59037	-1.22088	-2.98693	0.0404608	0.516395	1.02548	0.477591	0.657867	869	334	334	21.7577	237
Contig10708	0.224402	0.0546478	0.0634832	2.13928	-0.0547138	-1.98191	-1.61973	0.180604	0.00876942	1.07941	0.150939	0.88733	-0.0539945	-1.95665	-1.87106	0.134666	-0.0163007	-1.17316	-0.271173	0.799677	0.0634832	2.13928	1.10339	0.331771	0.000719348	1.01291	0.0259662	0.980528	0.0384132	1.68937	0.644883	0.554126	-0.0627639	-2.11202	-1.14554	0.315865	-0.0250701	-1.26632	-0.329682	0.758182	0.0376938	1.66784	0.66223	0.544031	2199	4	5	0.128716	1
Contig10709	0.19235	0.0412305	0.11127	5.32224	0.0147072	1.57129	0.448575	0.676965	0.0638069	3.47856	1.89216	0.131422	0.0322824	2.254	1.14363	0.316568	0.11127	5.32224	2.84664	0.0465537	0.0490997	2.21382	1.64894	0.174504	0.0175752	1.43448	0.751942	0.493912	0.0965627	3.38717	2.70179	0.0539942	-0.0315245	-1.54328	-1.27796	0.270389	0.047463	1.53001	1.2968	0.264449	0.0789875	2.36125	2.49876	0.0668551	1320	0	0	0	0
Contig1071	3.71595	0.763209	-2.06361	-1.63466	-0.490208	-1.1016	-0.903853	0.417186	-0.405035	-1.08249	-0.579189	0.593514	-1.37023	-1.34734	-2.44925	0.070502	-2.06361	-1.63466	-3.05335	0.0379038	0.0851726	1.01765	0.127375	0.904791	-0.880021	-1.22308	-1.69025	0.166244	-1.5734	-1.4839	-2.4428	0.0709941	-0.965194	-1.24467	-1.41396	0.230268	-1.65857	-1.51009	-2.12401	0.100886	-0.693377	-1.21325	-1.05287	0.351796	813	38	65	4.52595	38
Contig10710	4.09087	1.75703	3.0247	1.66264	-1.39252	-1.30507	-2.62564	0.0584523	0.712817	1.11966	1.35016	0.248304	1.63217	1.27399	2.47395	0.0686549	1.26158	1.21178	1.93516	0.125071	2.10534	1.46123	12.5843	0.000229491	3.0247	1.66264	7.04143	0.00214416	2.6541	1.58145	6.35791	0.0031366	0.919356	1.13784	2.15516	0.0974163	0.548758	1.08227	1.32426	0.256016	-0.370598	-1.05134	-0.646847	0.552977	1452	83	148	5.77008	74
Contig10711	1.16647	0.357612	0.73815	3.21604	-0.0965105	-1.28974	-0.655409	0.547985	-0.0127144	-1.0305	-0.0766337	0.942595	0.242193	1.56376	2.99425	0.040169	0.64164	2.49356	4.62406	0.009851	0.0837961	1.25157	0.407243	0.704681	0.338703	2.01684	2.31778	0.0813347	0.73815	3.21604	3.99925	0.0161401	0.254907	1.61145	1.54565	0.197083	0.654354	2.56961	3.27545	0.0306317	0.399447	1.59459	2.90355	0.0439614	1485	1	13	0.495569	0
Contig10712	2.05781	0.653579	-1.01319	-1.52798	0.510317	1.21071	0.910381	0.414119	-0.232702	-1.1063	-0.537586	0.619377	-0.502869	-1.26205	-1.03331	0.359836	-0.0924582	-1.03969	-0.162337	0.878911	-0.743019	-1.33941	-1.81403	0.143871	-1.01319	-1.52798	-2.17384	0.095399	-0.602775	-1.25877	-1.09186	0.336252	-0.270166	-1.14079	-0.898639	0.419649	0.140244	1.06406	0.332478	0.756222	0.410411	1.21387	0.860661	0.437956	922	25	38	2.33313	13
Contig10713	0.46476	0.122843	0.217446	1.99997	-0.0272829	-1.10573	-0.281115	0.792564	-0.00630824	-1.02261	-0.0617797	0.953702	-0.0678778	-1.31215	-1.25019	0.279376	0.149568	1.52419	1.56495	0.192645	0.0209747	1.08128	0.164712	0.87716	-0.0405949	-1.18668	-0.434287	0.68648	0.176851	1.68534	1.44765	0.221276	-0.0615696	-1.28314	-0.623713	0.566621	0.155876	1.55865	1.23498	0.284423	0.217446	1.99997	2.36513	0.0772299	1323	7	7	0.29952	6
Contig10714	0.38767	0.0644845	-0.202749	-1.95936	0.148759	1.56066	1.77252	0.150996	-0.0539907	-1.25547	-1.61128	0.182409	0.0538519	1.20296	0.443064	0.680627	0.0632714	1.23846	1.29366	0.265428	-0.202749	-1.95936	-2.5158	0.0656498	-0.0949067	-1.29735	-0.668671	0.540315	-0.0854873	-1.26016	-0.97019	0.386891	0.107843	1.51029	0.904218	0.417015	0.117262	1.55486	2.73114	0.0523814	0.00941944	1.02951	0.0756741	0.943312	1437	6	6	0.236364	6
Contig10715	0.214314	0.11845	0.0591408	2.29983	0.032825	1.72145	0.656708	0.547231	0.0154911	1.34047	0.203586	0.848615	0.0591408	2.29983	0.849618	0.443399	0.0557926	2.22625	0.724391	0.508927	-0.0173338	-1.28421	-0.269136	0.801137	0.0263158	1.33599	0.464946	0.666152	0.0229676	1.29324	0.350652	0.743537	0.0436496	1.71569	0.541615	0.616841	0.0403015	1.66079	0.462847	0.667534	-0.00334817	-1.03305	-0.0410975	0.969188	567	0	0	0	1
Contig10716	0.457683	0.0914565	0.198767	1.88654	0.132281	1.59	1.14584	0.315753	0.124863	1.55691	0.793904	0.47169	0.0885796	1.39508	1.16358	0.30927	0.198767	1.88654	2.53658	0.0642136	-0.00741855	-1.02125	-0.0455575	0.965847	-0.0437016	-1.13972	-0.502089	0.641985	0.0664859	1.1865	0.747035	0.496562	-0.036283	-1.116	-0.263333	0.805302	0.0739045	1.21172	0.531571	0.623173	0.110188	1.35228	5.58867	0.00502888	783	1	1	0.0722978	3
Contig10717	8.49778	2.51631	5.43055	1.23441	-0.919918	-1.03971	-0.655088	0.548172	4.51063	1.18727	4.76827	0.0088513	0.174881	1.00726	0.152018	0.886532	0.0117771	1.00049	0.00554295	0.995843	5.43055	1.23441	4.03396	0.0156821	1.0948	1.04726	0.731356	0.5051	0.931695	1.04022	0.399763	0.709759	-4.33575	-1.17871	-4.01918	0.0158751	-4.49886	-1.18668	-2.15588	0.0973379	-0.163104	-1.00677	-0.0745766	0.944132	2874	276	1228	24.1879	195
Contig10718	0.302385	0.138986	0.175573	2.38704	-0.0175726	-1.07759	-0.157127	0.882757	0.0370348	1.15175	0.34936	0.744436	-0.117464	-1.92797	-1.48536	0.211631	0.0581094	1.23811	0.66085	0.544829	0.0546074	1.24112	0.491413	0.648878	-0.0998913	-1.78915	-1.164	0.309119	0.075682	1.33418	0.804824	0.466036	-0.154499	-2.22055	-1.979	0.118937	0.0210745	1.07498	0.242175	0.820554	0.175573	2.38704	3.45056	0.0260411	861	6	6	0.394489	2
Contig10719	0.58573	0.167791	-0.385494	-3.03436	0.146638	1.34233	1.11066	0.328977	-0.238855	-2.26051	-2.10728	0.102805	0.014825	1.03461	0.117538	0.912099	-0.0209092	-1.05132	-0.207529	0.845734	-0.385494	-3.03436	-3.42534	0.0266492	-0.131813	-1.29743	-1.0511	0.35252	-0.167547	-1.41122	-1.67806	0.168638	0.25368	2.33874	2.40319	0.0740992	0.217946	2.15016	2.96984	0.0411506	-0.0357342	-1.0877	-0.388819	0.71722	1748	8	8	0.259081	10
Contig1072	2.52543	0.643334	-0.839033	-1.90436	0.415374	1.44703	1.73912	0.156999	0.0927479	1.09982	0.2429	0.82003	0.837621	1.90147	1.5332	0.200002	-0.00141211	-1.00152	-0.00338711	0.99746	-0.322626	-1.3157	-0.757424	0.490965	0.422247	1.31404	0.730509	0.505564	-0.416786	-1.44924	-0.910702	0.413969	0.744873	1.72889	1.14547	0.315888	-0.09416	-1.10149	-0.17243	0.871472	-0.839033	-1.90436	-1.24955	0.279588	411	5	8	1.10188	1
Contig10720	1.56193	0.450138	1.04677	2.73573	0.552013	1.91533	6.67349	0.00262043	0.589659	1.97775	4.61498	0.00991845	1.04677	2.73573	4.01964	0.0158691	0.434244	1.72005	2.96214	0.0414662	0.0376467	1.03259	0.26927	0.801041	0.494762	1.42833	1.85632	0.136983	-0.117768	-1.11353	-0.749152	0.495417	0.457115	1.38325	1.61091	0.182489	-0.155415	-1.14982	-0.840441	0.447964	-0.61253	-1.59049	-2.09253	0.104531	2073	6	19	0.518849	5
Contig10721	1.04122	0.333245	-0.709148	-12.1235	-0.597107	-4.39664	-4.28391	0.0128078	-0.709148	-12.1235	-4.77197	0.00882734	-0.344209	-1.80293	-1.63429	0.177536	-0.288475	-1.5955	-1.18264	0.302446	-0.112041	-2.75745	-1.51458	0.204449	0.252898	2.43861	1.51822	0.203571	0.308632	2.75565	1.49031	0.210396	0.364939	6.72436	2.09294	0.104483	0.420673	7.59859	1.9712	0.120004	0.0557337	1.13001	0.214014	0.841003	359	4	4	0.630743	3
Contig10722	0.479471	0.0903023	0.253552	2.68085	0.049512	1.32823	0.752312	0.493713	0.0985709	1.65345	0.820565	0.457979	0.137923	1.91432	1.45181	0.220191	0.253552	2.68085	2.50762	0.0662256	0.0490589	1.24485	0.45636	0.671812	0.088411	1.44126	1.12725	0.322678	0.20404	2.01837	2.37997	0.0759914	0.039352	1.15778	0.308701	0.772958	0.154981	1.62137	1.17326	0.305786	0.115629	1.40042	1.05362	0.351492	1656	1	1	0.0341843	4
Contig10723	2.55241	0.90285	1.50727	2.09644	0.831424	1.60481	2.33398	0.0799027	1.50727	2.09644	2.82403	0.0476326	0.497896	1.36219	1.59233	0.186527	1.12879	1.82112	8.66462	0.000976201	0.67585	1.30635	1.0817	0.34024	-0.333528	-1.17811	-0.73975	0.500515	0.297363	1.13479	0.849677	0.44337	-1.00938	-1.53903	-1.67938	0.168378	-0.378488	-1.15118	-0.714697	0.51429	0.63089	1.33691	2.06483	0.10786	822	17	17	1.17075	16
Contig10724	0.230119	0.100926	-0.103747	-6.45914	-0.103747	-6.45914	-1.49231	0.209899	-0.0762334	-2.63879	-0.935819	0.402347	-0.0329097	-1.36631	-0.397004	0.711636	-0.0661272	-2.16782	-0.75465	0.492454	0.0275139	2.44777	0.547535	0.613128	0.0708377	4.72745	1.3482	0.24888	0.0376201	2.97955	0.629852	0.562978	0.0433237	1.93133	0.641324	0.556214	0.0101062	1.21725	0.137908	0.896977	-0.0332176	-1.58663	-0.443656	0.680233	492	2	2	0.230119	0
Contig10725	0.466559	0.13055	-0.17424	-5.00398	-0.166383	-4.23863	-1.1476	0.315104	-0.161271	-3.85508	-1.09804	0.333844	-0.17424	-5.00398	-1.2237	0.288219	-0.162118	-3.91373	-1.10624	0.330675	0.00511143	1.09949	0.0669437	0.949839	-0.00785756	-1.18056	-0.116706	0.912718	0.00426491	1.08302	0.0563173	0.95779	-0.012969	-1.29802	-0.181881	0.864521	-0.000846518	-1.01521	-0.0106767	0.991993	0.0121225	1.27857	0.171619	0.872069	364	3	3	0.466559	0
Contig10726	0.118392	0	0.0394641	#NUM!	0	1	0	1	0.0394641	#NUM!	1	0.373901	0.0304033	#NUM!	1	0.373901	0.0388727	#NUM!	1	0.373901	0.0394641	#NUM!	1	0.373901	0.0304033	#NUM!	1	0.373901	0.0388727	#NUM!	1	0.373901	-0.00906087	-1.29802	-0.181881	0.864521	-0.000591426	-1.01521	-0.0106767	0.991993	0.00846945	1.27857	0.171619	0.872069	521	0	0	0	0
Contig10727	0.123553	0.0402722	0.0519645	inf	0.0151665	#NUM!	1	0.373901	0.0352375	inf	1.99146	0.117255	0.0519645	inf	1.53355	0.199919	0.0411844	#NUM!	1	0.373901	0.020071	2.32338	0.861241	0.437671	0.036798	3.42627	0.991208	0.377692	0.026018	2.71549	0.592823	0.585191	0.016727	1.47469	0.437573	0.684285	0.00594696	1.16877	0.132672	0.900859	-0.0107801	-1.26175	-0.202129	0.84968	1233	0	0	0	0
Contig10728	1.93421	0.58962	-0.701528	-1.69801	0.232338	1.16642	0.556111	0.607775	0.310495	1.22241	0.779499	0.47923	-0.343775	-1.32669	-0.991704	0.377478	-0.391033	-1.38907	-0.95877	0.391969	0.0781569	1.048	0.150858	0.88739	-0.576113	-1.54748	-1.20151	0.295828	-0.623371	-1.62025	-1.18638	0.301123	-0.654269	-1.62175	-1.41424	0.230193	-0.701528	-1.69801	-1.37528	0.241043	-0.0472583	-1.04702	-0.100367	0.924882	932	12	21	1.27553	10
Contig10729	1.1928	0.458862	0.697336	1.57351	0.321925	1.26476	1.18476	0.301694	0.253646	1.20861	1.15893	0.310957	0.697336	1.57351	3.02016	0.0391572	0.653003	1.53705	2.2064	0.0919946	-0.0682789	-1.04646	-0.319816	0.765115	0.375411	1.24412	1.66249	0.171749	0.331078	1.21529	1.13378	0.32023	0.44369	1.30192	2.80281	0.0486721	0.399357	1.27175	1.63942	0.176469	-0.0443331	-1.02372	-0.174223	0.870153	771	14	14	1.02792	16
Contig1073	1.63216	0.405985	0.680906	2.2315	-0.0552305	-1.09989	-0.254033	0.811994	0.184824	1.30392	0.62426	0.566296	0.200844	1.33026	0.830282	0.453061	0.625675	2.02883	1.54752	0.196649	0.240055	1.43417	1.13841	0.318504	0.256075	1.46314	2.06867	0.107392	0.680906	2.2315	1.96337	0.121086	0.0160197	1.0202	0.0678709	0.949146	0.440851	1.55595	1.09986	0.33314	0.424831	1.52514	1.17144	0.306438	538	2	5	0.526108	1
Contig10730	0.1451	0	-0.0524252	-inf	-0.0199595	-1.61479	-0.461594	0.668359	-0.0224068	-1.74643	-0.540776	0.617369	-0.0524252	-inf	-1.83558	0.140316	-0.0040585	-1.08391	-0.0722542	0.945868	-0.00244729	-1.08153	-0.0553474	0.958516	-0.0324657	#NUM!	-1	0.373901	0.015901	1.48978	0.272966	0.798393	-0.0300184	#NUM!	-1	0.373901	0.0183482	1.61123	0.322324	0.763351	0.0483667	#NUM!	1	0.373901	576	1	1	0.0982799	0
Contig10731	0.114258	0	0.0599042	inf	-0.0156022	#NUM!	-1	0.373901	-0.0156022	#NUM!	-1	0.373901	0.0443021	3.83948	1.21068	0.292661	0.0122941	1.78797	0.384636	0.720082	0	1	0	1	0.0599042	inf	1.8098	0.144581	0.0278963	#NUM!	1	0.373901	0.0599042	inf	1.8098	0.144581	0.0278963	#NUM!	1	0.373901	-0.032008	-2.14739	-0.739428	0.500691	726	0	0	0	0
Contig10732	0	0	0	1	0	1	0	1	0	1	0	1	0	1	0	1	0	1	0	1	0	1	0	1	0	1	0	1	0	1	0	1	0	1	0	1	0	1	0	1	0	1	0	1	609	0	0	0	0
Contig10733	2.41722	0.70321	1.61192	1.42244	1.61192	1.42244	3.26474	0.0309422	0.331909	1.08698	0.852049	0.442196	0.202395	1.05304	0.518983	0.631164	0.997592	1.26144	2.53669	0.0642064	-1.28001	-1.30861	-4.18684	0.0138417	-1.40952	-1.35079	-4.60199	0.0100159	-0.614325	-1.12763	-1.97881	0.118964	-0.129514	-1.03223	-3.07045	0.0372767	0.665683	1.1605	10.0945	0.000541906	0.795196	1.1979	11.6066	0.000314873	3359	106	203	3.42116	72
Contig10734	0.0932606	0.0436367	0.0752668	inf	-0.0104014	#NUM!	-1	0.373901	0.0294955	3.83571	1.30665	0.261391	0.00414411	1.39842	0.231748	0.828106	0.0648653	7.23618	4.31739	0.012473	0.039897	inf	1.99146	0.117255	0.0145456	#NUM!	1	0.373901	0.0752668	inf	6.94253	0.00226087	-0.0253514	-2.7429	-1.02399	0.363726	0.0353698	1.88653	1.55271	0.195448	0.0607212	5.17455	3.34711	0.0286456	1089	0	0	0	0
Contig10735	0.0930354	0	-0.0310118	-inf	-0.00298197	-1.21145	-0.134605	0.899425	0.0139271	1.81518	0.393348	0.714128	0.0078804	1.46125	0.260497	0.807341	-0.0170847	#NUM!	-1	0.373901	0.016909	2.19899	0.496334	0.645695	0.0108624	1.77023	0.378835	0.724061	-0.0141028	#NUM!	-1	0.373901	-0.00604667	-1.2422	-0.151881	0.886634	-0.0310118	#NUM!	-1	0.373901	-0.0249651	#NUM!	-1	0.373901	663	0	0	0	0
Contig10736	0.0806399	0	-0.031371	-inf	0.00449101	1.16708	0.143069	0.893153	-0.00224945	-1.09133	-0.0616996	0.953762	-0.02688	#NUM!	-1	0.373901	-0.02688	#NUM!	-1	0.373901	-0.00674046	-1.27366	-0.228589	0.830399	-0.031371	-inf	-1.93504	0.125089	-0.031371	-inf	-1.93504	0.125089	-0.0246305	#NUM!	-1	0.373901	-0.0246305	#NUM!	-1	0.373901	0	1	0	1	702	0	1	0.0806399	0
Contig10737	0.783269	0.169053	0.217753	2.4732	0.217753	2.4732	2.32311	0.0808602	0.195617	2.32345	0.827577	0.454425	0.119361	1.80753	2.26341	0.0863546	0.15934	2.07802	1.58876	0.187314	-0.0221353	-1.06445	-0.090508	0.932235	-0.0983919	-1.36828	-1.20007	0.296327	-0.0584123	-1.19018	-0.49368	0.647411	-0.0762565	-1.28542	-0.328739	0.758844	-0.0362769	-1.11811	-0.146777	0.890408	0.0399796	1.14964	0.447132	0.677923	630	1	1	0.0898559	2
Contig10738	3.9431	1.16249	1.32753	1.27279	0.153593	1.02803	0.23929	0.822641	-0.61397	-1.12616	-4.42448	0.011471	0.713562	1.1302	1.36909	0.242812	0.409766	1.07477	0.359058	0.737703	-0.767563	-1.15773	-1.18247	0.302507	0.559969	1.09939	0.682207	0.532566	0.256173	1.04547	0.196216	0.854006	1.32753	1.27279	2.50431	0.0664598	1.02374	1.21037	0.893844	0.421925	-0.303796	-1.05158	-0.24291	0.820023	539	51	51	5.35634	39
Contig10739	0.125294	0	0.0449028	inf	-0.0227895	#NUM!	-1	0.373901	0.0189752	1.83263	0.398825	0.710397	-0.0227895	#NUM!	-1	0.373901	0.0221132	1.97032	0.687181	0.529738	0.0417648	#NUM!	1	0.373901	0	1	0	1	0.0449028	inf	1.97642	0.11929	-0.0417648	#NUM!	-1	0.373901	0.00313798	1.07513	0.0660011	0.950544	0.0449028	inf	1.97642	0.11929	828	1	1	0.0683686	0
Contig1074	7.62256	1.72032	2.45285	1.07666	-0.305486	-1.00955	-0.236114	0.824942	0.597425	1.01849	0.567946	0.600434	2.14737	1.06648	1.00149	0.373263	0.587295	1.01818	0.384899	0.719902	0.90291	1.02822	0.894654	0.42154	2.45285	1.07666	1.15506	0.312368	0.892781	1.0279	0.596483	0.58297	1.54994	1.04711	0.780641	0.478629	-0.0101291	-1.00031	-0.00783159	0.994126	-1.56007	-1.04743	-0.686531	0.530107	885	420	498	31.8547	316
Contig10740	0.766091	0.163877	0.422211	7.16968	0.121663	2.77783	1.03212	0.36033	0.422211	7.16968	2.90099	0.0440744	0.0594922	1.86935	0.988103	0.379039	0.225971	4.30207	1.88714	0.132186	0.300548	2.58103	1.71532	0.161431	-0.0621708	-1.48599	-0.542302	0.61641	0.104308	1.54871	0.675336	0.53649	-0.362719	-3.83539	-2.53767	0.0641395	-0.19624	-1.66657	-1.112	0.328465	0.166479	2.30138	1.42827	0.226407	717	2	2	0.157906	0
Contig10741	0.131689	0	0.072901	inf	0.0438963	#NUM!	1	0.373901	0	1	0	1	0	1	0	1	0.072901	inf	1.97642	0.11929	-0.0438963	#NUM!	-1	0.373901	-0.0438963	#NUM!	-1	0.373901	0.0290047	1.66076	0.505872	0.639552	0	1	0	1	0.072901	inf	1.97642	0.11929	0.072901	inf	1.97642	0.11929	510	0	0	0	0
Contig10742	0.345745	0.148364	0.189601	1.6572	-0.0409733	-1.11281	-0.418896	0.696808	0.055626	1.13763	0.45341	0.673762	-0.115676	-1.40096	-1.23019	0.286026	0.0739248	1.1829	0.737475	0.501755	0.0965994	1.26597	0.991421	0.3776	-0.0747027	-1.25893	-1.30355	0.26235	0.114898	1.31635	1.71462	0.161564	-0.171302	-1.59377	-1.82941	0.141325	0.0182987	1.0398	0.183222	0.863536	0.189601	1.6572	3.09004	0.0365728	1071	4	6	0.317138	5
Contig10743	0.0502734	0	0.0167578	#NUM!	0	1	0	1	0	1	0	1	0.0167578	#NUM!	1	0.373901	0	1	0	1	0	1	0	1	0.0167578	#NUM!	1	0.373901	0	1	0	1	0.0167578	#NUM!	1	0.373901	0	1	0	1	-0.0167578	#NUM!	-1	0.373901	1650	0	0	0	0
Contig10744	0.13743	0.0919662	0.0405624	1.94449	-0.0226182	-1.52667	-0.53569	0.620571	-0.0111969	-1.20595	-0.258912	0.808481	-0.0207691	-1.46364	-0.373333	0.727844	0.0179441	1.27369	0.33431	0.754939	0.0114213	1.26595	0.297238	0.781082	0.00184917	1.04306	0.0355799	0.973322	0.0405624	1.94449	0.81332	0.461673	-0.00957217	-1.21369	-0.181267	0.864973	0.029141	1.536	0.5743	0.596517	0.0387132	1.86422	0.628061	0.564039	739	0	0	0	1
Contig10745	0.11067	0	0.0368901	#NUM!	0	1	0	1	0	1	0	1	0	1	0	1	0.0368901	#NUM!	1	0.373901	0	1	0	1	0	1	0	1	0.0368901	#NUM!	1	0.373901	0	1	0	1	0.0368901	#NUM!	1	0.373901	0.0368901	#NUM!	1	0.373901	549	0	0	0	0
Contig10746	0.18809	0	0.0626965	#NUM!	0	1	0	1	0	1	0	1	0.0626965	#NUM!	1	0.373901	0	1	0	1	0	1	0	1	0.0626965	#NUM!	1	0.373901	0	1	0	1	0.0626965	#NUM!	1	0.373901	0	1	0	1	-0.0626965	#NUM!	-1	0.373901	528	0	0	0	0
Contig10747	0.120458	0	0.0401526	inf	0.0328075	#NUM!	1	0.373901	0.0401526	#NUM!	1	0.373901	0.0290384	#NUM!	1	0.373901	0	1	0	1	0.00734512	1.22389	0.141657	0.894199	-0.00376908	-1.1298	-0.0860271	0.935579	-0.0328075	#NUM!	-1	0.373901	-0.0111142	-1.38274	-0.224291	0.833522	-0.0401526	#NUM!	-1	0.373901	-0.0290384	#NUM!	-1	0.373901	570	0	0	0	0
Contig10748	0	0	0	1	0	1	0	1	0	1	0	1	0	1	0	1	0	1	0	1	0	1	0	1	0	1	0	1	0	1	0	1	0	1	0	1	0	1	0	1	0	1	0	1	213	0	0	0	0
Contig10749	0.238801	0.0277736	0.154527	2.53817	0.0687694	1.4893	2.33777	0.0795719	-0.0400847	-1.399	-1.59378	0.186209	0.114442	1.81427	2.43548	0.0715565	0.0211065	1.15017	1.30203	0.262822	-0.108854	-2.08354	-3.16456	0.0340347	0.0456731	1.2182	0.869579	0.433599	-0.0476629	-1.29485	-1.67117	0.170008	0.154527	2.53817	3.07465	0.0371243	0.0611912	1.6091	2.5394	0.0640218	-0.0933359	-1.57738	-2.01007	0.114789	1437	2	3	0.118182	3
Contig1075	0.197034	0	0.0656778	inf	0.0222093	#NUM!	1	0.373901	0	1	0	1	0.0656778	#NUM!	1	0.373901	0	1	0	1	-0.0222093	#NUM!	-1	0.373901	0.0434685	2.95722	0.626968	0.564688	-0.0222093	#NUM!	-1	0.373901	0.0656778	#NUM!	1	0.373901	0	1	0	1	-0.0656778	#NUM!	-1	0.373901	421	0	0	0	0
Contig10750	0.422398	0.0816439	0.10925	2.30932	0.0412997	1.31435	0.311083	0.771275	-0.0479396	-1.57454	-0.780949	0.478467	0.0613103	1.46667	1.16872	0.307415	-0.0453864	-1.52779	-0.788661	0.474424	-0.0892394	-2.0695	-0.650032	0.551116	0.0200106	1.11588	0.149857	0.88813	-0.0866861	-2.00806	-0.639222	0.557449	0.10925	2.30932	1.73314	0.158101	0.00255323	1.0306	0.0379208	0.971568	-0.106697	-2.24076	-1.79912	0.146388	795	1	1	0.0712065	2
Contig10751	0.135239	0	0.0450796	#NUM!	0	1	0	1	0.0279784	#NUM!	1	0.373901	0.026783	#NUM!	1	0.373901	0.0450796	#NUM!	1	0.373901	0.0279784	#NUM!	1	0.373901	0.026783	#NUM!	1	0.373901	0.0450796	#NUM!	1	0.373901	-0.00119537	-1.04463	-0.0308632	0.976857	0.0171013	1.61123	0.322324	0.763351	0.0182967	1.68314	0.348935	0.744731	618	0	0	0	0
Contig10752	0.382506	0.0707585	0.132093	2.591	0.12914	2.55543	3.53713	0.0240754	0.00891446	1.10737	0.181772	0.864601	0.0700708	1.84397	3.42406	0.0266805	0.132093	2.591	1.46373	0.217111	-0.120225	-2.30766	-2.06176	0.108236	-0.0590691	-1.38583	-1.57088	0.191304	0.00295291	1.01392	0.0308885	0.976838	0.0611564	1.66518	1.22654	0.287258	0.123178	2.33978	1.21897	0.289824	0.062022	1.40512	0.683876	0.531616	1311	1	2	0.0863603	1
Contig10753	4.63198	1.36521	-3.78585	-1.65351	-2.27593	-1.31164	-4.07352	0.0151789	-2.09215	-1.27945	-6.69129	0.00259455	-3.78585	-1.65351	-11.0531	0.000380967	-3.12244	-1.48361	-10.1823	0.000524026	0.183773	1.02516	0.301129	0.77832	-1.50992	-1.26064	-2.41165	0.0734233	-0.84652	-1.13111	-1.39409	0.235741	-1.6937	-1.29237	-4.01899	0.0158777	-1.03029	-1.15958	-2.62272	0.0586316	0.663404	1.11452	1.59097	0.186827	1632	56	283	9.81642	46
Contig10754	10.4527	3.64633	7.53167	2.15315	-0.446779	-1.06841	-0.541062	0.617189	0.846199	1.12126	1.36579	0.24376	6.54076	1.93732	11.6166	0.00031382	7.0849	2.0153	4.22613	0.0134115	1.29298	1.19796	1.58492	0.188163	6.98754	2.06984	9.0307	0.00083286	7.53167	2.15315	4.28313	0.0128158	5.69456	1.7278	10.3846	0.000485522	6.2387	1.79734	3.73223	0.0202575	0.544134	1.04025	0.329486	0.758319	2313	47	307	7.51363	26
Contig10755	0.162768	0.0644707	0.0568644	1.93453	0.0568644	1.93453	1.15078	0.313935	0.0280129	1.46038	0.510501	0.636583	0.00180569	1.02968	0.0401785	0.969876	0.0339322	1.55765	1.01753	0.366441	-0.0288515	-1.32468	-0.496339	0.645692	-0.0550587	-1.87878	-1.1268	0.322847	-0.0229322	-1.24195	-0.596116	0.583193	-0.0262073	-1.41829	-0.481948	0.655026	0.00591927	1.06661	0.130758	0.902279	0.0321265	1.51276	0.987732	0.3792	1551	2	2	0.072997	0
Contig10756	3.45857	1.68791	2.33505	1.19333	-0.771793	-1.0639	-1.11241	0.328307	0.85521	1.06655	1.01097	0.369217	1.44145	1.11218	1.83361	0.140638	1.56325	1.12166	1.84769	0.13836	1.627	1.13471	2.79587	0.0490174	2.21325	1.18325	4.50795	0.0107569	2.33505	1.19333	4.01129	0.0159795	0.586242	1.04278	0.850356	0.443033	0.708044	1.05166	0.935288	0.40259	0.121801	1.00852	0.176635	0.868378	3495	242	874	14.1564	167
Contig10757	0	0	0	1	0	1	0	1	0	1	0	1	0	1	0	1	0	1	0	1	0	1	0	1	0	1	0	1	0	1	0	1	0	1	0	1	0	1	0	1	0	1	0	1	702	0	0	0	0
Contig10758	3.41627	1.80312	-2.33917	-1.56152	-0.429783	-1.07074	-1.62458	0.179577	-1.63422	-1.33552	-5.73554	0.00457715	-2.33917	-1.56152	-4.25004	0.0131577	-2.31798	-1.55361	-8.89047	0.000884466	-1.20443	-1.24728	-6.42054	0.00302484	-1.90939	-1.45835	-3.7669	0.0196572	-1.8882	-1.45097	-12.7347	0.000219051	-0.704955	-1.16922	-1.36141	0.245026	-0.683764	-1.16331	-3.75371	0.019883	0.0211911	1.00509	0.0419709	0.968533	2058	146	247	6.79421	103
Contig10759	0	0	0	1	0	1	0	1	0	1	0	1	0	1	0	1	0	1	0	1	0	1	0	1	0	1	0	1	0	1	0	1	0	1	0	1	0	1	0	1	0	1	0	1	828	0	0	0	0
Contig1076	0.320362	0.0630346	0.168923	inf	0.0210115	#NUM!	1	0.373901	0.0514314	#NUM!	1	0.373901	0.168923	inf	1.81847	0.143131	0.108117	inf	1.92898	0.125963	0.0304199	2.44777	0.547535	0.613128	0.147911	8.03954	1.55305	0.19537	0.0871051	5.14559	1.45521	0.219309	0.117491	3.28443	1.10653	0.330563	0.0566852	2.10215	0.745173	0.49757	-0.0608063	-1.56241	-0.560468	0.605065	445	0	0	0	0
Contig10760	0.278143	0.0932109	-0.146414	-5.71234	-0.0892817	-2.01224	-0.986511	0.379731	-0.146414	-5.71234	-1.55304	0.195372	-0.0517386	-1.41146	-0.52092	0.62993	-0.109226	-2.6002	-1.10061	0.332846	-0.057132	-2.8388	-1.62666	0.179138	0.0375431	1.42565	0.79852	0.469294	-0.0199443	-1.29219	-0.425744	0.692203	0.0946751	4.04713	1.75576	0.153977	0.0371877	2.19689	0.69155	0.527263	-0.0574875	-1.84221	-0.924265	0.407659	1113	1	5	0.254309	1
Contig10761	0.286895	0.116163	0.118266	4.96459	0.0172601	1.22072	0.167019	0.875458	0.0361852	1.46273	0.890548	0.423496	-0.0483691	-2.62145	-0.975855	0.384392	0.0698974	1.89383	0.760493	0.48932	0.0189251	1.19825	0.197344	0.853181	-0.0656291	-3.20005	-0.656211	0.547519	0.0526374	1.55141	0.416223	0.69861	-0.0845543	-3.83447	-2.70934	0.053574	0.0337122	1.29473	0.403956	0.70691	0.118266	4.96459	1.34164	0.250816	531	1	1	0.106609	0
Contig10762	1.66355	0.30973	-0.69684	-1.58237	0.232724	1.17064	1.32487	0.255832	0.529585	1.38831	2.03292	0.11184	0.50776	1.37231	1.34608	0.249505	-0.167255	-1.13978	-0.614882	0.571889	0.296861	1.18594	1.1889	0.300234	0.275035	1.17227	0.743678	0.498381	-0.399979	-1.33427	-1.52852	0.201109	-0.0218257	-1.01166	-0.052356	0.960755	-0.69684	-1.58237	-2.14558	0.0984686	-0.675015	-1.56413	-1.59142	0.186727	495	13	13	1.48671	7
Contig10763	2.7271	1.20928	1.35152	1.37299	1.35152	1.37299	2.42327	0.0725063	0.94127	1.25977	1.31342	0.259312	0.771779	1.21299	1.2984	0.26395	1.02264	1.28223	1.77069	0.151317	-0.410246	-1.08987	-0.454694	0.672913	-0.579737	-1.1319	-0.716994	0.513016	-0.328874	-1.07078	-0.413031	0.700765	-0.169491	-1.03856	-0.18316	0.863582	0.0813715	1.01783	0.0889668	0.933385	0.250862	1.05708	0.305053	0.77554	681	42	42	3.49132	32
Contig10764	2.45523	0.765636	1.82751	1.75983	-0.0379241	-1.01577	-0.123479	0.907683	1.78958	1.73252	6.87982	0.00233895	0.793782	1.32491	2.73295	0.0522837	0.43095	1.1764	1.61986	0.180577	1.82751	1.75983	6.7802	0.00246993	0.831706	1.3458	2.78246	0.0496932	0.468874	1.19495	1.70342	0.163697	-0.995803	-1.30765	-3.97743	0.0164364	-1.35863	-1.47273	-6.13146	0.00358555	-0.362832	-1.12625	-1.4145	0.230123	1034	42	42	2.29941	29
Contig10765	0.199316	0.0534028	-0.110706	-6.69033	0.0196932	1.22784	0.600536	0.580517	0.0437282	1.50592	0.941783	0.399628	-0.00830004	-1.10623	-0.174204	0.870167	-0.0669774	-4.44268	-2.23406	0.0892074	0.024035	1.22648	0.513526	0.634647	-0.0279932	-1.35828	-0.583085	0.591128	-0.0866706	-5.45492	-2.83663	0.0470278	-0.0520282	-1.6659	-0.894205	0.421754	-0.110706	-6.69033	-2.4668	0.0691841	-0.0586774	-4.01605	-1.27191	0.272323	1041	1	1	0.0543796	1
Contig10766	1.51156	0.318541	0.696826	1.24172	-0.153146	-1.05312	-0.72874	0.506535	0.54368	1.17908	1.5943	0.186095	0.142212	1.04684	0.867524	0.4346	0.198259	1.0653	0.884963	0.426168	0.696826	1.24172	2.03252	0.111891	0.295358	1.10245	1.76137	0.152973	0.351404	1.1219	1.54944	0.196204	-0.401468	-1.12632	-1.26799	0.273583	-0.345422	-1.1068	-0.982662	0.381409	0.0560464	1.01763	0.303308	0.776776	1140	65	67	3.32703	43
Contig10767	0.371866	0.104056	0.212485	12.4101	0.0415033	1.64352	0.592967	0.585104	-0.0458719	-3.46326	-1.03636	0.358572	0.058413	1.90571	0.973859	0.385271	0.166613	3.58337	1.61115	0.182439	-0.0873752	-5.69193	-1.44955	0.220781	0.0169098	1.15953	0.232891	0.827278	0.12511	2.18031	1.12495	0.323545	0.104285	6.59996	2.15945	0.0969488	0.212485	12.4101	2.18829	0.0938716	0.1082	1.88034	1.02851	0.361835	1229	1	3	0.138184	0
Contig10768	0.0875965	0.0434787	-0.0351878	-3.26215	0.0275502	2.18788	0.946467	0.397503	-0.00561439	-1.31939	-0.259347	0.808168	0.0102101	1.44023	0.456477	0.671735	-0.00763765	-1.49101	-0.381119	0.722493	-0.0331646	-2.88668	-1.05051	0.352758	-0.0173401	-1.51912	-0.540742	0.61739	-0.0351878	-3.26215	-1.15409	0.312722	0.0158245	1.90023	0.620858	0.568321	-0.00202326	-1.13007	-0.0861972	0.935452	-0.0178478	-2.14739	-0.739428	0.500691	1302	1	1	0.0434787	0
Contig10769	0.123631	0.0793221	-0.0647443	-3.44866	0.0499745	2.21267	1.05292	0.351779	-0.00836572	-1.2547	-0.158748	0.88156	-0.0147698	-1.5586	-0.301649	0.777952	-0.00885794	-1.27379	-0.169068	0.873948	-0.0583402	-2.77624	-1.4436	0.222338	-0.0647443	-3.44866	-1.82866	0.141447	-0.0588325	-2.81848	-1.4703	0.21543	-0.00640406	-1.2422	-0.151881	0.886634	-0.000492225	-1.01521	-0.0106767	0.991993	0.00591183	1.22359	0.14149	0.894323	626	0	0	0	1
Contig1077	1.08287	0.433182	0.644256	2.67355	0.251944	1.65446	1.09817	0.333793	0.644256	2.67355	3.01056	0.0395284	0.272424	1.70766	0.81747	0.459554	0.442101	2.14842	1.72742	0.159163	0.392311	1.61596	2.50735	0.0662445	0.02048	1.03216	0.068364	0.948777	0.190157	1.29856	0.904617	0.416826	-0.371831	-1.56562	-1.29139	0.26614	-0.202155	-1.24442	-1.04605	0.354583	0.169677	1.25811	0.529697	0.624359	626	3	3	0.27129	1
Contig10770	0.415094	0.123701	0.208257	4.10544	0.0756241	2.12767	1.24567	0.280869	0.0188765	1.28148	0.198074	0.852647	0.14564	3.17172	1.26703	0.273892	0.208257	4.10544	2.90108	0.0440703	-0.0567476	-1.66033	-0.586106	0.589282	0.0700159	1.4907	0.602495	0.579334	0.132633	1.92954	1.79737	0.146687	0.126763	2.47505	0.922038	0.408689	0.189381	3.20367	1.81879	0.143078	0.0626173	1.29439	0.511741	0.635789	957	1	1	0.0591528	0
Contig10771	1.10282	0.673324	0.669714	5.12739	0.283358	2.74631	1.90985	0.128768	0.650213	5.00721	2.51594	0.0656403	0.669714	5.12739	4.38058	0.0118695	0.585782	4.61013	2.10294	0.10331	0.366855	1.82325	1.23538	0.284287	0.386356	1.86701	1.82604	0.141878	0.302424	1.67866	0.961236	0.390867	0.019501	1.024	0.0651689	0.951167	-0.0644312	-1.08613	-0.169931	0.873313	-0.0839322	-1.1122	-0.264959	0.804134	601	2	2	0.188383	0
Contig10772	0.387611	0.097383	0.15399	3.40312	0.0978016	1.8191	1.60441	0.183892	-0.0553219	-1.86334	-1.12429	0.323794	-0.0424758	-1.55217	-0.744967	0.497682	0.0986679	1.82636	0.820983	0.457766	-0.153124	-3.3896	-2.60046	0.0600191	-0.140277	-2.82356	-2.13997	0.0990912	0.000866244	1.00399	0.00696011	0.99478	0.0128461	1.20047	0.234447	0.826149	0.15399	3.40312	1.29247	0.265801	0.141144	2.83482	1.15148	0.31368	627	2	2	0.180572	1
Contig10773	0.42277	0.179428	0.263101	2.77824	-0.0182823	-1.06973	-0.152027	0.886525	-0.132524	-1.8957	-1.40654	0.232297	-0.0138033	-1.05176	-0.138245	0.896727	0.130577	1.46555	1.0842	0.339254	-0.114242	-1.77213	-1.38623	0.237942	0.00447895	1.01708	0.0504441	0.962187	0.148859	1.56774	1.33577	0.252562	0.118721	1.80241	2.47575	0.0685227	0.263101	2.77824	3.18241	0.033458	0.14438	1.54141	1.62164	0.180199	960	7	7	0.412775	4
Contig10774	2.7965	0.967703	-1.74644	-1.29163	-0.89184	-1.1435	-2.60774	0.059561	0.568752	1.08003	1.39285	0.236088	0.62835	1.08842	1.17456	0.30532	-1.11809	-1.1867	-4.09449	0.0149202	1.46059	1.23502	3.52266	0.0243914	1.52019	1.24461	2.81631	0.0480079	-0.226246	-1.03778	-0.80118	0.467917	0.0595987	1.00776	0.10204	0.923636	-1.68684	-1.28167	-4.68708	0.00939812	-1.74644	-1.29163	-3.50009	0.024894	870	104	104	6.76708	85
Contig10775	0.176321	0.0671817	0.0695852	3.85779	-0.00787721	-1.32351	-0.252809	0.812876	0.00346936	1.10766	0.0853537	0.936082	0.0233917	1.72585	0.568451	0.600122	0.061708	2.91482	1.12624	0.323059	0.0113466	1.46599	0.262593	0.805834	0.0312689	2.28418	0.71581	0.513673	0.0695852	3.85779	1.22685	0.287152	0.0199224	1.55811	0.391498	0.71539	0.0582387	2.63152	0.93277	0.403743	0.0383163	1.68892	0.610473	0.574532	1152	0	0	0	1
Contig10776	4.20717	1.9666	2.99363	1.31099	2.08472	1.21657	3.36335	0.0282171	2.84022	1.29505	12.7356	0.000218994	2.99363	1.31099	5.6931	0.0047024	2.47823	1.25745	3.5652	0.0234763	0.755501	1.06451	1.22295	0.288473	0.908907	1.07761	1.16526	0.308665	0.393505	1.0336	0.43586	0.685429	0.153405	1.01231	0.293095	0.784026	-0.361996	-1.02991	-0.522154	0.629145	-0.515402	-1.04258	-0.612794	0.57314	4650	641	765	9.31313	472
Contig10777	2.25046	0.613124	-0.950783	-1.24513	-0.452086	-1.10328	-0.880723	0.428206	-0.932306	-1.23922	-1.7316	0.158385	-0.950783	-1.24513	-1.72433	0.159738	-0.198716	-1.04291	-0.254185	0.811885	-0.48022	-1.12322	-1.75494	0.154125	-0.498697	-1.12857	-1.67135	0.169972	0.25337	1.05788	0.402545	0.707868	-0.0184771	-1.00476	-0.0543861	0.959236	0.73359	1.18823	1.12852	0.322203	0.752067	1.19389	1.13804	0.318642	645	35	45	3.94948	39
Contig10778	0.320221	0.145659	-0.0948656	-2.95386	-0.0948656	-2.95386	-1.44949	0.220796	-0.0646413	-1.82056	-0.716829	0.513107	-0.0601033	-1.7214	-0.944984	0.398175	-0.0366781	-1.34362	-0.317807	0.766531	0.0302242	1.6225	0.326616	0.760334	0.0347623	1.71597	0.519555	0.630799	0.0581874	2.19844	0.496208	0.645776	0.00453801	1.05761	0.049736	0.962717	0.0279632	1.35497	0.210785	0.843358	0.0234252	1.28116	0.201517	0.850128	522	0	2	0.216894	0
Contig10779	8.48605	1.97689	1.94082	1.26126	-1.13083	-1.1409	-1.8835	0.132743	-1.71774	-1.23091	-0.828395	0.454012	-1.72811	-1.23263	-1.88484	0.132538	0.212714	1.02323	0.139617	0.89571	-0.586913	-1.0789	-0.27476	0.797108	-0.597282	-1.0804	-0.568512	0.600085	1.34354	1.1674	0.835745	0.450314	-0.0103688	-1.0014	-0.00461724	0.996537	1.93046	1.25951	0.755814	0.491829	1.94082	1.26126	1.10868	0.329738	363	57	57	8.88905	45
Contig1078	2.057	0.908267	1.53789	1.996	1.53789	1.996	6.82164	0.00241437	1.41977	1.91951	6.79481	0.00245017	1.11731	1.72362	6.96134	0.00223808	0.678576	1.43947	2.74731	0.0515165	-0.118117	-1.03985	-0.530002	0.624166	-0.420583	-1.15803	-2.35971	0.0776877	-0.859316	-1.38662	-3.31948	0.0293927	-0.302466	-1.11365	-1.92832	0.126058	-0.741199	-1.33348	-3.02974	0.0387906	-0.438733	-1.19739	-2.14207	0.0988579	632	7	15	1.34357	8
Contig10780	1.03128	0.247966	0.369212	1.78459	0.319255	1.67843	1.59436	0.186081	0.281118	1.59739	1.38263	0.238956	0.313932	1.66712	1.27861	0.270181	0.369212	1.78459	1.33484	0.252838	-0.0381372	-1.05073	-0.314189	0.769082	-0.00532284	-1.00678	-0.0290049	0.97825	0.0499564	1.06325	0.223636	0.833998	0.0328143	1.04365	0.175598	0.869141	0.0880935	1.11719	0.389539	0.716728	0.0552792	1.07046	0.208806	0.844802	1071	7	7	0.369995	3
Contig10781	0.309764	0.147774	0.172491	2.91098	0.107931	2.19574	2.43699	0.0714402	0.0601725	1.66664	0.716367	0.513364	0.0454197	1.50319	0.793996	0.471642	0.172491	2.91098	3.13934	0.0348698	-0.0477586	-1.31747	-0.605454	0.57755	-0.0625114	-1.46072	-1.26577	0.274299	0.0645597	1.32574	1.38093	0.239438	-0.0147528	-1.10873	-0.169978	0.873278	0.112318	1.74662	1.31643	0.258394	0.127071	1.93653	2.14899	0.0980929	1373	3	4	0.164921	1
Contig10782	0.340688	0.0670458	0.143513	2.61304	-0.0834413	-1.93785	-6.77204	0.00248106	-0.000107142	-1.00062	-0.00188918	0.998583	0.0191526	1.11109	0.25076	0.814354	0.060072	1.34842	0.58519	0.589841	0.0833341	1.93664	1.49098	0.210229	0.102594	2.15312	1.35401	0.247178	0.143513	2.61304	1.40421	0.23294	0.0192597	1.11178	0.205242	0.847404	0.0601792	1.34926	0.517749	0.63195	0.0409195	1.21361	0.322219	0.763424	1456	0	5	0.1944	0
Contig10783	0.0686721	0	0.0228907	inf	0.0228907	#NUM!	1	0.373901	0	1	0	1	0.0161964	#NUM!	1	0.373901	0	1	0	1	-0.0228907	#NUM!	-1	0.373901	-0.00669426	-1.41332	-0.23873	0.823047	-0.0228907	#NUM!	-1	0.373901	0.0161964	#NUM!	1	0.373901	0	1	0	1	-0.0161964	#NUM!	-1	0.373901	978	0	0	0	0
Contig10784	0.657728	0.216397	0.313219	2.38335	0.0201777	1.08912	0.234786	0.825904	0.313219	2.38335	1.84737	0.138411	0.0413528	1.18264	0.413961	0.700137	0.013957	1.06164	0.132763	0.900792	0.293042	2.18833	1.55063	0.195928	0.0211751	1.08587	0.162662	0.878671	-0.00622076	-1.02588	-0.0463423	0.965259	-0.271866	-2.01528	-1.38904	0.237154	-0.299262	-2.24497	-1.50804	0.206033	-0.0273958	-1.11397	-0.190819	0.857961	678	3	3	0.250483	2
Contig10785	0.304995	0.0711224	-0.0729951	-1.28446	0.0183669	1.06789	0.218257	0.837912	0.00468512	1.01732	0.041828	0.96864	0.0590504	1.21826	0.634937	0.559973	-0.0139447	-1.05434	-0.156547	0.883185	-0.0136818	-1.04971	-0.151189	0.887145	0.0406835	1.14081	0.620959	0.568261	-0.0323116	-1.12592	-0.540196	0.617733	0.0543653	1.19752	0.550383	0.611347	-0.0186298	-1.0726	-0.195917	0.854225	-0.0729951	-1.28446	-1.01761	0.366409	1314	3	3	0.129245	4
Contig10786	0.191132	0.0861763	0.0971615	6.58411	0.0210587	2.2103	0.68575	0.530551	0.0353353	3.03081	0.636314	0.559161	0.0971615	6.58411	1.59563	0.185802	0.0695056	4.99465	2.22161	0.0904506	0.0142766	1.37122	0.244079	0.819178	0.0761028	2.97884	1.19652	0.297564	0.0484468	2.25972	1.33529	0.252704	0.0618262	2.17239	0.786077	0.475776	0.0341703	1.64796	0.581159	0.592306	-0.0276559	-1.31823	-0.432908	0.687402	1302	0	0	0	0
Contig10787	0	0	0	1	0	1	0	1	0	1	0	1	0	1	0	1	0	1	0	1	0	1	0	1	0	1	0	1	0	1	0	1	0	1	0	1	0	1	0	1	0	1	0	1	495	0	0	0	0
Contig10788	0.260009	0.101351	-0.124497	-2.98409	-0.124497	-2.98409	-2.13218	0.0999628	-0.0317892	-1.20449	-0.465628	0.665704	-0.027284	-1.17057	-0.507896	0.638253	-0.0622461	-1.49797	-0.801953	0.467517	0.092708	2.47747	1.35798	0.246021	0.0972131	2.54927	1.80974	0.144591	0.0622511	1.99208	0.80204	0.467472	0.00450516	1.02898	0.0700424	0.947522	-0.0304569	-1.24366	-0.357061	0.739087	-0.0349621	-1.2797	-0.471399	0.661918	1596	0	6	0.212817	0
Contig10789	0.135067	0	-0.0647905	-inf	-0.0647905	-inf	-1.6576	0.172737	-0.0346149	-2.14711	-0.700995	0.521941	-0.0647905	-inf	-1.6576	0.172737	-0.0647905	-inf	-1.6576	0.172737	0.0301756	#NUM!	1	0.373901	0	1	0	1	0	1	0	1	-0.0301756	#NUM!	-1	0.373901	-0.0301756	#NUM!	-1	0.373901	0	1	0	1	573	0	0	0	0
Contig1079	0.5302	0.131203	0.176733	inf	-0.11659	-inf	-1.83558	0.140316	0.060143	1.51585	0.320249	0.764811	0.0513265	1.44023	0.456477	0.671735	-0.00902586	-1.08391	-0.0722542	0.945868	0.176733	#NUM!	1	0.373901	0.167917	inf	1.8098	0.144581	0.107565	#NUM!	1	0.373901	-0.00881649	-1.05251	-0.0441691	0.966887	-0.0691689	-1.64305	-0.334322	0.754931	-0.0603524	-1.56108	-0.424863	0.692794	259	1	1	0.218568	0
Contig10790	7.32849	1.97824	-5.14765	-1.21703	-1.65228	-1.06071	-6.12238	0.00360514	-1.01675	-1.03651	-1.81528	0.143662	-1.38469	-1.05039	-1.11205	0.328445	-5.14765	-1.21703	-4.44262	0.0113111	0.635527	1.02335	1.16749	0.307859	0.267593	1.00983	0.216122	0.839467	-3.49537	-1.14737	-3.03638	0.0385388	-0.367934	-1.01339	-0.27625	0.796042	-4.1309	-1.17416	-3.30095	0.0299067	-3.76297	-1.15865	-2.24769	0.0878701	1512	493	761	28.4918	378
Contig10791	0.350513	0.139704	-0.167816	-6.47265	0.0142623	1.07995	0.121534	0.909129	0.0200822	1.11257	0.182228	0.864267	-0.0201795	-1.12754	-0.16002	0.880621	-0.147734	-5.81775	-1.39667	0.235023	0.00581993	1.03021	0.0790511	0.940789	-0.0344418	-1.21768	-0.359512	0.737389	-0.161996	-6.28286	-2.42468	0.0723957	-0.0402617	-1.25447	-0.46332	0.667222	-0.167816	-6.47265	-3.15062	0.0344936	-0.127554	-5.15968	-1.5707	0.191344	1104	0	0	0	3
Contig10792	0.0404768	0	0.0134923	inf	0.0134923	#NUM!	1	0.373901	0	1	0	1	0	1	0	1	0	1	0	1	-0.0134923	#NUM!	-1	0.373901	-0.0134923	#NUM!	-1	0.373901	-0.0134923	#NUM!	-1	0.373901	0	1	0	1	0	1	0	1	0	1	0	1	693	0	0	0	0
Contig10793	0.953151	0.269584	0.25137	2.22284	0.156991	1.76371	2.03216	0.111937	0.25137	2.22284	0.955507	0.39343	0.211433	2.02856	1.44537	0.221873	0.165766	1.8064	0.837668	0.44935	0.0943794	1.26032	0.367912	0.73158	0.0544417	1.15016	0.405828	0.70564	0.00877528	1.0242	0.046406	0.965211	-0.0399377	-1.09578	-0.140122	0.895336	-0.0856042	-1.23054	-0.27207	0.799034	-0.0456664	-1.12298	-0.201842	0.84989	453	0	1	0.124965	1
Contig10794	1.10815	0.391075	0.497355	1.29895	0.439601	1.26424	1.407	0.232173	0.497355	1.29895	1.55639	0.194601	0.308215	1.18526	0.997655	0.374909	0.0174978	1.01052	0.0464726	0.965161	0.0577549	1.02746	0.351456	0.742978	-0.131385	-1.06663	-0.921416	0.408977	-0.422103	-1.25108	-1.63495	0.177399	-0.18914	-1.09592	-1.20032	0.296242	-0.479858	-1.28543	-1.79895	0.146417	-0.290718	-1.17293	-1.14488	0.316107	2001	22	56	1.58427	13
Contig10795	6.255	2.76127	4.19625	1.39379	3.20968	1.30121	3.13097	0.0351525	4.19625	1.39379	6.78783	0.00245958	0.718448	1.06742	1.15083	0.313917	3.54393	1.33257	3.47382	0.0254947	0.986574	1.07115	1.08627	0.33844	-2.49123	-1.21902	-2.73049	0.0524163	0.334249	1.02411	0.27443	0.797344	-3.4778	-1.30575	-8.59602	0.00100637	-0.652325	-1.04594	-0.722703	0.509858	2.82548	1.2484	3.11589	0.0356681	14379	1089	2427	9.55494	924
Contig10796	0.633988	0.117578	0.272574	3.53632	0.191611	2.78295	1.82389	0.142233	0.272574	3.53632	1.9761	0.119332	0.0130036	1.121	0.182398	0.864141	0.0907875	1.84478	1.28109	0.269392	0.0809631	1.27071	0.477412	0.657984	-0.178608	-2.48256	-1.46733	0.216187	-0.100824	-1.50855	-0.830002	0.453202	-0.259571	-3.15461	-1.71883	0.160769	-0.181787	-1.91693	-1.20536	0.294493	0.0777839	1.64566	0.829095	0.453659	1083	0	3	0.156812	0
Contig10797	0.278781	0.0998392	0.132726	1.97018	0.0483724	1.35358	1.27482	0.271391	0.0897682	1.65617	1.06636	0.346348	0.132726	1.97018	2.91842	0.0433117	0.0601678	1.4398	1.5851	0.188122	0.0413958	1.22355	0.480756	0.655803	0.084354	1.45553	1.72335	0.159922	0.0117954	1.0637	0.280493	0.793009	0.0429582	1.1896	0.47901	0.656941	-0.0296004	-1.15028	-0.343744	0.748347	-0.0725587	-1.36837	-1.48205	0.21246	1720	3	4	0.131649	2
Contig10798	0.911612	0.200884	0.332655	1.9158	0.219691	1.60481	0.920006	0.409631	0.227374	1.62596	1.47125	0.215188	0.191204	1.52638	1.22915	0.286376	0.332655	1.9158	1.46102	0.217807	0.0076826	1.01318	0.0292271	0.978084	-0.0284867	-1.05138	-0.108127	0.919102	0.112963	1.19378	0.362607	0.735246	-0.0361693	-1.06524	-0.189916	0.858623	0.105281	1.17826	0.41644	0.698464	0.14145	1.25512	0.558137	0.606514	750	4	4	0.301916	5
Contig10799	0.101969	0	0.0339896	#NUM!	0	1	0	1	0	1	0	1	0	1	0	1	0.0339896	#NUM!	1	0.373901	0	1	0	1	0	1	0	1	0.0339896	#NUM!	1	0.373901	0	1	0	1	0.0339896	#NUM!	1	0.373901	0.0339896	#NUM!	1	0.373901	498	0	0	0	0
Contig108	1.87805	0.539962	-0.860945	-1.3434	-0.860945	-1.3434	-2.08651	0.105245	-0.0979874	-1.02997	-0.217704	0.838315	-0.352606	-1.11693	-0.767273	0.485703	-0.591826	-1.21318	-1.47348	0.214622	0.762958	1.30432	2.34642	0.078823	0.50834	1.20276	1.50337	0.207175	0.269119	1.10734	1.05993	0.348934	-0.254618	-1.08444	-0.664861	0.542511	-0.493839	-1.17788	-1.58731	0.187633	-0.23922	-1.08617	-0.736848	0.502097	1532	14	89	3.28865	5
Contig1080	0.168964	0	0.0563212	#NUM!	0	1	0	1	0.0563212	#NUM!	1	0.373901	0	1	0	1	0	1	0	1	0.0563212	#NUM!	1	0.373901	0	1	0	1	0	1	0	1	-0.0563212	#NUM!	-1	0.373901	-0.0563212	#NUM!	-1	0.373901	0	1	0	1	307	0	0	0	0
Contig10800	0.0523176	0	0.0174392	#NUM!	0	1	0	1	0.0174392	#NUM!	1	0.373901	0	1	0	1	0	1	0	1	0.0174392	#NUM!	1	0.373901	0	1	0	1	0	1	0	1	-0.0174392	#NUM!	-1	0.373901	-0.0174392	#NUM!	-1	0.373901	0	1	0	1	1179	0	0	0	0
Contig10801	1.61823	0.288804	-0.683545	-1.88091	0.18121	1.21363	0.888963	0.424253	0.611258	1.72062	1.31191	0.259776	0.0885805	1.10443	0.371523	0.729091	-0.0722868	-1.09316	-0.421631	0.694967	0.430048	1.41775	0.959026	0.391854	-0.0926293	-1.09888	-0.458371	0.670484	-0.253497	-1.32669	-2.19112	0.0935754	-0.522677	-1.55793	-1.12364	0.324038	-0.683545	-1.88091	-1.57262	0.190911	-0.160867	-1.20732	-0.949915	0.395946	405	4	4	0.559103	6
Contig10802	0.601543	0.165173	-0.283193	-2.30129	0.00993414	1.03531	0.11356	0.915058	0.219453	1.77996	1.63444	0.177506	-0.0637407	-1.29289	-0.983747	0.380936	-0.0304602	-1.1214	-0.272402	0.798797	0.209519	1.71925	1.42459	0.227394	-0.0736748	-1.33854	-0.834154	0.451112	-0.0403943	-1.16099	-0.318287	0.766193	-0.283193	-2.30129	-2.10055	0.103589	-0.249913	-1.99605	-1.53573	0.199405	0.0332805	1.15293	0.295874	0.782051	919	4	6	0.369592	2
Contig10803	0.0688448	0.0313154	0.0396309	inf	0.0288792	inf	1.80309	0.145714	0.0188525	#NUM!	1	0.373901	0.0136342	#NUM!	1	0.373901	0.0396309	inf	1.92898	0.125963	-0.0100267	-1.53185	-0.405322	0.705983	-0.0152451	-2.11815	-0.724789	0.508708	0.0107517	1.3723	0.412724	0.700972	-0.00521837	-1.38274	-0.224291	0.833522	0.0207784	2.10215	0.745173	0.49757	0.0259967	2.90673	1.05432	0.351209	1214	0	0	0	0
Contig10804	0.0770082	0	-0.0256694	-inf	-0.00375656	-1.17143	-0.133893	0.899953	-0.00521089	-1.2547	-0.158748	0.88156	-0.0256694	#NUM!	-1	0.373901	-0.0256694	#NUM!	-1	0.373901	-0.00145433	-1.07109	-0.0621946	0.953392	-0.0219129	-inf	-1.93504	0.125089	-0.0219129	-inf	-1.93504	0.125089	-0.0204585	#NUM!	-1	0.373901	-0.0204585	#NUM!	-1	0.373901	0	1	0	1	1005	0	0	0	1
Contig10805	0.406527	0.0855489	0.100623	1.68601	0.100623	1.68601	0.773451	0.482424	0.0193683	1.13205	0.48991	0.649852	0.0524732	1.35775	1.11227	0.32836	0.0858524	1.58531	1.34087	0.251045	-0.0812543	-1.48935	-0.64116	0.55631	-0.0481494	-1.24177	-0.372333	0.728533	-0.0147702	-1.06352	-0.108309	0.918966	0.0331049	1.19937	0.897255	0.420305	0.0664841	1.4004	1.16887	0.307362	0.0333792	1.16761	0.534642	0.621233	1587	2	6	0.214023	2
Contig10806	0.177952	0.0594924	0.0956291	6.1374	0.0412748	1.93874	1.08071	0.340632	-0.025354	-2.36207	-0.710621	0.516558	0.0702751	2.59831	1.41127	0.231003	-0.00797959	-1.22172	-0.189738	0.858754	-0.0666289	-4.57945	-4.83203	0.00844883	0.0290003	1.34021	0.775956	0.481099	-0.0492544	-2.36861	-1.88072	0.133171	0.0956291	6.1374	2.74789	0.0514858	0.0173744	1.93339	0.776862	0.480621	-0.0782547	-3.17442	-1.89415	0.131121	3263	1	1	0.0173488	0
Contig10807	0.0837325	0.0563276	-0.032982	-2.91704	0.00886905	1.21466	0.268524	0.801576	-0.0241129	-2.40154	-0.890376	0.423578	-0.0138047	-1.50175	-0.399444	0.709975	-0.00432298	-1.11685	-0.154021	0.885051	-0.032982	-2.91704	-1.07037	0.344744	-0.0226737	-1.82412	-0.603734	0.578587	-0.013192	-1.35659	-0.416368	0.698512	0.0103082	1.59915	0.317672	0.766626	0.0197899	2.15027	0.778407	0.479806	0.0094817	1.34463	0.284938	0.789836	1005	1	1	0.0563276	0
Contig10808	0.302471	0.0892189	-0.157491	-7.47969	-0.0120037	-1.37119	-0.408645	0.703731	0.137454	4.09986	2.03953	0.111003	-0.0200368	-1.82438	-0.584706	0.590137	0.0760185	2.71437	2.55661	0.0628635	0.149458	5.62168	2.29587	0.0833171	-0.0080331	-1.33051	-0.272342	0.79884	0.0880221	3.72191	3.65539	0.0216682	-0.157491	-7.47969	-2.33498	0.0798153	-0.0614354	-1.51043	-0.94137	0.399816	0.0960552	4.95204	3.21742	0.0323598	681	1	1	0.0831266	0
Contig10809	0	0	0	1	0	1	0	1	0	1	0	1	0	1	0	1	0	1	0	1	0	1	0	1	0	1	0	1	0	1	0	1	0	1	0	1	0	1	0	1	0	1	0	1	259	0	0	0	0
Contig1081	9.15859	3.36097	5.8973	1.34399	2.11876	1.12359	2.37791	0.0761626	5.69351	1.3321	4.73341	0.00908123	5.8973	1.34399	3.98143	0.0163815	5.84478	1.34093	5.58256	0.00504884	3.57475	1.18558	3.24098	0.0316446	3.77854	1.19616	2.6964	0.0542963	3.72602	1.19343	4.00413	0.0160748	0.203792	1.00892	0.125985	0.905823	0.15127	1.00662	0.122744	0.90823	-0.0525222	-1.00228	-0.0348913	0.973838	2396	352	698	16.4913	293
Contig10810	0.108215	0.0246056	0.0278697	4.39798	-0.0144277	-2.75908	-0.599405	0.581201	0.013442	1.594	0.31567	0.768037	0.00578441	1.25561	0.216441	0.839234	-0.00778155	-1.52408	-0.287503	0.788007	0.0278697	4.39798	0.753393	0.493131	0.0202122	3.46434	1.23144	0.285609	0.0066462	1.81033	0.391811	0.715176	-0.00765759	-1.2695	-0.197501	0.853065	-0.0212235	-2.42938	-0.544081	0.615293	-0.013566	-1.91365	-0.659914	0.545371	1140	0	0	0	0
Contig10811	0.192439	0.0798258	0.0245193	1.38133	0.0119501	1.18585	0.201482	0.850153	0.0245193	1.38133	0.537078	0.619697	0.00749651	1.11659	0.187899	0.860103	0.0108097	1.16811	0.254593	0.81159	0.0125692	1.16484	0.168929	0.874051	-0.00445357	-1.06203	-0.0627097	0.953006	-0.00114037	-1.01518	-0.0157316	0.988202	-0.0170227	-1.2371	-0.283316	0.790993	-0.0137095	-1.18253	-0.221784	0.835345	0.0033132	1.04615	0.0574269	0.956959	1047	1	1	0.054068	1
Contig10812	0.235872	0.0764838	-0.162432	-5.35223	-0.0756114	-1.60907	-1.28474	0.268235	-0.13473	-3.072	-6.08614	0.00368466	-0.104981	-2.10771	-1.98402	0.118256	-0.162432	-5.35223	-5.80519	0.00438036	-0.0591186	-1.90918	-1.04363	0.355577	-0.0293696	-1.30989	-0.395349	0.712763	-0.0868211	-3.32629	-1.46717	0.216228	0.029749	1.45751	0.589698	0.587092	-0.0277025	-1.74226	-1.20549	0.294448	-0.0574515	-2.53936	-1.07847	0.34152	1200	5	5	0.235872	3
Contig10813	0.229147	0	0.0763822	#NUM!	0	1	0	1	0	1	0	1	0.0763822	#NUM!	1	0.373901	0	1	0	1	0	1	0	1	0.0763822	#NUM!	1	0.373901	0	1	0	1	0.0763822	#NUM!	1	0.373901	0	1	0	1	-0.0763822	#NUM!	-1	0.373901	724	0	0	0	0
Contig10814	1.29174	0.384096	-0.499429	-1.47618	0.0579311	1.03887	0.179556	0.86623	-0.441498	-1.42094	-1.6419	0.175955	-0.212829	-1.1666	-0.663484	0.543306	-0.00165522	-1.00111	-0.00669001	0.994983	-0.499429	-1.47618	-1.66718	0.170805	-0.27076	-1.21195	-0.780541	0.478682	-0.0595864	-1.04003	-0.21247	0.842128	0.228669	1.21802	0.768483	0.485059	0.439842	1.41937	2.03187	0.111974	0.211174	1.1653	0.758793	0.49023	282	9	9	1.80668	4
Contig10815	1.8105	0.513724	0.940589	1.36354	0.454076	1.1755	1.85536	0.137135	0.940589	1.36354	3.39053	0.0275166	0.621565	1.24023	1.32422	0.256029	0.482642	1.18654	2.20227	0.0924188	0.486513	1.15996	1.86604	0.135451	0.167488	1.05507	0.364334	0.734052	0.0285654	1.00939	0.144564	0.892046	-0.319025	-1.09942	-0.667541	0.540966	-0.457947	-1.14917	-1.93332	0.125336	-0.138923	-1.04525	-0.311055	0.771295	1621	31	64	2.23503	35
Contig10816	1.60807	0.325502	1.03305	2.35726	0.61342	1.80593	4.54195	0.0104816	1.03305	2.35726	4.18194	0.0138965	0.620516	1.81525	2.88868	0.0446219	0.636621	1.83641	5.86208	0.00422726	0.419635	1.30529	1.77675	0.150253	0.0070958	1.00516	0.0350856	0.973693	0.0232012	1.01688	0.28661	0.788643	-0.412539	-1.29858	-1.42608	0.226993	-0.396434	-1.28362	-1.78481	0.148848	0.0161054	1.01166	0.0867642	0.935029	906	10	10	0.624826	6
Contig10817	0.486957	0.142623	0.234473	3.04701	0.0337896	1.29499	0.347932	0.74543	0.234473	3.04701	1.83437	0.140514	0.141424	2.23467	1.98254	0.118457	0.14914	2.30204	1.02621	0.362795	0.200683	2.35292	1.45107	0.220385	0.107634	1.72562	1.21274	0.291952	0.115351	1.77764	0.745992	0.497126	-0.0930486	-1.36352	-0.765264	0.486772	-0.0853323	-1.32362	-0.486094	0.652329	0.00771632	1.03015	0.0551633	0.958654	423	0	0	0	1
Contig10818	0.531883	0.203289	0.240377	2.0914	0.187454	1.85111	2.82413	0.0476279	0.196506	1.89221	3.27198	0.0307317	0.0286425	1.13005	0.330187	0.757828	0.240377	2.0914	1.65377	0.173518	0.00905134	1.0222	0.289939	0.786272	-0.158812	-1.63808	-2.27045	0.0856847	0.0529228	1.12981	0.389152	0.716992	-0.167863	-1.67445	-2.6236	0.0585776	0.0438715	1.10527	0.329797	0.758101	0.211735	1.85072	1.44021	0.223232	1194	7	7	0.33188	2
Contig10819	2.41362	0.607138	-0.904065	-1.6003	0.437698	1.22191	1.4021	0.23352	0.0917285	1.04651	0.141728	0.894147	-0.466366	-1.30967	-1.50654	0.2064	-0.115556	-1.06223	-0.160419	0.880326	-0.34597	-1.16761	-0.547384	0.613223	-0.904065	-1.6003	-3.27044	0.0307765	-0.553255	-1.29796	-0.78283	0.477479	-0.558095	-1.37058	-0.884802	0.426245	-0.207285	-1.11163	-0.22878	0.83026	0.35081	1.23294	0.497189	0.645143	1222	3	53	2.45523	1
Contig1082	5.60975	1.41718	3.01286	1.29102	-0.68883	-1.06654	-0.775983	0.481085	1.06963	1.09687	1.80304	0.145721	0.718173	1.06504	0.898541	0.419696	2.32403	1.21048	2.77197	0.0502295	1.75846	1.16985	2.31184	0.0818667	1.407	1.13591	1.51242	0.204971	3.01286	1.29102	3.12494	0.0353575	-0.351458	-1.02989	-0.536343	0.62016	1.2544	1.10357	1.78565	0.148703	1.60586	1.13656	1.81782	0.143239	1223	125	224	10.3683	106
Contig10820	0	0	0	1	0	1	0	1	0	1	0	1	0	1	0	1	0	1	0	1	0	1	0	1	0	1	0	1	0	1	0	1	0	1	0	1	0	1	0	1	0	1	0	1	657	0	0	0	0
Contig10821	1.37935	0.268567	0.578831	2.12906	0.163013	1.31797	0.832764	0.451811	0.578831	2.12906	1.80398	0.145563	0.398587	1.77748	3.45052	0.0260421	0.532498	2.03868	5.23195	0.0063752	0.415818	1.61541	1.14903	0.314578	0.235574	1.34865	1.15846	0.311129	0.369485	1.54684	1.88634	0.132308	-0.180244	-1.1978	-0.553647	0.609309	-0.0463324	-1.04433	-0.144365	0.892194	0.133911	1.14695	1.15714	0.311611	729	1	5	0.388266	3
Contig10822	0.0897852	0	-0.0299284	-inf	0.00195796	1.11875	0.0791394	0.940723	0.0134405	1.81518	0.393348	0.714128	-0.0164879	#NUM!	-1	0.373901	-0.0164879	#NUM!	-1	0.373901	0.0114826	1.6225	0.326616	0.760334	-0.0184458	#NUM!	-1	0.373901	-0.0184458	#NUM!	-1	0.373901	-0.0299284	#NUM!	-1	0.373901	-0.0299284	#NUM!	-1	0.373901	0	1	0	1	687	0	0	0	0
Contig10823	5.18896	1.00919	3.74337	1.48292	0.379508	1.04896	1.52493	0.201965	3.74337	1.48292	4.56878	0.0102702	1.2214	1.15757	2.20648	0.0919864	1.27138	1.16402	2.5284	0.0647746	3.36386	1.41371	4.22314	0.0134437	0.841893	1.10354	1.62152	0.180225	0.891873	1.10969	1.91902	0.127415	-2.52197	-1.28107	-2.69004	0.0546557	-2.47199	-1.27397	-2.72096	0.0529345	0.0499802	1.00557	0.0736533	0.944822	1227	167	168	7.75089	129
Contig10824	0.615871	0.18654	0.350327	1.85468	0.257907	1.62921	3.57149	0.0233446	0.148947	1.36338	1.49105	0.21021	0.350327	1.85468	4.49694	0.010848	0.309708	1.75558	2.44926	0.0705013	-0.10896	-1.19498	-1.52528	0.201881	0.0924192	1.13839	2.67539	0.0554942	0.0518007	1.07757	0.491364	0.64891	0.201379	1.36035	2.60908	0.0594775	0.160761	1.28767	1.2758	0.271076	-0.0406185	-1.05645	-0.371288	0.729252	3096	17	24	0.438831	10
Contig10825	0.464071	0.129207	0.247106	inf	0.0540416	inf	1.56289	0.193115	0.207432	inf	3.29839	0.0299786	0.247106	inf	2.27498	0.0852577	0.101306	inf	6.70042	0.0025814	0.15339	3.83837	2.13731	0.0993881	0.193064	4.57251	1.69369	0.165574	0.0472648	1.8746	1.25241	0.278647	0.0396741	1.19126	0.3161	0.767734	-0.106125	-2.04757	-1.64076	0.176192	-0.145799	-2.43919	-1.32948	0.254442	642	0	0	0	0
Contig10826	0.397434	0.143175	0.24634	4.47141	0.133376	2.87954	1.83497	0.140416	0.24634	4.47141	4.20803	0.0136077	0.146285	3.06144	2.94036	0.0423737	0.102992	2.45137	1.88815	0.132033	0.112963	1.55282	1.37084	0.242309	0.0129085	1.06317	0.168935	0.874046	-0.030384	-1.17467	-0.381628	0.722144	-0.100055	-1.46056	-1.58552	0.188031	-0.143347	-1.82405	-2.14105	0.0989706	-0.0432924	-1.24887	-0.728589	0.506618	3272	0	1	0.0173011	2
Contig10827	2.22375	1.03329	-1.1743	-1.7792	0.319154	1.13511	0.605592	0.577467	-0.151243	-1.06841	-0.200708	0.850719	-0.855147	-1.56743	-2.14263	0.098796	0.307312	1.1301	0.546213	0.613957	-0.470397	-1.21276	-0.643252	0.555082	-1.1743	-1.7792	-3.30523	0.029787	-0.0118418	-1.00444	-0.0222409	0.983321	-0.703904	-1.46707	-1.09094	0.33661	0.458555	1.2074	0.605476	0.577536	1.16246	1.77134	2.8615	0.04586	672	10	27	2.27448	4
Contig10828	0.28343	0.10967	0.141506	13.1054	0.132022	12.294	3.3712	0.0280126	0.12185	11.4238	1.60523	0.183714	0.141506	13.1054	2.31567	0.0815234	0.0869342	8.43692	1.40351	0.233131	-0.0101725	-1.07618	-0.121391	0.909235	0.00948437	1.066	0.134202	0.899724	-0.0450878	-1.45717	-0.631544	0.561977	0.0196569	1.1472	0.204682	0.847814	-0.0349153	-1.35403	-0.361563	0.735969	-0.0545722	-1.55334	-0.638827	0.557681	969	0	0	0	0
Contig10829	0.122908	0.0457139	0.0525867	2.75793	0.0186567	1.62368	0.867396	0.434662	0.0518809	2.73433	1.71433	0.16162	0.0525867	2.75793	2.14536	0.0984928	0.0364823	2.21957	1.15007	0.314194	0.0332242	1.68404	1.37568	0.240927	0.03393	1.69857	2.07166	0.107029	0.0178256	1.367	0.686778	0.529967	0.000705828	1.00863	0.0262779	0.980294	-0.0153986	-1.23192	-0.458709	0.670261	-0.0161044	-1.24255	-0.565196	0.602135	3513	0	0	0	1
Contig1083	2.57622	1.19862	0.904403	1.44495	-0.565006	-1.27797	-1.00288	0.372666	0.266813	1.10272	0.342434	0.749262	-0.285808	-1.12363	-0.414555	0.699736	0.339397	1.13066	0.60906	0.57538	0.831819	1.40924	1.09173	0.336302	0.279198	1.13736	0.416782	0.698233	0.904403	1.44495	1.69721	0.164894	-0.552621	-1.23904	-0.643081	0.555183	0.072584	1.02534	0.0958327	0.928263	0.625205	1.27044	0.940527	0.400199	435	24	24	3.12327	10
Contig10830	0.0973352	0.034435	0.0334094	5.0703	0.024237	3.95281	0.7242	0.509033	0.0215902	3.63035	0.698529	0.523327	0.0233067	3.83948	1.21068	0.292661	0.0334094	5.0703	1.24568	0.280864	-0.00264677	-1.08882	-0.0600823	0.954972	-0.000930223	-1.02952	-0.0252622	0.981056	0.00917245	1.28271	0.222162	0.83507	0.00171655	1.05761	0.049736	0.962717	0.0118192	1.39664	0.301193	0.778276	0.0101027	1.32057	0.326884	0.760146	1380	0	0	0	0
Contig10831	0.676867	0.1943	0.245527	2.19476	0.177827	1.86532	1.64447	0.175425	0.245527	2.19476	2.75712	0.0510003	0.151589	1.73765	1.15983	0.310631	0.234671	2.14193	1.13947	0.318112	0.0676998	1.17661	0.990455	0.378018	-0.0262382	-1.07348	-0.22316	0.834344	0.056844	1.14829	0.287265	0.788177	-0.093938	-1.26306	-0.936538	0.402018	-0.0108557	-1.02466	-0.0577032	0.956753	0.0830823	1.23266	0.393648	0.713923	750	4	5	0.377395	1
Contig10832	0.190007	0.101283	-0.0722099	-2.74693	-0.00132491	-1.02291	-0.0257806	0.980667	0.0543851	1.91929	0.835373	0.450501	0.0150208	1.2539	0.313547	0.769535	-0.0178248	-1.43122	-0.349934	0.744036	0.05571	1.96325	0.779528	0.479215	0.0163457	1.28263	0.290591	0.785808	-0.0164999	-1.39917	-0.280357	0.793106	-0.0393643	-1.53065	-0.570479	0.59887	-0.0722099	-2.74693	-1.01503	0.367495	-0.0328456	-1.79461	-0.588261	0.587968	819	0	0	0	0
Contig10833	0.240947	0.0874496	-0.13263	-inf	0.0856771	3.90452	2.48511	0.0678384	0.103132	4.49627	1.66363	0.17152	-0.0294978	#NUM!	-1	0.373901	-0.0294978	#NUM!	-1	0.373901	0.0174553	1.15155	0.304253	0.776106	-0.115175	-inf	-6.45382	0.00296744	-0.115175	-inf	-6.45382	0.00296744	-0.13263	-inf	-2.43247	0.0717889	-0.13263	-inf	-2.43247	0.0717889	0	1	0	1	768	0	0	0	0
Contig10834	0.401653	0.0582327	0.170166	3.09976	0.0724298	1.89375	1.06915	0.345228	0.0852774	2.05228	0.84232	0.447026	0.0242092	1.29873	0.458858	0.670162	0.170166	3.09976	1.61124	0.182419	0.0128476	1.08371	0.119658	0.910523	-0.0482206	-1.45815	-0.756583	0.491416	0.0977362	1.63684	0.876552	0.430218	-0.0610683	-1.58022	-0.619336	0.569228	0.0848886	1.5104	0.631097	0.562241	0.145957	2.38677	1.41588	0.229746	885	2	2	0.12793	0
Contig10835	0.163648	0.0493065	0.0756193	2.81323	0.0756193	2.81323	2.35925	0.0777265	0.0755607	2.81182	2.73562	0.05214	0.0218784	1.52461	0.526867	0.626152	0.0283145	1.67894	0.931526	0.404314	-5.86385e-05	-1.0005	-0.00206019	0.998455	-0.0537409	-1.84521	-1.27681	0.270753	-0.0473048	-1.6756	-1.518	0.203624	-0.0536823	-1.84429	-1.38279	0.238913	-0.0472462	-1.67477	-1.77728	0.15016	0.00643609	1.10122	0.157583	0.88242	2052	0	0	0	2
Contig10836	1.00036	0.419556	0.599194	3.19911	0.127463	1.4678	0.93695	0.40183	0.31689	2.16302	1.90737	0.129137	0.465963	2.71013	2.2388	0.0887395	0.599194	3.19911	3.60727	0.0226114	0.189427	1.47365	0.931579	0.404289	0.338501	1.84639	1.41704	0.229431	0.471732	2.17952	2.32022	0.0811171	0.149074	1.25294	0.579573	0.593278	0.282305	1.479	1.25709	0.277118	0.133231	1.18042	0.518022	0.631777	1240	2	6	0.273916	1
Contig10837	0.261891	0.0959534	-0.0873381	-2.23329	0.0189357	1.13601	0.234293	0.826261	-0.0640802	-1.85282	-1.30874	0.26075	-0.0684024	-1.9659	-1.59982	0.184889	-0.029063	-1.26383	-0.654627	0.54844	-0.0830159	-2.10483	-1.02252	0.364341	-0.0873381	-2.23329	-1.12546	0.323354	-0.0479987	-1.43573	-0.61131	0.57403	-0.00432216	-1.06103	-0.099484	0.92554	0.0350172	1.46603	0.777114	0.480488	0.0393394	1.55551	1.02915	0.361567	2133	4	7	0.185778	1
Contig10838	0.205589	0.0832422	0.118172	8.73054	0.0451377	3.95281	0.7242	0.509033	0.0666818	5.36219	4.00756	0.0160291	0.0434053	3.83948	1.21068	0.292661	0.118172	8.73054	2.94198	0.0423056	0.0215442	1.35655	0.35446	0.740892	-0.0017324	-1.02952	-0.0252622	0.981056	0.0730339	2.20869	1.02969	0.361344	-0.0232766	-1.39659	-0.703453	0.520563	0.0514897	1.62817	1.36499	0.243992	0.0747663	2.27388	1.51626	0.204042	741	0	0	0	0
Contig10839	0.420788	0.104725	0.180124	2.30925	0.074237	1.5396	1.08548	0.33875	0.137482	1.9993	2.17518	0.0952567	0.180124	2.30925	1.77331	0.150855	0.0496861	1.36115	0.843263	0.446556	0.0632445	1.29858	0.814073	0.461288	0.105887	1.4999	0.952503	0.39478	-0.0245509	-1.1311	-0.33067	0.757489	0.0426428	1.15503	0.394642	0.713245	-0.0877954	-1.46883	-1.26328	0.275106	-0.130438	-1.69655	-1.23514	0.284368	654	1	1	0.0865584	1
Contig1084	1.39678	0.327282	0.440523	1.61932	-0.0147904	-1.02079	-0.106323	0.920445	0.229406	1.31594	0.584165	0.590468	0.425733	1.58633	1.26682	0.27396	0.304753	1.41972	1.45792	0.218606	0.244196	1.34331	0.631668	0.561904	0.440523	1.61932	1.33941	0.251478	0.319544	1.44924	1.61958	0.180636	0.196327	1.20547	0.398237	0.710797	0.0753475	1.07886	0.180738	0.865361	-0.120979	-1.11736	-0.332337	0.756321	422	4	4	0.53658	5
Contig10840	2.18862	0.440624	1.45913	1.31644	-0.132897	-1.02882	-0.629337	0.563283	1.32624	1.27956	3.58395	0.0230861	-0.0492806	-1.0105	-0.240053	0.82209	0.323326	1.06815	1.47279	0.214797	1.45913	1.31644	4.42627	0.011455	0.0836167	1.01813	0.709762	0.517037	0.456223	1.09894	3.23169	0.0319243	-1.37552	-1.29299	-4.22044	0.0134728	-1.00291	-1.19792	-2.99313	0.0402137	0.372606	1.07937	2.81819	0.0479161	12373	276	963	4.40594	222
Contig10841	0.377395	0.172906	-0.0333074	-1.35867	-0.00893361	-1.07644	-0.0631292	0.952692	0.000373234	1.00297	0.00264617	0.998015	-0.0201975	-1.19126	-0.122971	0.908061	-0.0329342	-1.35465	-0.210629	0.843472	0.00930685	1.07964	0.102343	0.92341	-0.0112639	-1.10667	-0.0909081	0.931936	-0.0240006	-1.25845	-0.211934	0.842519	-0.0205708	-1.1948	-0.166739	0.875665	-0.0333074	-1.35867	-0.295641	0.782216	-0.0127367	-1.13715	-0.0905722	0.932187	300	2	2	0.377395	0
Contig10842	0.888285	0.3339	0.56818	2.26391	0.56818	2.26391	8.68642	0.000966847	0.0657184	1.14619	0.567743	0.60056	0.370389	1.82393	1.64706	0.174891	0.272661	1.60653	2.26434	0.0862658	-0.502462	-1.97516	-4.63348	0.00978166	-0.197791	-1.24123	-0.894155	0.421778	-0.295519	-1.40919	-2.60589	0.0596775	0.304671	1.5913	1.26451	0.274705	0.206943	1.40163	1.39581	0.235262	-0.0977278	-1.13532	-0.401819	0.708361	1401	2	10	0.404063	1
Contig10843	1.19335	0.530558	0.63443	6.86655	0.0817937	1.13705	0.193803	0.855774	-0.144257	-1.31877	-0.46296	0.667459	-0.488651	-5.51854	-1.61763	0.181052	0.145779	1.24427	0.489764	0.649947	-0.226051	-1.49952	-0.713817	0.514779	-0.570445	-6.27488	-1.8562	0.137001	0.0639849	1.09429	0.211195	0.843059	-0.344394	-4.1846	-2.97352	0.0410011	0.290036	1.64091	2.79624	0.0489989	0.63443	6.86655	9.04712	0.000827065	446	1	1	0.126926	3
Contig10844	0.142625	0.032923	0.0802401	inf	-0.0111732	-2.01813	-0.452039	0.674669	-0.0221476	#NUM!	-1	0.373901	0.0158712	1.71661	0.543612	0.615588	0.0580925	3.62298	1.22054	0.289291	-0.0109743	#NUM!	-1	0.373901	0.0270444	3.46434	1.23144	0.285609	0.0692658	7.31162	1.59104	0.186811	0.0380188	inf	1.99855	0.116309	0.0802401	inf	1.90463	0.129545	0.0422214	2.11054	0.913392	0.412711	852	1	1	0.0664427	0
Contig10845	0.257323	0.127128	0.0701196	2.4835	-0.00257989	-1.02577	-0.0269564	0.979786	-0.0554176	-2.17246	-0.779038	0.479473	0.0147019	1.14318	0.253069	0.812689	-0.0113851	-1.1247	-0.205867	0.846948	-0.0528378	-2.11787	-0.570842	0.598647	0.0172818	1.17264	0.208318	0.845158	-0.00880517	-1.09644	-0.108667	0.918699	0.0701196	2.4835	1.32922	0.254523	0.0440326	1.93159	0.886648	0.42536	-0.026087	-1.28573	-0.933504	0.403406	1305	0	3	0.130136	0
Contig10846	0.155295	0.0472895	-0.0367082	-1.70041	0.0281213	1.46103	0.784886	0.4764	0.00770142	1.12626	0.168527	0.874347	0.0268294	1.43985	0.559459	0.605692	-0.0085869	-1.16384	-0.282389	0.791655	-0.0204199	-1.29724	-0.372871	0.728162	-0.00129189	-1.01471	-0.0228001	0.982902	-0.0367082	-1.70041	-0.856838	0.439834	0.019128	1.27844	0.301868	0.777797	-0.0162883	-1.31079	-0.317007	0.767094	-0.0354163	-1.67576	-0.663235	0.54345	918	1	1	0.0616658	1
Contig10847	0.246305	0.0410356	0.138691	7.44653	0.0628345	3.92062	2.02843	0.112413	0.138691	7.44653	1.6707	0.170101	0.0662678	4.0802	3.01061	0.0395268	0.0988577	5.59502	2.58608	0.0609351	0.0758569	1.89933	0.911551	0.413572	0.00343335	1.0407	0.150801	0.887432	0.0360232	1.42708	0.931627	0.404267	-0.0724236	-1.82504	-0.901773	0.418168	-0.0398337	-1.33092	-0.462219	0.667947	0.0325899	1.37126	1.02039	0.365236	1053	0	0	0	0
Contig10848	0.718594	0.282616	-0.408943	-1.85921	-0.0996907	-1.12696	-2.42907	0.0720533	-0.408943	-1.85921	-4.85999	0.00827934	-0.0293599	-1.03432	-0.200762	0.850679	-0.102056	-1.13037	-0.783798	0.47697	-0.309252	-1.64975	-3.43607	0.0263885	0.0703308	1.08957	0.469847	0.662934	-0.00236544	-1.00302	-0.0176437	0.986768	0.379583	1.79752	2.27648	0.0851168	0.306887	1.64478	2.00747	0.11513	-0.0726963	-1.09286	-0.374523	0.727025	588	9	9	0.866467	7
Contig10849	0.345612	0.0946874	-0.171936	-3.60973	0.122759	2.06692	1.37109	0.242238	0.0331039	1.28771	0.653936	0.548842	-0.00217604	-1.01928	-0.0381082	0.971427	-0.0491765	-1.74643	-0.887539	0.424934	-0.0896555	-1.60511	-1.19215	0.299094	-0.124935	-2.10677	-1.56736	0.192098	-0.171936	-3.60973	-2.1901	0.0936818	-0.0352799	-1.31253	-1.17594	0.304828	-0.0822804	-2.24889	-3.08899	0.0366103	-0.0470005	-1.7134	-1.25281	0.278518	1602	2	6	0.21202	0
Contig1085	0.726579	0.20895	0.539979	5.25975	0.0395316	1.31185	0.31805	0.76636	0.323467	3.55174	1.58762	0.187566	0.539979	5.25975	5.4424	0.00553424	0.0582755	1.45972	0.576197	0.59535	0.283936	2.70742	1.39849	0.23452	0.500447	4.0094	5.12	0.00688615	0.0187439	1.11271	0.188016	0.860017	0.216512	1.48089	1.14724	0.315236	-0.265192	-2.43317	-1.39765	0.234751	-0.481703	-3.60326	-7.31719	0.00185586	685	1	1	0.0826412	0
Contig10850	0.0801451	0	-0.026715	-inf	-0.026715	#NUM!	-1	0.373901	-0.026715	#NUM!	-1	0.373901	-0.026715	#NUM!	-1	0.373901	-0.026715	#NUM!	-1	0.373901	0	1	0	1	0	1	0	1	0	1	0	1	0	1	0	1	0	1	0	1	0	1	0	1	424	0	0	0	0
Contig10851	0.726762	0.170048	0.407422	3.01534	0.0645244	1.27269	0.714228	0.514551	-0.0344618	-1.17047	-0.31461	0.768785	-0.0269168	-1.12836	-0.215433	0.839968	0.37296	2.57619	3.97672	0.0164461	-0.0989862	-1.48964	-0.750058	0.494928	-0.0914413	-1.43605	-0.630576	0.562549	0.308435	2.02421	2.58709	0.0608703	0.00754496	1.03732	0.0478473	0.964132	0.407422	3.01534	3.03248	0.0386865	0.399877	2.90686	2.71687	0.0531582	460	2	2	0.246127	1
Contig10852	0.317186	0.0580012	-0.0833382	-2.99737	-0.0833382	-2.99737	-0.828034	0.454195	-0.0781627	-2.6666	-0.722375	0.510039	-0.0572267	-1.84361	-0.481767	0.655144	-0.0730332	-2.4037	-0.660799	0.544859	0.00517548	1.12404	0.097443	0.927062	0.0261115	1.62581	0.361301	0.73615	0.010305	1.24698	0.178619	0.866918	0.020936	1.4464	0.253864	0.812116	0.00512955	1.10937	0.0732301	0.945139	-0.0158065	-1.3038	-0.184891	0.862311	976	0	1	0.0580012	2
Contig10853	0.852112	0.154515	0.407904	2.11989	0.0108342	1.02974	0.0776426	0.941841	0.129572	1.35574	0.91411	0.412376	0.291102	1.79921	1.40038	0.233996	0.407904	2.11989	2.4693	0.0689986	0.118738	1.31657	2.36827	0.0769662	0.280267	1.74724	1.75054	0.154918	0.39707	2.05865	4.02968	0.0157377	0.16153	1.32711	0.996907	0.375231	0.278332	1.56364	2.73846	0.051988	0.116802	1.17823	0.638638	0.557792	615	0	1	0.0920475	0
Contig10854	0.201054	0.0784988	0.149716	inf	0.0616688	inf	1.98858	0.117641	0.149716	inf	4.56599	0.010292	0.0213849	#NUM!	1	0.373901	0.0480355	inf	1.97642	0.11929	0.0880475	2.42775	1.95091	0.122829	-0.040284	-2.88376	-1.06939	0.345132	-0.0136333	-1.28382	-0.346018	0.746763	-0.128332	-7.00105	-3.27822	0.0305518	-0.101681	-3.11679	-2.49127	0.0673926	0.0266507	2.24624	0.823236	0.456623	774	0	0	0	0
Contig10855	0.907051	0.250572	0.479126	2.3576	-0.00703821	-1.01994	-0.268465	0.801618	0.472088	2.3115	3.41227	0.0269709	0.4141	2.15041	1.83874	0.139803	0.226681	1.62974	8.61721	0.000996932	0.479126	2.3576	3.4371	0.0263636	0.421138	2.19329	1.86464	0.13567	0.233719	1.66224	7.45375	0.00173084	-0.057988	-1.07491	-0.220019	0.836629	-0.245407	-1.41833	-1.76026	0.15317	-0.187419	-1.31948	-0.829783	0.453312	1227	8	8	0.36909	5
Contig10856	0.321471	0.125885	0.167186	2.88926	-0.0890983	-1.76387	-1.18963	0.299976	-0.117246	-2.32493	-2.27109	0.085625	0.0366645	1.17821	0.768756	0.484914	0.0499396	1.24273	0.828488	0.453965	-0.0281478	-1.31808	-0.416083	0.698704	0.125763	2.07821	1.94383	0.123832	0.139038	2.19202	1.86722	0.135266	0.153911	2.73925	4.36767	0.0119899	0.167186	2.88926	3.27844	0.0305455	0.013275	1.05476	0.282384	0.791658	945	2	2	0.119808	1
Contig10857	0.164991	0.0792734	0.0993808	4.55988	0.0178278	1.35368	0.39708	0.711584	-0.0224903	-1.80562	-0.544813	0.614834	0.0526239	2.04398	1.48003	0.212966	0.0768905	2.52539	2.14215	0.0988483	-0.0403182	-2.44422	-0.932258	0.403978	0.0347961	1.50994	0.919998	0.409635	0.0590626	1.86558	1.54858	0.196404	0.0751143	3.69063	2.24564	0.0880693	0.0993808	4.55988	2.93956	0.0424078	0.0242666	1.23553	0.915163	0.411885	1473	0	0	0	1
Contig10858	0.196095	0.0923814	-0.12565	-6.39663	0.0369806	1.89032	1.21715	0.290444	0.0214265	1.51585	0.320249	0.764811	0.107397	3.58561	3.22308	0.0321862	-0.0182532	-1.78397	-0.562198	0.603992	-0.0155541	-1.24704	-0.235146	0.825643	0.0704163	1.89683	2.21644	0.0909717	-0.0552339	-3.37227	-1.78903	0.148117	0.0859704	2.36542	1.27275	0.272052	-0.0396797	-2.70423	-0.591089	0.586246	-0.12565	-6.39663	-3.72085	0.0204593	727	0	1	0.0778669	0
Contig10859	0.653313	0.0881646	0.207916	2.59631	0.134628	2.03363	0.875635	0.430661	0.0882987	1.67793	1.0088	0.370137	0.103572	1.79519	0.714948	0.514151	0.207916	2.59631	1.20499	0.294622	-0.0463296	-1.21199	-0.307428	0.773859	-0.0310561	-1.13282	-0.163598	0.877981	0.0732874	1.27669	0.346167	0.746659	0.0152734	1.06989	0.107843	0.919313	0.119617	1.54733	0.704312	0.520082	0.104344	1.44626	0.508122	0.638108	372	0	0	0	1
Contig1086	0.401863	0.119681	-0.151992	-5.24724	0.0388029	1.26047	0.360271	0.736862	-0.0758647	-2.03767	-0.630376	0.562668	-0.0150208	-1.11213	-0.0912745	0.931663	-0.113189	-4.16294	-1.10889	0.329658	-0.114668	-2.56842	-1.29779	0.26414	-0.0538237	-1.40181	-0.376791	0.725465	-0.151992	-5.24724	-2.48456	0.0678787	0.0608439	1.83222	0.398697	0.710484	-0.0373244	-2.04299	-0.458537	0.670374	-0.0981683	-3.7432	-0.708019	0.518009	473	1	1	0.119681	1
Contig10860	0.148038	0.0473194	0.072229	3.95615	-0.0284765	-2.16547	-0.67149	0.538695	-0.021619	-1.6909	-0.497063	0.645225	0.0437525	1.82692	0.911104	0.413781	-0.023954	-1.82725	-0.557326	0.607019	0.00685751	1.28066	0.332714	0.756057	0.072229	3.95615	2.49335	0.0672426	0.00452253	1.1851	0.231872	0.828017	0.0653715	3.08915	2.14082	0.0989966	-0.00233498	-1.08064	-0.107286	0.919728	-0.0677064	-3.33825	-2.27202	0.0855365	1284	3	3	0.132265	0
Contig10861	0.141417	0	0.0814076	inf	0.037263	inf	1.93504	0.125089	0	1	0	1	0.0268022	#NUM!	1	0.373901	0.0814076	inf	1.92898	0.125963	-0.037263	-inf	-1.93504	0.125089	-0.0104608	-1.3903	-0.316965	0.767124	0.0441446	2.18468	0.951634	0.395171	0.0268022	#NUM!	1	0.373901	0.0814076	inf	1.92898	0.125963	0.0546054	3.03735	1.09224	0.336102	591	0	0	0	0
Contig10862	0.502235	0.181789	0.33409	2.90685	0.0509268	1.29067	0.828149	0.454136	0.283654	2.61898	2.39176	0.0750239	0.33409	2.90685	4.17305	0.0139967	0.0955917	1.5456	1.17406	0.3055	0.232727	2.02916	2.15183	0.0977811	0.283163	2.2522	4.45412	0.011211	0.0446649	1.19752	0.684221	0.53142	0.0504359	1.10992	0.421398	0.695123	-0.188062	-1.69448	-1.55937	0.193919	-0.238498	-1.88073	-2.87344	0.0453111	2169	4	5	0.130496	7
Contig10863	0.250984	0	0.0836613	inf	0.0105626	1.1864	0.120133	0.91017	-0.0566659	#NUM!	-1	0.373901	-0.00696053	-1.14004	-0.0923433	0.930865	0.0269954	1.4764	0.267161	0.802554	-0.0672285	#NUM!	-1	0.373901	-0.0175232	-1.35254	-0.209587	0.844232	0.0164328	1.24443	0.153111	0.885724	0.0497053	#NUM!	1	0.373901	0.0836613	#NUM!	1	0.373901	0.033956	1.68314	0.348935	0.744731	333	1	1	0.169998	0
Contig10864	2.76915	0.897551	1.45306	1.28182	0.361064	1.07003	0.742674	0.498926	0.0806866	1.01565	0.162083	0.879099	1.45306	1.28182	2.46901	0.0690199	1.06545	1.20664	1.54411	0.197441	-0.280378	-1.05354	-0.56658	0.601278	1.092	1.19793	1.8634	0.135865	0.704385	1.12767	1.02399	0.363724	1.37238	1.26207	2.30373	0.0825998	0.984763	1.18805	1.41457	0.230103	-0.387614	-1.0623	-0.507573	0.63846	600	49	49	4.62309	45
Contig10865	0.792018	0.353974	-0.363754	-4.30683	0.145426	1.79246	0.560756	0.604887	0.290243	2.58161	1.8283	0.141506	-0.0735106	-1.66827	-0.489156	0.650341	0.230187	2.25435	1.8639	0.135786	0.144817	1.44026	0.541621	0.616838	-0.218937	-2.99032	-0.834245	0.451067	0.0847603	1.25768	0.341674	0.749792	-0.363754	-4.30683	-2.22125	0.0904867	-0.0600567	-1.14517	-0.430239	0.689188	0.303697	3.76086	2.33837	0.0795204	288	1	1	0.19656	0
Contig10866	0.557929	0.231872	0.363798	7.152	-0.0854019	-2.44419	-1.4992	0.208197	0.113878	1.78788	0.766943	0.485878	0.278396	2.92612	3.2996	0.0299448	0.192707	2.33327	1.32247	0.256559	0.19928	4.36993	1.32936	0.254478	0.363798	7.152	4.18866	0.0138214	0.278109	5.70297	1.88974	0.131791	0.164518	1.63664	1.01358	0.36811	0.0788291	1.30505	0.391895	0.715119	-0.0856885	-1.25408	-0.536264	0.62021	801	0	1	0.0706732	1
Contig10867	0.401187	0.0565988	0.173718	2.35839	0.0833453	1.65172	1.29713	0.264345	0.173718	2.35839	2.40069	0.0743004	0.0481714	1.37668	1.34127	0.250926	0.0259555	1.20296	0.293777	0.783541	0.0903725	1.42784	0.982719	0.381384	-0.0351739	-1.19979	-0.523722	0.628148	-0.0573898	-1.37305	-0.546527	0.613759	-0.125546	-1.7131	-1.67495	0.169255	-0.147762	-1.96049	-1.34139	0.25089	-0.0222159	-1.14441	-0.245513	0.818142	615	1	1	0.0920475	1
Contig10868	0.173915	0.0780037	0.0855431	6.95591	-0.0610085	-5.2477	-1.14058	0.317697	-0.0402145	-2.14387	-0.644713	0.554226	-0.0001886	-1.00251	-0.00278218	0.997913	0.0245346	1.32552	0.457408	0.67112	0.0207939	2.44777	0.547535	0.613128	0.0608199	5.23457	1.31265	0.25955	0.0855431	6.95591	4.13195	0.0144709	0.0400259	2.1385	0.710175	0.516806	0.0647492	2.84173	1.69555	0.165215	0.0247232	1.32884	0.531608	0.623149	651	1	2	0.173915	0
Contig10869	0.625327	0.181266	0.264742	4.50022	0.213868	3.82761	1.80782	0.144914	0.264742	4.50022	1.70167	0.164033	0.227063	4.00205	1.26814	0.273533	0.195068	3.57904	1.12444	0.323736	0.0508739	1.17573	0.270897	0.799875	0.0131943	1.04558	0.0635379	0.952387	-0.0188005	-1.06945	-0.0926698	0.930622	-0.0376795	-1.12448	-0.163159	0.878305	-0.0696744	-1.25738	-0.307417	0.773867	-0.0319948	-1.11819	-0.131473	0.901749	549	1	1	0.103113	0
Contig1087	1.73527	0.358551	-0.672603	-1.72892	-0.200076	-1.17585	-1.01364	0.368084	0.101431	1.07582	0.233675	0.826709	0.257478	1.19245	0.807363	0.464729	-0.415125	-1.44989	-1.54771	0.196604	0.301507	1.26499	0.696211	0.524632	0.457554	1.40214	1.44089	0.223052	-0.215049	-1.23306	-0.806646	0.465097	0.156047	1.10842	0.31191	0.770691	-0.516557	-1.55981	-1.09998	0.333092	-0.672603	-1.72892	-1.83866	0.139816	696	9	17	1.3827	10
Contig10870	0.118585	0	0.0693914	#NUM!	0	1	0	1	0.0693914	inf	1.94422	0.123776	0.0273577	#NUM!	1	0.373901	0	1	0	1	0.0693914	inf	1.94422	0.123776	0.0273577	#NUM!	1	0.373901	0	1	0	1	-0.0420337	-2.53645	-0.934705	0.402857	-0.0693914	-inf	-1.94422	0.123776	-0.0273577	#NUM!	-1	0.373901	579	0	0	0	0
Contig10871	3.20729	0.672124	-1.08526	-2.39584	0.0987286	1.05597	0.121387	0.909238	-0.986532	-2.26885	-4.16724	0.0140625	-0.652451	-1.58696	-1.18478	0.301687	-0.0519659	-1.03035	-0.156001	0.883589	-1.08526	-2.39584	-1.33123	0.253919	-0.75118	-1.67578	-0.786663	0.475469	-0.150694	-1.08802	-0.177654	0.867629	0.33408	1.42969	0.603591	0.578672	0.934566	2.20202	2.76732	0.0504691	0.600485	1.54021	0.999049	0.374309	372	6	12	1.8261	4
Contig10872	0.222557	0	0.115521	inf	0.0135042	1.97641	0.440817	0.682122	0.0363791	3.63035	0.698529	0.523327	-0.0138305	#NUM!	-1	0.373901	0.10169	8.35263	1.54415	0.197433	0.0228749	1.83685	0.400134	0.709506	-0.0273347	#NUM!	-1	0.373901	0.0881863	4.22617	1.26073	0.275933	-0.0502096	#NUM!	-1	0.373901	0.0653114	2.30078	0.7999	0.468579	0.115521	inf	1.79418	0.147233	819	0	0	0	0
Contig10873	2.28784	0.766184	-1.52259	-1.60431	-1.01559	-1.33556	-3.20572	0.032722	-1.52259	-1.60431	-6.63135	0.00268296	-1.35437	-1.5039	-3.43756	0.0263525	-1.07373	-1.36172	-2.26358	0.0863379	-0.507003	-1.20123	-1.4026	0.233383	-0.338785	-1.12605	-0.70159	0.521608	-0.0581462	-1.01959	-0.105641	0.920953	0.168218	1.06676	0.390541	0.716044	0.448857	1.17815	0.888332	0.424555	0.280639	1.10441	0.469155	0.663389	876	62	62	4.00659	48
Contig10874	0.503145	0.0991814	0.182327	1.75943	-0.10035	-1.41798	-0.991484	0.377573	0.0819768	1.2408	0.527875	0.625513	0.0743962	1.21853	0.673496	0.537544	-0.0771803	-1.29318	-0.839829	0.44827	0.182327	1.75943	1.35129	0.247972	0.174747	1.72786	2.20323	0.09232	0.02317	1.09651	0.460254	0.669242	-0.00758059	-1.01827	-0.053385	0.959985	-0.159157	-1.60458	-1.24253	0.281905	-0.151577	-1.57578	-2.26148	0.0865389	1011	3	3	0.16798	5
Contig10875	0.201444	0	0.0721932	inf	-0.0219945	#NUM!	-1	0.373901	0.0451535	3.05295	0.639039	0.557556	0.0101451	1.46125	0.260497	0.807341	0.0501987	3.28233	1.17732	0.304336	0.067148	#NUM!	1	0.373901	0.0321396	#NUM!	1	0.373901	0.0721932	inf	1.97642	0.11929	-0.0350085	-2.08926	-0.47027	0.662657	0.00504513	1.07513	0.0660011	0.950544	0.0400536	2.24624	0.823236	0.456623	515	0	0	0	0
Contig10876	0.482167	0.137995	0.314486	2.98038	0.172628	2.08707	2.31817	0.0812996	0.0945746	1.59556	1.17636	0.304678	0.243648	2.5343	3.32402	0.0292685	0.314486	2.98038	3.86145	0.0181248	-0.0780533	-1.30805	-1.19581	0.297812	0.0710204	1.21429	1.26145	0.2757	0.141858	1.42802	2.13137	0.100053	0.149074	1.58835	2.33159	0.0801128	0.219911	1.86793	3.00714	0.0396619	0.0708377	1.17602	1.08567	0.338675	1680	2	3	0.101088	0
Contig10877	0.229522	0.0990579	0.109674	inf	0.0841915	inf	3.87259	0.0179539	0.0765072	#NUM!	1	0.373901	0.0711388	inf	1.7574	0.153682	0.109674	inf	1.97642	0.11929	-0.00768429	-1.10044	-0.0966138	0.92768	-0.0130527	-1.18348	-0.284074	0.790452	0.0254825	1.30267	0.427573	0.690975	-0.00536839	-1.07546	-0.0620222	0.953521	0.0331668	1.43351	0.350925	0.743348	0.0385352	1.54169	0.561028	0.604718	678	0	0	0	0
Contig10878	1.13986	0.182802	-0.339169	-1.18016	0.0667852	1.03099	0.202074	0.84972	-0.272384	-1.14469	-1.09939	0.333318	-0.138688	-1.06878	-0.556098	0.607782	-0.00234604	-1.00109	-0.00882528	0.993381	-0.339169	-1.18016	-1.14429	0.316326	-0.205473	-1.10191	-0.690037	0.528119	-0.0691312	-1.03211	-0.221811	0.835325	0.133696	1.07102	0.661717	0.544328	0.270038	1.14344	1.2163	0.290736	0.136341	1.06762	0.6091	0.575356	1715	60	61	2.01351	41
Contig10879	1.68008	0.542021	0.734475	1.40808	0.247589	1.13756	0.790104	0.47367	0.734475	1.40808	2.46054	0.0696507	0.0169617	1.00942	0.0787961	0.940979	0.0178844	1.00994	0.0520169	0.961009	0.486886	1.23781	1.46459	0.21689	-0.230627	-1.12694	-0.886047	0.425648	-0.229704	-1.12637	-0.614735	0.571977	-0.717513	-1.39494	-2.96259	0.0414479	-0.716591	-1.39423	-1.98341	0.118339	0.000922767	1.00051	0.00311479	0.997664	1026	30	30	1.65524	29
Contig1088	0.476066	0	0.221978	inf	0.0345623	1.97641	0.440817	0.682122	-0.0353974	#NUM!	-1	0.373901	0.0636032	2.79683	0.604947	0.577855	0.186581	6.27103	1.30641	0.261466	-0.0699597	#NUM!	-1	0.373901	0.029041	1.41511	0.239563	0.822444	0.152019	3.17295	0.980486	0.382361	0.0990007	#NUM!	1	0.373901	0.221978	inf	1.60432	0.183911	0.122978	2.24219	0.72283	0.509788	320	0	0	0	0
Contig10880	0.413089	0.12684	0.219176	2.67541	0.0837331	1.59786	0.942812	0.39916	-0.00923457	-1.07059	-0.122957	0.908072	0.209941	2.49901	2.38664	0.0754425	0.0994555	1.71012	1.34745	0.249101	-0.0929677	-1.71066	-1.66571	0.171101	0.126208	1.56397	1.74813	0.155355	0.0157224	1.07026	0.290837	0.785632	0.219176	2.67541	4.02491	0.0158	0.10869	1.83084	4.18214	0.0138943	-0.110486	-1.4613	-2.09826	0.103857	1725	2	4	0.131268	3
Contig10881	0.299521	0.119632	0.140653	2.15449	-0.0551037	-1.4523	-0.882362	0.427417	-0.00591182	-1.03457	-0.107065	0.919892	0.0855491	1.48351	1.79152	0.147689	0.0330672	1.18689	0.522586	0.62887	0.0491919	1.40377	0.629584	0.563137	0.140653	2.15449	1.92544	0.126478	0.0881709	1.72372	1.04937	0.353226	0.091461	1.53479	1.36567	0.243795	0.038979	1.22792	0.494685	0.646761	-0.052482	-1.24991	-0.711552	0.516039	825	2	2	0.137234	2
Contig10882	0.209972	0	0.0699908	#NUM!	0	1	0	1	0.0699908	#NUM!	1	0.373901	0	1	0	1	0	1	0	1	0.0699908	#NUM!	1	0.373901	0	1	0	1	0	1	0	1	-0.0699908	#NUM!	-1	0.373901	-0.0699908	#NUM!	-1	0.373901	0	1	0	1	327	0	0	0	0
Contig10883	1.48182	0.516782	0.801843	1.63835	0.128996	1.1027	0.867517	0.434603	0.291503	1.23207	0.963083	0.390044	0.801843	1.63835	3.03573	0.0385631	0.790119	1.62902	3.54846	0.0238316	0.162507	1.11732	0.495562	0.646194	0.672847	1.48577	2.29856	0.0830705	0.661122	1.47731	2.5832	0.0611204	0.51034	1.32976	1.29547	0.264864	0.498615	1.32218	1.35704	0.246294	-0.0117249	-1.00573	-0.0348551	0.973865	849	18	18	1.2002	15
Contig10884	0.872662	0.264944	0.433377	1.89959	0.123805	1.25699	1.10396	0.331554	0.433377	1.89959	2.42461	0.0724013	0.188478	1.39123	1.29207	0.265926	0.2849	1.59138	3.84156	0.0184349	0.309572	1.51122	1.5825	0.1887	0.064673	1.1068	0.389298	0.716893	0.161095	1.26603	1.48177	0.212529	-0.244899	-1.3654	-1.13	0.321646	-0.148477	-1.19367	-0.840705	0.447832	0.0964224	1.14386	0.673089	0.537777	606	4	4	0.373658	4
Contig10885	1.10222	0.39829	-0.504581	-2.29656	-0.469534	-2.10683	-1.33846	0.251761	-0.504581	-2.29656	-1.4629	0.217323	-0.130561	-1.17107	-0.362637	0.735225	-0.371439	-1.71115	-1.16257	0.309636	-0.0350473	-1.09006	-0.156552	0.883182	0.338974	1.79906	1.37504	0.241109	0.098095	1.23124	0.538142	0.619026	0.374021	1.96108	1.57105	0.191264	0.133142	1.34212	0.780042	0.478944	-0.240879	-1.46118	-1.20761	0.293717	359	7	7	1.1038	6
Contig10886	3.72102	1.09713	1.25597	1.35909	-0.228864	-1.06543	-0.735636	0.502758	1.0271	1.27562	3.74211	0.0200842	0.732592	1.19659	0.883906	0.426675	0.361355	1.09697	0.319093	0.765625	1.25597	1.35909	3.05849	0.037714	0.961456	1.27489	1.08848	0.337575	0.590219	1.16875	0.503207	0.641265	-0.294512	-1.06605	-0.338102	0.752286	-0.665749	-1.16286	-0.572081	0.597883	-0.371237	-1.09082	-0.264773	0.804268	402	27	27	3.80211	19
Contig10887	0.519623	0.158161	-0.194222	-2.76584	0.0985512	1.4792	0.773337	0.482484	0.0618369	1.30068	0.654552	0.548483	-0.0956709	-1.86983	-1.17109	0.306564	0.076101	1.37003	0.804999	0.465946	-0.0367143	-1.13725	-0.270986	0.799811	-0.194222	-2.76584	-1.53046	0.20065	-0.0224502	-1.07968	-0.16565	0.876468	-0.157508	-2.43204	-1.68002	0.168252	0.014264	1.05332	0.135677	0.898631	0.171772	2.56173	1.83091	0.141078	1034	4	4	0.218991	4
Contig10888	0.331626	0.127743	0.051342	1.86726	-0.00169873	-1.02869	-0.0249257	0.981308	0.0496433	1.81518	0.393348	0.714128	0.0261764	1.42984	0.349581	0.744282	0.0390461	1.64116	0.493273	0.647674	0.051342	1.86726	0.447629	0.677593	0.0278752	1.47086	0.523599	0.628226	0.0407448	1.68826	0.689386	0.528488	-0.0234668	-1.2695	-0.197501	0.853065	-0.0105972	-1.10603	-0.0871769	0.934721	0.0128696	1.1478	0.192805	0.856505	372	0	0	0	0
Contig10889	0.558695	0.17479	0.353232	inf	0.0913848	1.81017	0.971061	0.386506	-0.112797	-inf	-1.46283	0.217342	-0.0492328	-1.77454	-0.492669	0.648065	0.240435	3.13158	1.60419	0.183939	-0.204182	-inf	-3.78467	0.0193577	-0.140618	-3.21222	-1.68662	0.166953	0.14905	1.72999	1.06933	0.345157	0.0635641	#NUM!	1	0.373901	0.353232	inf	2.74841	0.0514586	0.289668	5.5571	2.02025	0.113465	435	2	2	0.260272	0
Contig1089	0.488273	0.119365	0.162758	inf	0.0475436	1.58203	0.564652	0.602471	-0.0816864	#NUM!	-1	0.373901	0.0245691	1.30077	0.245335	0.81827	0.0810713	1.99247	0.445187	0.679215	-0.12923	-inf	-6.3289	0.00319009	-0.0229745	-1.21622	-0.374011	0.727377	0.0335278	1.25944	0.204396	0.848023	0.106255	inf	1.83407	0.140562	0.162758	#NUM!	1	0.373901	0.0565023	1.53176	0.327054	0.760026	416	0	0	0	0
Contig10890	1.64288	0.694169	0.910991	1.67479	0.397105	1.29414	1.17674	0.304545	0.910991	1.67479	3.53786	0.0240596	0.654483	1.48479	1.41204	0.230792	0.70187	1.51989	2.48315	0.0679812	0.513885	1.29413	2.2431	0.0883176	0.257377	1.14731	0.57406	0.596664	0.304764	1.17444	1.18564	0.301383	-0.256508	-1.12796	-0.654842	0.548315	-0.209121	-1.10192	-1.53767	0.19895	0.0473871	1.02364	0.11595	0.91328	2475	26	75	1.71543	18
Contig10891	0.259716	0.07154	0.0991265	5.15683	0.0429685	2.80187	0.905916	0.416215	0.0991265	5.15683	1.25516	0.277747	0.0343646	2.44107	0.546282	0.613914	0.0187906	1.78797	0.384636	0.720082	0.056158	1.8405	0.655064	0.548186	-0.00860389	-1.1478	-0.120839	0.909645	-0.024178	-1.56706	-0.408742	0.703666	-0.0647619	-2.11253	-0.6805	0.533539	-0.0803359	-2.88417	-0.928485	0.405712	-0.0155741	-1.36527	-0.215839	0.839673	475	0	0	0	0
Contig10892	0.585949	0.169931	0.119864	1.20772	-0.0599336	-1.09536	-0.286245	0.788904	-0.111363	-1.19298	-0.750965	0.494439	-0.0872562	-1.14515	-0.818417	0.459072	0.00850158	1.01235	0.0518052	0.961168	-0.0514291	-1.08912	-0.246235	0.81762	-0.0273227	-1.04545	-0.150407	0.887723	0.0684351	1.10889	0.310544	0.771656	0.0241064	1.04177	0.228284	0.83062	0.119864	1.20772	0.733352	0.504007	0.0957578	1.15929	0.754883	0.492329	1221	14	14	0.649082	14
Contig10893	6.74593	2.79941	3.20094	1.19873	2.74806	1.17061	4.48376	0.0109582	0.331288	1.02057	0.500727	0.642861	3.20094	1.19873	3.29611	0.0300426	0.693207	1.04304	0.427028	0.691341	-2.41677	-1.14702	-9.01851	0.000837196	0.452886	1.02402	0.596127	0.583186	-2.05485	-1.12231	-1.36407	0.244256	2.86966	1.17457	3.58914	0.0229795	0.361919	1.02202	0.237031	0.824277	-2.50774	-1.14927	-1.48893	0.210739	1344	21	411	17.3113	13
Contig10894	0.8244	0.183583	0.545788	1.97183	0.295419	1.52602	1.40571	0.232527	0.215377	1.3835	2.69854	0.0541765	0.216363	1.38526	1.19602	0.297737	0.545788	1.97183	3.5773	0.0232236	-0.0800423	-1.10302	-0.410303	0.702609	-0.0790567	-1.10162	-0.311498	0.770982	0.250369	1.29214	1.06792	0.34572	0.00098562	1.00127	0.00604142	0.995469	0.330411	1.42525	2.5217	0.0652382	0.329425	1.42344	1.57905	0.18947	540	4	4	0.419327	4
Contig10895	0.398382	0.171492	0.254133	3.01976	0.0864671	1.68721	1.21262	0.291994	0.075167	1.5974	1.25811	0.276785	0.254133	3.01976	3.97961	0.0164064	0.130368	2.03612	2.73118	0.0523794	-0.0113001	-1.05622	-0.141027	0.894665	0.167666	1.7898	2.01428	0.11424	0.0439011	1.2068	0.612986	0.573025	0.178966	1.89042	2.43234	0.0717997	0.0552012	1.27465	0.918206	0.410468	-0.123765	-1.4831	-1.92758	0.126166	2355	5	8	0.192303	3
Contig10896	0.0745839	0	-0.0248613	-inf	-0.0125423	-2.01813	-0.452039	0.674669	-0.0248613	#NUM!	-1	0.373901	-0.0248613	#NUM!	-1	0.373901	-0.0248613	#NUM!	-1	0.373901	-0.012319	#NUM!	-1	0.373901	-0.012319	#NUM!	-1	0.373901	-0.012319	#NUM!	-1	0.373901	0	1	0	1	0	1	0	1	0	1	0	1	759	1	1	0.0745839	0
Contig10897	0.975763	0.25337	-0.340077	-1.45782	-0.281304	-1.35093	-1.17328	0.305779	-0.340077	-1.45782	-1.34347	0.250275	-0.120683	-1.12542	-0.451635	0.674937	-0.0512736	-1.0497	-0.201823	0.849904	-0.0587725	-1.07912	-0.273018	0.798355	0.160621	1.20038	0.693342	0.52625	0.230031	1.28697	1.06324	0.3476	0.219394	1.29535	0.893736	0.421977	0.288803	1.38879	1.24978	0.279511	0.0694096	1.07214	0.281665	0.792171	312	6	6	1.08864	3
Contig10898	1.8819	0.585598	1.40798	1.54808	0.800182	1.31149	2.74456	0.0516623	1.40798	1.54808	7.16033	0.00201353	0.784765	1.30549	3.72543	0.0203778	0.515199	1.20055	1.55348	0.195271	0.607793	1.1804	2.43926	0.0712655	-0.0154171	-1.0046	-0.0592113	0.955624	-0.284984	-1.0924	-0.780244	0.478838	-0.62321	-1.18583	-4.25444	0.0131116	-0.892777	-1.28948	-3.02557	0.0389494	-0.269567	-1.08741	-0.884998	0.426151	2242	50	90	2.27245	33
Contig10899	0.135067	0.026402	-0.0757676	-inf	-0.0262434	-1.52991	-0.82936	0.453525	-0.015159	-1.25011	-0.442404	0.681066	-0.0316242	-1.7164	-1.00036	0.373747	-0.0757676	-inf	-2.47514	0.0685675	0.0110844	1.22382	0.638628	0.557798	-0.00538088	-1.1219	-0.478363	0.657363	-0.0495243	-inf	-6.18025	0.00348248	-0.0164652	-1.37299	-0.95165	0.395164	-0.0606086	-inf	-3.93666	0.0170075	-0.0441434	-inf	-5.59198	0.0050181	1719	0	1	0.0329315	3
Contig109	2.73452	0.61377	-1.11504	-1.40001	-0.669081	-1.20692	-2.68485	0.0549512	-0.393397	-1.11211	-0.556044	0.607816	-0.389022	-1.11072	-0.499637	0.643564	-1.11504	-1.40001	-2.7895	0.0493373	0.275684	1.08526	0.412958	0.700814	0.280059	1.08661	0.377167	0.725206	-0.445955	-1.15998	-1.3769	0.240581	0.00437507	1.00125	0.00439756	0.996702	-0.721639	-1.25888	-0.978999	0.383012	-0.726014	-1.26045	-0.901182	0.418447	814	0	52	3.61631	0
Contig1090	0.61274	0.234035	-0.211468	-2.7177	0.158877	1.90424	1.24353	0.281575	0.0538065	1.30624	0.233611	0.826755	0.150213	1.85493	0.986054	0.37993	-0.0525908	-1.42718	-0.374369	0.727131	-0.105071	-1.45781	-0.541396	0.616979	-0.00866424	-1.02658	-0.0979672	0.926671	-0.211468	-2.7177	-3.20655	0.0326961	0.0964063	1.42006	0.456765	0.671544	-0.106397	-1.86424	-0.524977	0.627351	-0.202804	-2.64732	-1.91354	0.128222	906	0	1	0.0624826	2
Contig10900	0.619455	0.167364	-0.313622	-3.33679	-0.137815	-1.44454	-0.819525	0.458508	-0.0892425	-1.24887	-0.374492	0.727046	-0.203002	-1.82915	-1.231	0.285755	-0.313622	-3.33679	-1.91194	0.128458	0.048573	1.15668	0.256757	0.810032	-0.0651866	-1.26625	-0.828209	0.454107	-0.175806	-2.30993	-2.28744	0.0840942	-0.11376	-1.46465	-0.61066	0.574419	-0.224379	-2.67184	-1.20949	0.293068	-0.11062	-1.82422	-1.59296	0.186389	1152	7	12	0.589679	1
Contig10901	0.321144	0.062839	0.132081	5.3827	-0.0816676	-3.70988	-2.63944	0.0576144	0.0026534	1.02373	0.062514	0.953153	0.0240055	1.21471	0.576421	0.595213	0.0504136	1.45091	0.585877	0.589422	0.084321	3.79793	2.2961	0.0832956	0.105673	4.50643	2.95201	0.0418854	0.132081	5.3827	1.58419	0.188325	0.0213521	1.18655	0.463124	0.667351	0.0477602	1.41727	0.540933	0.61727	0.0264081	1.19445	0.300396	0.77884	1041	3	3	0.163139	1
Contig10902	3.62557	0.537183	-1.56563	-1.29518	-1.17749	-1.20686	-1.66525	0.171193	-1.19339	-1.21024	-1.61772	0.181032	-1.3593	-1.24668	-1.68227	0.167808	-1.56563	-1.29518	-2.00355	0.115647	-0.0158997	-1.0028	-0.0382015	0.971358	-0.18181	-1.03299	-0.342417	0.749273	-0.388142	-1.07318	-0.792856	0.472236	-0.16591	-1.03011	-0.29052	0.785859	-0.372243	-1.07018	-0.698656	0.523256	-0.206332	-1.0389	-0.329315	0.75844	1110	107	159	8.10889	63
Contig10903	0.428261	0.0731427	0.176023	1.93702	0.0436779	1.23251	1.22046	0.289317	0.169405	1.90179	2.81452	0.0480952	0.176023	1.93702	1.73895	0.15703	0.155538	1.82797	3.65177	0.0217375	0.125727	1.54302	2.43916	0.0712727	0.132345	1.57161	1.37381	0.241461	0.11186	1.48313	3.84076	0.0184476	0.00661776	1.01852	0.0613854	0.953997	-0.0138673	-1.04038	-0.245516	0.818139	-0.0204851	-1.05966	-0.206787	0.846276	1899	6	7	0.20867	2
Contig10904	19.0656	11.1783	14.0466	1.72952	0.979343	1.05086	0.563216	0.603361	12.9862	1.67445	8.16607	0.00122428	2.80157	1.1455	1.38766	0.23754	14.0466	1.72952	7.03294	0.00215389	12.0068	1.5934	9.44799	0.000699897	1.82223	1.09006	1.02474	0.36341	13.0672	1.64581	7.45164	0.00173269	-10.1846	-1.46176	-6.23583	0.00336944	1.06042	1.03289	0.660128	0.545247	11.245	1.50984	5.53493	0.00520771	1308	276	496	21.4665	180
Contig10905	0.080284	0.0419336	0.038894	inf	0.0151174	#NUM!	1	0.373901	0.0305994	inf	1.97798	0.119077	0.0267613	#NUM!	1	0.373901	0.038894	inf	1.92898	0.125963	0.015482	2.02411	0.715762	0.513699	0.0116439	1.77023	0.378835	0.724061	0.0237766	2.57279	0.943484	0.398855	-0.00383806	-1.14342	-0.124165	0.907174	0.00829463	1.27107	0.326381	0.760499	0.0121327	1.45337	0.362095	0.7356	1237	0	0	0	0
Contig10906	0	0	0	1	0	1	0	1	0	1	0	1	0	1	0	1	0	1	0	1	0	1	0	1	0	1	0	1	0	1	0	1	0	1	0	1	0	1	0	1	0	1	0	1	870	0	0	0	0
Contig10907	1.92025	0.71067	1.05313	1.57811	-0.646406	-1.35484	-1.26325	0.275116	-0.32555	-1.15195	-0.632974	0.561132	0.180315	1.07306	0.326312	0.760547	0.406721	1.16479	0.888774	0.424343	0.320856	1.17613	0.944128	0.398563	0.826721	1.45382	2.09098	0.104715	1.05313	1.57811	4.28554	0.0127913	0.505865	1.23611	1.26861	0.273382	0.732271	1.34178	2.91579	0.043426	0.226406	1.08549	0.702398	0.521154	531	22	25	2.66522	10
Contig10908	2.20535	0.497056	1.07404	3.81341	0.509931	2.33574	2.10524	0.103042	0.365264	1.95679	1.70548	0.163304	0.621949	2.62917	2.75726	0.0509926	1.07404	3.81341	2.31246	0.0818106	-0.144668	-1.19366	-0.557554	0.606877	0.112017	1.12562	0.416496	0.698426	0.56411	1.63263	1.15832	0.31118	0.256685	1.34361	1.05201	0.352149	0.708777	1.9488	1.49632	0.208907	0.452093	1.45042	0.94394	0.398648	1401	0	3	0.121219	1
Contig10909	0.642905	0.260119	0.322978	3.81998	0.322978	3.81998	3.44452	0.0261853	0.176633	2.54221	1.11302	0.328076	0.0534058	1.4663	0.419526	0.696384	0.290434	3.53583	2.17153	0.0956462	-0.146345	-1.50262	-0.891542	0.423022	-0.269573	-2.60519	-2.01122	0.11464	-0.0325448	-1.08036	-0.232179	0.827794	-0.123227	-1.73377	-0.664801	0.542546	0.113801	1.39085	0.599443	0.581178	0.237028	2.4114	1.44087	0.223057	390	1	1	0.145152	1
Contig1091	0.262993	0.108555	-0.0772345	-2.15787	-0.040357	-1.38962	-0.456437	0.671761	-0.0158501	-1.12374	-0.17242	0.87148	-0.0502985	-1.53715	-0.651752	0.550114	-0.0772345	-2.15787	-1.06815	0.345631	0.0245069	1.2366	0.256041	0.810548	-0.00994149	-1.10617	-0.121759	0.908962	-0.0368775	-1.55285	-0.478526	0.657257	-0.0344484	-1.36788	-0.4032	0.707423	-0.0613844	-1.92025	-0.757199	0.491085	-0.026936	-1.40381	-0.421844	0.694823	861	0	4	0.262993	0
Contig10910	4.23038	2.15842	3.60636	1.42966	0.487745	1.04561	0.526119	0.626626	-2.29964	-1.27398	-2.55242	0.0631432	0.339683	1.03177	0.372836	0.728186	1.30672	1.1222	1.33383	0.253141	-2.78739	-1.33209	-10.196	0.000521295	-0.148062	-1.01342	-0.485352	0.652812	0.818971	1.07325	1.7352	0.15772	2.63933	1.31445	12.393	0.000243681	3.60636	1.42966	8.61956	0.000995895	0.967033	1.08765	2.19906	0.0927496	255	49	49	10.8778	40
Contig10911	3.64715	1.15576	1.79897	1.35392	0.922123	1.18141	1.43275	0.22521	0.93878	1.18469	1.86027	0.136358	1.79897	1.35392	3.73675	0.0201781	1.76919	1.34806	1.95972	0.121594	0.0166571	1.00277	0.0304991	0.97713	0.876844	1.14602	1.67091	0.170058	0.847065	1.14106	0.91415	0.412357	0.860187	1.14285	2.52752	0.0648356	0.830408	1.1379	0.993196	0.376832	-0.0297788	-1.00435	-0.0362145	0.972847	3084	64	312	5.727	46
Contig10912	0.419794	0.100733	-0.123692	-2.15572	0.00555118	1.03865	0.0762741	0.942864	0.0211642	1.14736	0.263033	0.805518	0.0870972	1.60644	0.734455	0.503404	-0.0365943	-1.34192	-0.391406	0.715453	0.015613	1.10466	0.319777	0.765143	0.081546	1.54666	0.816576	0.46001	-0.0421455	-1.39379	-0.61799	0.570031	0.065933	1.40012	0.624404	0.56621	-0.0577585	-1.53967	-0.756568	0.491424	-0.123692	-2.15572	-1.06785	0.345749	828	1	1	0.0683686	3
Contig10913	0	0	0	1	0	1	0	1	0	1	0	1	0	1	0	1	0	1	0	1	0	1	0	1	0	1	0	1	0	1	0	1	0	1	0	1	0	1	0	1	0	1	0	1	279	0	0	0	0
Contig10914	1.04122	0.373893	0.531417	1.16546	-0.0942674	-1.02935	-0.530678	0.623738	0.437149	1.13223	2.31063	0.0819754	0.193608	1.05856	0.76626	0.486242	0.345444	1.10449	4.00968	0.0160008	0.531417	1.16546	2.21989	0.0906232	0.287875	1.08963	0.985354	0.380235	0.439712	1.13691	2.58492	0.0610096	-0.243542	-1.06959	-0.813649	0.461505	-0.091705	-1.02511	-0.503489	0.641084	0.151837	1.04339	0.613654	0.572624	2215	74	134	3.42467	49
Contig10915	0.558408	0.205531	0.364628	3.08799	0.161356	1.92398	3.00924	0.03958	0.321247	2.83957	3.2063	0.032704	0.171038	1.97942	1.48312	0.212191	0.364628	3.08799	7.65479	0.00156515	0.159891	1.47588	1.48346	0.212106	0.00968209	1.02882	0.0793775	0.940545	0.203272	1.605	3.27706	0.0305851	-0.150209	-1.43455	-1.01176	0.368883	0.0433815	1.08748	0.413421	0.700502	0.19359	1.56005	1.62048	0.180445	2187	5	5	0.129422	4
Contig10916	1.70344	0.429775	0.747312	1.65212	0.444368	1.38777	1.99841	0.116327	0.548117	1.4783	2.92315	0.0431076	0.732262	1.63899	5.81562	0.00435179	0.747312	1.65212	1.97453	0.119547	0.103749	1.06524	0.446877	0.678092	0.287894	1.18103	1.54785	0.196573	0.302943	1.19049	0.752707	0.4935	0.184145	1.1087	1.29213	0.265908	0.199195	1.11758	0.518309	0.631593	0.0150496	1.00801	0.0420005	0.968511	1002	11	16	0.903939	13
Contig10917	10.7188	4.1498	8.44747	1.53663	2.07389	1.13174	1.5122	0.205023	8.44747	1.53663	7.02604	0.00216182	5.91594	1.37581	4.4475	0.0112684	5.61765	1.35686	4.53209	0.0105605	6.37358	1.35775	7.96186	0.00134817	3.84205	1.21566	3.91185	0.0173667	3.54376	1.19891	4.14282	0.0143436	-2.53153	-1.11689	-3.47952	0.025363	-2.82982	-1.13249	-5.19775	0.00652624	-0.298286	-1.01397	-0.378758	0.724114	859	210	210	13.8393	198
Contig10918	1.16154	0.326977	0.778681	1.99451	0.455353	1.58157	3.22272	0.0321972	0.778681	1.99451	4.899	0.00804978	0.350432	1.44756	2.63678	0.0577745	0.24341	1.31088	0.983461	0.38106	0.323327	1.2611	2.72982	0.0524529	-0.104922	-1.09257	-1.30873	0.260753	-0.211943	-1.20649	-0.947625	0.396979	-0.428249	-1.37784	-3.95455	0.0167539	-0.535271	-1.52151	-2.27574	0.0851861	-0.107022	-1.10427	-0.48991	0.649852	1031	10	10	0.549071	12
Contig10919	0.181037	0.0606688	-0.0638891	-4.44853	-0.0309011	-1.59985	-0.521907	0.629302	-0.0621926	-4.07535	-1.09842	0.333696	-0.0638891	-4.44853	-1.14013	0.317864	-0.0152434	-1.22693	-0.227355	0.831296	-0.0312915	-2.54733	-0.935976	0.402275	-0.032988	-2.78059	-1.01708	0.366629	0.0156577	1.30395	0.319138	0.765593	-0.00169651	-1.09157	-0.0618572	0.953644	0.0469492	3.32158	1.02272	0.364256	0.0486457	3.62574	1.0766	0.342259	855	1	1	0.0662096	2
Contig1092	3.67822	1.42938	1.8062	1.84074	1.14112	1.53116	1.13848	0.318479	1.60128	1.74536	4.5197	0.0106608	1.50044	1.69842	2.96861	0.0412008	1.8062	1.84074	3.14708	0.034611	0.460161	1.13989	0.483044	0.654313	0.359318	1.10923	0.352774	0.742062	0.665083	1.20219	0.630879	0.56237	-0.100843	-1.02764	-0.253441	0.81242	0.204922	1.05465	0.425215	0.692557	0.305766	1.0838	0.508063	0.638145	830	10	22	1.50049	10
Contig10920	5.68916	2.35625	3.39861	1.37856	0.00345626	1.00038	0.0054936	0.99588	2.04486	1.22777	1.43021	0.225888	2.02771	1.22586	3.9554	0.016742	3.39861	1.37856	10.6078	0.000447042	2.0414	1.22729	1.35501	0.246885	2.02425	1.22538	2.89685	0.0442575	3.39516	1.37802	5.92699	0.00406054	-0.0171502	-1.00156	-0.0117327	0.991201	1.35376	1.12282	0.962918	0.390118	1.37091	1.12457	3.10359	0.0360954	675	114	114	9.56067	76
Contig10921	0.0918617	0	0.0489504	inf	0.0140335	#NUM!	1	0.373901	0.0227695	#NUM!	1	0.373901	0.0489504	inf	1.83407	0.140562	0	1	0	1	0.00873591	1.6225	0.326616	0.760334	0.0349169	3.4881	1.15795	0.311316	-0.0140335	#NUM!	-1	0.373901	0.026181	2.14983	0.74627	0.496976	-0.0227695	#NUM!	-1	0.373901	-0.0489504	-inf	-1.83407	0.140562	903	0	0	0	0
Contig10922	0.765115	0.495856	-0.259672	-1.32399	0.169807	1.20896	0.543191	0.615852	0.248509	1.30581	0.937826	0.40143	-0.0111629	-1.01393	-0.0359604	0.973037	0.229546	1.28247	0.911015	0.413822	0.0787026	1.08011	0.377492	0.724983	-0.180969	-1.2258	-0.685904	0.530463	0.0597389	1.06081	0.311674	0.770858	-0.259672	-1.32399	-1.26551	0.274384	-0.0189637	-1.0182	-0.197389	0.853147	0.240708	1.30033	1.27981	0.269798	933	9	9	0.54607	7
Contig10923	0.0554977	0	0.0184992	#NUM!	0	1	0	1	0	1	0	1	0	1	0	1	0.0184992	#NUM!	1	0.373901	0	1	0	1	0	1	0	1	0.0184992	#NUM!	1	0.373901	0	1	0	1	0.0184992	#NUM!	1	0.373901	0.0184992	#NUM!	1	0.373901	915	0	0	0	0
Contig10924	0.441567	0.187535	0.193544	3.0596	0.166102	2.76758	2.28427	0.0843878	0.127864	2.36067	1.75698	0.153758	0.147029	2.56462	2.28198	0.0846016	0.193544	3.0596	1.55537	0.194835	-0.038238	-1.17237	-0.435739	0.685509	-0.0190725	-1.07914	-0.235553	0.825348	0.0274418	1.10552	0.205173	0.847455	0.0191656	1.0864	0.236547	0.824628	0.0656798	1.29607	0.490948	0.64918	0.0465143	1.193	0.359372	0.737485	1386	1	1	0.0408436	2
Contig10925	0.535552	0.201387	0.393373	6.74476	0.0831961	2.21498	3.72121	0.020453	0.307728	5.49402	8.58861	0.0010097	0.393373	6.74476	4.95344	0.00774219	0.231114	4.37515	2.34521	0.0789278	0.224532	2.48039	6.67798	0.00261387	0.310177	3.04506	3.95417	0.0167593	0.147918	1.97525	1.51297	0.204838	0.0856443	1.22765	1.02827	0.361937	-0.0766147	-1.25573	-0.753364	0.493146	-0.162259	-1.54161	-1.30901	0.260667	1314	1	1	0.0430816	1
Contig10926	0.570468	0.166367	0.344433	1.43109	0.226761	1.28381	1.74065	0.156719	0.287129	1.35937	2.19354	0.0933231	0.134624	1.1685	2.23152	0.0894595	0.344433	1.43109	4.06635	0.0152687	0.0603681	1.05885	0.351915	0.742659	-0.0921367	-1.09869	-0.729964	0.505863	0.117672	1.11472	0.843383	0.446496	-0.152505	-1.16335	-1.2021	0.295622	0.0573037	1.05276	0.409001	0.703491	0.209808	1.22473	2.67862	0.0553079	2049	9	27	0.745949	10
Contig10927	0.0896895	0.0414643	-0.0485519	-inf	0.0117875	1.65092	0.337235	0.752892	0.0304429	2.68109	1.64355	0.175613	0.0204458	2.12904	0.718733	0.512053	-0.018109	#NUM!	-1	0.373901	0.0186554	1.624	0.618777	0.569562	0.00865833	1.28961	0.233489	0.826844	-0.0298965	#NUM!	-1	0.373901	-0.00999706	-1.25929	-0.448678	0.676897	-0.0485519	-inf	-12.4732	0.000237606	-0.0385548	-inf	-1.7574	0.153682	1251	0	0	0	0
Contig10928	0.498263	0.119653	-0.139686	-2.05685	-0.124416	-1.84382	-0.920499	0.409403	-0.117036	-1.75593	-0.953481	0.39434	-0.139686	-2.05685	-1.15495	0.312408	-0.0992524	-1.57502	-0.809703	0.463527	0.00737971	1.05005	0.0842637	0.936896	-0.0152705	-1.11553	-0.179576	0.866215	0.0251636	1.17067	0.288099	0.787583	-0.0226502	-1.17137	-0.356829	0.739248	0.0177839	1.11487	0.267284	0.802466	0.0404341	1.30592	0.64027	0.556833	1023	0	3	0.166009	0
Contig10929	0.262231	0.0747115	0.0629826	1.50921	0.0392652	1.31746	1.74453	0.156011	0.0629826	1.50921	0.959808	0.391505	0.0096396	1.07794	0.252134	0.813363	0.00180519	1.01459	0.0274523	0.979414	0.0237174	1.14555	0.377656	0.72487	-0.0296256	-1.2222	-0.893345	0.422163	-0.03746	-1.29851	-0.59512	0.583796	-0.053343	-1.40009	-0.76211	0.488456	-0.0611774	-1.4875	-0.694414	0.525645	-0.00783441	-1.06243	-0.111724	0.916424	2055	2	5	0.137735	0
Contig1093	2.66781	0.916021	-1.37731	-1.6159	0.173332	1.05765	1.12797	0.32241	0.606719	1.20178	0.68198	0.532695	-0.770594	-1.34459	-3.90836	0.017418	-0.495447	-1.19728	-1.26079	0.275913	0.433387	1.13628	0.483709	0.65388	-0.943927	-1.4221	-4.21444	0.0135379	-0.668779	-1.2663	-1.64288	0.175753	-1.37731	-1.6159	-1.52283	0.202465	-1.10217	-1.43886	-1.14071	0.31765	0.275147	1.12304	0.646782	0.553015	335	17	17	2.87271	13
Contig10930	0.583376	0.173294	0.267128	2.73887	-0.092228	-1.60036	-1.21516	0.291125	0.1749	1.71141	1.51072	0.205383	0.0436579	1.17758	0.401801	0.708373	0.0956094	1.38889	0.826161	0.455141	0.267128	2.73887	2.23075	0.0895367	0.135886	1.88455	1.20379	0.295037	0.187837	2.22273	1.56918	0.191688	-0.131242	-1.45333	-0.919211	0.41	-0.0792903	-1.23221	-0.534916	0.62106	0.0519515	1.17945	0.363959	0.734311	824	5	5	0.343502	2
Contig10931	0.787217	0.05909	-0.403648	-9.55954	-0.403648	-9.55954	-2.11311	0.102131	-0.359561	-4.94064	-1.82684	0.141746	-0.364089	-5.19857	-1.90118	0.130062	-0.39626	-8.26466	-2.07457	0.106677	0.0440868	1.93488	0.845273	0.445556	0.0395595	1.83888	1.54379	0.197516	0.00738854	1.15668	0.342355	0.749316	-0.00452723	-1.05221	-0.0839757	0.937111	-0.0366982	-1.67279	-0.704234	0.520126	-0.032171	-1.58979	-1.26007	0.276147	1813	7	14	0.437137	1
Contig10932	0.161634	0	0.0538779	#NUM!	0	1	0	1	0	1	0	1	0.0538779	#NUM!	1	0.373901	0	1	0	1	0	1	0	1	0.0538779	#NUM!	1	0.373901	0	1	0	1	0.0538779	#NUM!	1	0.373901	0	1	0	1	-0.0538779	#NUM!	-1	0.373901	294	0	0	0	0
Contig10933	0.329157	0.157088	-0.206199	-3.15326	0.0872179	1.40615	1.29704	0.264372	0.0304438	1.14177	0.427292	0.691164	-0.118981	-2.24248	-4.49058	0.0109009	0.0414058	1.19282	0.454427	0.67309	-0.0567742	-1.23156	-0.603048	0.579	-0.206199	-3.15326	-3.07757	0.0370191	-0.0458122	-1.17885	-0.416658	0.698316	-0.149425	-2.56039	-2.10402	0.103184	0.010962	1.04471	0.0974878	0.927029	0.160387	2.67486	1.76371	0.152555	627	2	2	0.180572	2
Contig10934	0.506531	0.126355	0.294021	7.4244	0.126218	3.75787	2.35645	0.0779642	0.294021	7.4244	2.29138	0.0837294	0.203532	5.4472	1.62036	0.180471	0.204906	5.47723	1.33716	0.252146	0.167803	1.97569	1.36354	0.244409	0.0773143	1.44954	0.643001	0.555229	0.0786885	1.45753	0.528572	0.625071	-0.090489	-1.36297	-0.540258	0.617695	-0.0891148	-1.3555	-0.471261	0.662008	0.0013742	1.00551	0.00733795	0.994497	495	0	0	0	0
Contig10935	0.342794	0.125942	-0.0829191	-1.39302	0.00500876	1.02002	0.0566735	0.957523	0.0119654	1.04782	0.099875	0.925249	0.0436759	1.17455	0.782085	0.47787	-0.0392432	-1.186	-0.648795	0.551838	0.00695667	1.02726	0.0538424	0.959643	0.0386672	1.1515	0.52332	0.628404	-0.044252	-1.20975	-0.571322	0.598351	0.0317105	1.12095	0.289457	0.786615	-0.0512087	-1.24272	-0.457266	0.671213	-0.0829191	-1.39302	-2.29346	0.0835384	777	1	2	0.145712	2
Contig10936	0.595437	0.133678	0.210837	1.33162	0.107167	1.16856	0.761456	0.488805	0.210837	1.33162	1.48562	0.211564	0.131389	1.20666	1.02486	0.36336	0.140967	1.22173	0.803109	0.46692	0.10367	1.13954	0.897881	0.420009	0.0242216	1.0326	0.246877	0.817156	0.0337999	1.04549	0.218178	0.83797	-0.0794484	-1.10356	-0.796114	0.470542	-0.0698701	-1.08995	-0.447912	0.677405	0.0095783	1.01249	0.0666901	0.950029	1713	5	22	0.72703	2
Contig10937	0	0	0	1	0	1	0	1	0	1	0	1	0	1	0	1	0	1	0	1	0	1	0	1	0	1	0	1	0	1	0	1	0	1	0	1	0	1	0	1	0	1	0	1	452	0	0	0	0
Contig10938	0.21841	0.0603234	-0.0746123	-inf	0.0502528	3.06296	0.93763	0.40152	-0.0243595	#NUM!	-1	0.373901	0.0453007	2.85967	1.0653	0.346773	0.0484439	2.98871	0.631022	0.562286	-0.0746123	-inf	-1.56289	0.193115	-0.0049521	-1.07109	-0.0837778	0.937258	-0.00180886	-1.02485	-0.0207771	0.984419	0.0696602	inf	1.99855	0.116309	0.0728034	#NUM!	1	0.373901	0.00314325	1.04512	0.0389416	0.970803	465	0	0	0	0
Contig10939	0.20706	0	0.0690201	inf	-0.0205553	#NUM!	-1	0.373901	0.0456086	3.21883	2.14844	0.098153	0.0484648	3.35778	0.672974	0.537843	-0.0205553	#NUM!	-1	0.373901	0.0661639	inf	12.4732	0.000237606	0.0690201	#NUM!	1	0.373901	0	1	0	1	0.00285622	1.04317	0.0412607	0.969065	-0.0661639	-inf	-12.4732	0.000237606	-0.0690201	#NUM!	-1	0.373901	918	1	1	0.0616658	0
Contig1094	3.17113	0.547288	1.06907	1.28137	-0.0199489	-1.00525	-0.0268786	0.979844	0.0937719	1.02455	0.207002	0.846119	0.858904	1.22488	1.54489	0.197259	1.04912	1.27468	2.27726	0.0850436	0.113721	1.02993	0.140423	0.895113	0.878853	1.23131	1.00829	0.370357	1.06907	1.28137	1.31307	0.25942	0.765132	1.19553	1.189	0.3002	0.955351	1.24414	1.69614	0.165101	0.190219	1.04066	0.293118	0.78401	482	22	29	3.40595	18
Contig10940	0.101299	0	0.0619719	inf	0.0619719	inf	1.97627	0.119309	0	1	0	1	0.0249651	#NUM!	1	0.373901	0	1	0	1	-0.0619719	-inf	-1.97627	0.119309	-0.0370067	-2.48234	-0.923273	0.408118	-0.0619719	-inf	-1.97627	0.119309	0.0249651	#NUM!	1	0.373901	0	1	0	1	-0.0249651	#NUM!	-1	0.373901	663	0	0	0	0
Contig10941	0.326362	0	0.108787	#NUM!	0	1	0	1	0.108787	#NUM!	1	0.373901	0.0875761	#NUM!	1	0.373901	0.107157	#NUM!	1	0.373901	0.108787	#NUM!	1	0.373901	0.0875761	#NUM!	1	0.373901	0.107157	#NUM!	1	0.373901	-0.0212113	-1.2422	-0.151881	0.886634	-0.00163033	-1.01521	-0.0106767	0.991993	0.019581	1.22359	0.14149	0.894323	189	0	0	0	0
Contig10942	2.79797	1.046	1.10172	1.2847	0.34459	1.08905	0.462504	0.667759	0.603485	1.15595	1.13649	0.319219	0.810153	1.20935	1.3798	0.239756	1.10172	1.2847	1.23826	0.283326	0.258895	1.06143	0.361604	0.73594	0.465563	1.11047	0.613763	0.572559	0.757133	1.17965	0.748844	0.495584	0.206668	1.0462	0.375918	0.726065	0.498239	1.11138	0.575651	0.595686	0.29157	1.0623	0.323587	0.762463	345	24	24	3.93803	14
Contig10943	0.131519	0	0.0438397	#NUM!	0	1	0	1	0.0438397	#NUM!	1	0.373901	0	1	0	1	0	1	0	1	0.0438397	#NUM!	1	0.373901	0	1	0	1	0	1	0	1	-0.0438397	#NUM!	-1	0.373901	-0.0438397	#NUM!	-1	0.373901	0	1	0	1	469	0	0	0	0
Contig10944	0.22833	0.149116	-0.110598	-2.81848	0.103386	2.51968	1.27379	0.271718	0.000698583	1.01027	0.0072238	0.994582	0.0292422	1.42984	0.349581	0.744282	-0.00721219	-1.11858	-0.0790349	0.940801	-0.102687	-2.49407	-1.25611	0.277437	-0.0741436	-1.76222	-1.12698	0.32278	-0.110598	-2.81848	-1.4703	0.21543	0.0285436	1.4153	0.338924	0.751712	-0.00791078	-1.13007	-0.0861972	0.935452	-0.0364544	-1.59939	-0.467984	0.664157	333	0	0	0	0
Contig10945	0.312434	0.0357974	0.109064	11.2255	0.0100709	1.94421	0.666078	0.541809	0.0108849	2.02054	0.452676	0.674248	0.109064	11.2255	1.11432	0.32758	0.0839711	8.87286	1.15268	0.313238	0.000814081	1.03926	0.0338239	0.974638	0.0989934	5.77381	1.01136	0.369049	0.0739002	4.56373	1.01434	0.367791	0.0981793	5.55571	0.985233	0.380288	0.0730861	4.39134	0.971673	0.386235	-0.0250932	-1.26515	-0.207254	0.845935	1062	0	0	0	0
Contig10946	0.30799	0.128592	-0.163959	-3.45911	-0.0813465	-1.5449	-1.61045	0.182589	-0.117229	-2.03373	-1.8054	0.145322	-0.163959	-3.45911	-2.05345	0.109261	-0.0494622	-1.27301	-0.627121	0.564597	-0.0358829	-1.31642	-0.665416	0.542191	-0.0826127	-2.23905	-1.16057	0.310364	0.0318843	1.21358	0.45491	0.67277	-0.0467299	-1.70087	-0.569545	0.599447	0.0677671	1.59757	0.835595	0.450389	0.114497	2.71726	1.22498	0.287785	993	2	4	0.228033	0
Contig10947	0.94879	0.357564	0.339579	1.50839	0.187754	1.2632	0.681245	0.533114	-0.0454013	-1.06797	-0.144408	0.892162	0.294178	1.41239	0.982868	0.381319	0.0345948	1.0485	0.13274	0.900809	-0.233155	-1.34906	-0.862921	0.436848	0.106424	1.1181	0.421525	0.695038	-0.153159	-1.20477	-0.746604	0.496795	0.339579	1.50839	1.15373	0.312853	0.0799961	1.11976	0.313842	0.769327	-0.259583	-1.34706	-1.0998	0.333161	717	14	14	1.10534	3
Contig10948	3.69848	0.729899	1.65634	1.27956	0.407507	1.06878	0.43515	0.685903	1.21167	1.20451	1.56802	0.19195	1.65634	1.27956	1.96923	0.120276	1.47667	1.24924	1.91423	0.128119	0.804162	1.12699	1.0133	0.36823	1.24883	1.19722	1.45158	0.22025	1.06916	1.16884	1.34941	0.248526	0.444673	1.06231	0.655423	0.547977	0.265002	1.03713	0.449278	0.676499	-0.179671	-1.02428	-0.265414	0.803808	1403	77	166	6.69788	42
Contig10949	0.411636	0.0805291	0.0959904	2.63158	0.0056271	1.09565	0.135631	0.898665	0.0783792	2.33223	0.548164	0.612735	0.0273213	1.46439	0.382869	0.721293	0.0959904	2.63158	0.828611	0.453903	0.0727521	2.12864	0.528762	0.624951	0.0216942	1.33655	0.362661	0.735208	0.0903633	2.40185	0.828142	0.45414	-0.0510579	-1.59263	-0.341895	0.749638	0.0176112	1.12835	0.100628	0.924688	0.0686691	1.79705	0.555572	0.60811	834	0	2	0.135753	0
Contig1095	0.52735	0.0915666	0.133376	1.86786	0.133376	1.86786	0.828354	0.454033	0.0752204	1.48945	0.398717	0.71047	0.0889132	1.57855	0.687595	0.529503	0.131718	1.85707	0.845026	0.445678	-0.0581553	-1.25406	-0.294097	0.783314	-0.0444625	-1.18328	-0.312591	0.77021	-0.00165805	-1.00581	-0.00994298	0.992543	0.0136927	1.05982	0.0791901	0.940685	0.0564972	1.24682	0.291854	0.784909	0.0428045	1.17644	0.313829	0.769336	651	0	0	0	1
Contig10950	0.81872	0.349651	0.549822	2.34534	0.281585	1.689	2.16975	0.0958364	0.549822	2.34534	4.57085	0.0102542	0.394056	1.9642	2.22691	0.0899194	0.267941	1.65562	1.11344	0.327914	0.268237	1.3886	3.70923	0.0206679	0.112472	1.16294	0.757041	0.49117	-0.0136436	-1.02016	-0.0618447	0.953653	-0.155765	-1.19404	-1.10979	0.32931	-0.281881	-1.4166	-1.31007	0.260342	-0.126115	-1.18639	-0.501903	0.642104	311	1	1	0.182023	2
Contig10951	0.32021	0.176697	0.124007	2.96435	-0.0556069	-1.52097	-0.398518	0.710605	-0.0236713	-1.1707	-0.261395	0.806695	-0.0992148	-2.57163	-0.903361	0.417419	0.0247923	1.15272	0.264232	0.804656	0.0319356	1.2992	0.29759	0.780832	-0.0436079	-1.69078	-0.351655	0.74284	0.0803992	1.75325	0.73032	0.505668	-0.0755435	-2.19666	-1.17852	0.303908	0.0484637	1.34948	1.66212	0.171824	0.124007	2.96435	1.80656	0.145126	438	0	0	0	1
Contig10952	0.242254	0	0.109714	inf	-0.0747761	#NUM!	-1	0.373901	0.0349382	1.46724	0.375264	0.726515	-0.0747761	#NUM!	-1	0.373901	0.00597522	1.07991	0.0542927	0.959305	0.109714	inf	1.97798	0.119077	0	1	0	1	0.0807513	#NUM!	1	0.373901	-0.109714	-inf	-1.97798	0.119077	-0.028963	-1.35867	-0.295641	0.782216	0.0807513	#NUM!	1	0.373901	345	0	0	0	1
Contig10953	0.179548	0	0.0598493	inf	-0.0408436	#NUM!	-1	0.373901	-0.0408436	#NUM!	-1	0.373901	0.0190057	1.46533	0.2623	0.806045	-0.0408436	#NUM!	-1	0.373901	0	1	0	1	0.0598493	#NUM!	1	0.373901	0	1	0	1	0.0598493	#NUM!	1	0.373901	0	1	0	1	-0.0598493	#NUM!	-1	0.373901	462	0	1	0.122531	0
Contig10954	0.295618	0.0509778	0.121672	2.36528	0.0513262	1.57593	1.76885	0.151643	0.0340589	1.38218	0.944506	0.398392	0.121672	2.36528	1.55439	0.195062	0.0376873	1.42289	0.45476	0.672869	-0.0172673	-1.14018	-0.554285	0.608912	0.0703458	1.50088	0.923896	0.407829	-0.0136389	-1.10756	-0.168676	0.874237	0.0876131	1.71128	1.10772	0.330105	0.00362843	1.02946	0.0433791	0.967478	-0.0839847	-1.66231	-0.772379	0.482991	1172	0	1	0.0483014	0
Contig10955	0.173096	0.0285955	0.0417224	1.73394	0.00585287	1.07219	0.127334	0.904821	-0.024234	-1.4263	-0.715539	0.513823	0.0174884	1.21569	0.446139	0.678583	-0.0227564	-1.39017	-1.03122	0.360705	-0.0300868	-1.52926	-0.559189	0.60586	0.0116356	1.13384	0.203027	0.849023	-0.0286093	-1.49051	-0.605179	0.577715	0.0417224	1.73394	0.866447	0.435125	0.00147756	1.02599	0.0414758	0.968904	-0.0402448	-1.69001	-0.988166	0.379012	1940	1	2	0.05836	1
Contig10956	2.71384	1.09994	1.93908	4.03215	1.64694	3.57533	6.20856	0.00342433	1.34568	3.10425	3.31268	0.0295803	0.914299	2.42969	2.73208	0.0523308	1.93908	4.03215	4.89041	0.00809965	-0.301257	-1.15175	-0.969524	0.387185	-0.732642	-1.47151	-3.51165	0.0246351	0.292138	1.12777	0.980618	0.382303	-0.431385	-1.27763	-1.16051	0.310384	0.593395	1.29891	1.38562	0.238114	1.02478	1.65953	2.83812	0.0469569	1890	4	20	0.599039	0
Contig10957	0.551739	0.130852	-0.172796	-1.66053	0.157768	1.57032	1.37321	0.241634	0.0180037	1.06508	0.181855	0.86454	0.102346	1.36997	1.04335	0.355693	-0.0150286	-1.05745	-0.094249	0.929444	-0.139764	-1.47437	-1.0689	0.34533	-0.0554216	-1.14624	-0.426091	0.69197	-0.172796	-1.66053	-0.955242	0.393549	0.0843422	1.28626	0.725375	0.508385	-0.0330323	-1.12627	-0.1929	0.856436	-0.117375	-1.44868	-0.687532	0.529539	1194	6	8	0.379291	3
Contig10958	0.458325	0.0407334	-0.167203	-3.33404	-0.0624911	-1.35436	-0.442292	0.681141	-0.12181	-2.04085	-1.09988	0.333129	-0.112643	-1.89261	-0.809937	0.463407	-0.167203	-3.33404	-1.43954	0.223409	-0.0593187	-1.50687	-0.668506	0.540411	-0.0501524	-1.39742	-0.410165	0.702702	-0.104712	-2.4617	-1.09772	0.333969	0.00916634	1.07832	0.107629	0.919473	-0.0453929	-1.63365	-1.2124	0.292068	-0.0545593	-1.76161	-0.59251	0.585381	519	1	1	0.109074	1
Contig10959	0.164913	0.0944738	-0.0864622	-inf	-0.0573594	-3.27676	-1.17553	0.304976	-0.00730148	-1.09703	-0.129202	0.903434	0.00390934	1.04736	0.0615922	0.953842	-0.0825528	-inf	-1.97554	0.11941	0.0500579	2.98694	1.09704	0.334232	0.0612688	3.43193	1.13439	0.320002	-0.0251934	#NUM!	-1	0.373901	0.0112108	1.14898	0.183567	0.863283	-0.0752514	-inf	-1.97798	0.119077	-0.0864622	-inf	-1.8098	0.144581	503	1	1	0.112543	0
Contig1096	1.88498	0.803236	0.97134	2.12122	-0.253037	-1.29208	-0.593604	0.584717	0.134859	1.12048	0.244746	0.818696	0.718303	1.64171	1.56458	0.19273	0.534647	1.47764	1.27896	0.270069	0.387896	1.44775	1.03157	0.360561	0.97134	2.12122	4.40825	0.0116164	0.787684	1.90923	7.03723	0.00214896	0.583444	1.46519	1.41314	0.230492	0.399788	1.31875	1.09036	0.336838	-0.183656	-1.11104	-0.900499	0.418769	190	1	1	0.297943	4
Contig10960	0.629587	0.234067	-0.152541	-1.68261	0.136647	1.57088	1.4074	0.232062	0.0501522	1.20952	0.477337	0.658033	-0.0158945	-1.07113	-0.121439	0.909199	0.0405183	1.16928	0.216343	0.839306	-0.0864945	-1.29876	-0.805902	0.465481	-0.152541	-1.68261	-1.14948	0.314414	-0.0961283	-1.34346	-0.509791	0.637038	-0.0660466	-1.29555	-0.476368	0.658666	-0.00963387	-1.03442	-0.0499703	0.962542	0.0564127	1.25244	0.271227	0.799639	531	1	1	0.106609	2
Contig10961	0.580527	0.144766	0.35731	inf	0.0163179	#NUM!	1	0.373901	0.140236	inf	1.94422	0.123776	0.35731	inf	2.8379	0.0469675	0.100231	inf	1.62993	0.17845	0.123918	8.59402	1.67564	0.169117	0.340992	21.8969	2.68583	0.054895	0.0839128	6.14239	1.31893	0.257633	0.217074	2.54792	1.49599	0.208988	-0.0400053	-1.39913	-0.422063	0.694676	-0.257079	-3.56488	-1.83469	0.140461	573	0	0	0	0
[truncated: 54,878 more rows]
[truncated: 49 more columns]

## Sheet: Column explanations
Feature ID	Contig#	Calculated with mapped reads in CLC Genomics workbench
Experiment Range (original values)
Experiment IQR (original values)
[truncated: 96 more rows]
