# Supplementary material for: A functional genomics screen in planarians reveals regulators of whole-brain regeneration
Source: eLife. 2016 Sep 9;5:e17002. doi: 10.7554/eLife.17002 (PMC5055394; doi:10.7554/eLife.17002)
Supplement: Supplementary file 2. — Mapped reads were analyzed independently for weighted gene correlation network analysis (WGCNA). Column explanations are listed in the second tab in this spreadsheet, but the modules for each differentially expressed contig are in column C. A greater number of genes were identified as being significantly upregulated in this analysis compared to our initial study because this list also includes genes differentially regulated in either direction (upregulation or downregulation) between any two samples. Also, the thresholds for fold-change and significance were not as strict. DOI: http://dx.doi.org/10.7554/eLife.17002.027 [file elife-17002-supp2.xlsx]

## Sheet: Rachel_AllResults_01oct14
ID	WGCNA_unmerge	WGCNA_merge15	logCPM	rawP_anova5	fdrP_anova5	rawP_anova4	fdrP_anova4	FC_cut.vs.whole	rawP_cut.vs.whole	fdrP_cut.vs.whole	FC_t12.vs.whole	rawP_t12.vs.whole	fdrP_t12.vs.whole	FC_t36.vs.whole	rawP_t36.vs.whole	fdrP_t36.vs.whole	FC_t72.vs.whole	rawP_t72.vs.whole	fdrP_t72.vs.whole	FC_t12.vs.cut	rawP_t12.vs.cut	fdrP_t12.vs.cut	FC_t36.vs.cut	rawP_t36.vs.cut	fdrP_t36.vs.cut	FC_t72.vs.cut	rawP_t72.vs.cut	fdrP_t72.vs.cut	codes_cut.vs.whole	codes_t12.vs.whole	codes_t36.vs.whole	codes_t72.vs.whole	codes_t12.vs.cut	codes_t36.vs.cut	codes_t72.vs.cut	whole	cut	12h	36h	72h	Gene.length	BLAST.top.hit	Min.eValue	GO.terms
Contig1178	0	0	0.286014	0.01166	0.0482104	0.01166	0.0482104	1.03215	0.896112	0.971418	1.25255	0.361177	0.593031	1.84266	0.00878144	0.0496353	-1.22629	0.440903	0.631771	1.21354	0.41447	0.782542	1.78527	0.00966465	0.0866652	-1.26571	0.355908	0.6462	XXX	XXX	up1.5	XXX	XXX	XXX	XXX	-0.195537	-0.104282	0.212784	0.755088	-0.428752	312	---NA---	0
Contig11904	0	0	4.66905	0.0016107	0.0101948	0.0016107	0.0101948	-1.32461	0.000789015	0.0236719	-1.05833	0.499288	0.708895	1.01896	0.822009	0.907672	-1.17047	0.0629764	0.181032	1.2516	0.00754638	0.101453	1.34972	0.000334004	0.00766165	1.13169	0.144161	0.406469	down	XXX	XXX	XXX	XXX	up	XXX	4.79599	4.38613	4.70817	4.82228	4.56086	2052	alpha 4 isoform 1	2.95e-144	C:pseudopodium; C:platelet alpha granule lumen; P:focal adhesion assembly; C:nucleus; C:Z disc; F:vinculin binding; C:actin cytoskeleton; C:cortical actin cytoskeleton; C:focal adhesion; F:calcium ion binding; C:dendritic spine; P:actin filament bundle assembly; P:regulation of apoptosis; F:actin filament binding; C:cytoplasm; F:integrin binding; F:actin binding; C:nucleolus; C:cytosol; P:negativ…
Contig13050	0	0	-0.438448	0.012368	0.0504376	0.012368	0.0504376	1.76959	0.164258	0.551459	4.12284	0.00100365	0.0119366	2.16428	0.0674013	0.200817	1.77985	0.179983	0.363863	2.32983	0.015955	0.161128	1.22304	0.570115	0.81986	1.0058	0.986967	0.995119	XXX	up1.5	XXX	XXX	XXX	XXX	XXX	-2.11705	-0.943122	0.295395	-0.600012	-2.40565	2492	oxysterol-binding protein 1	4.44e-113	P:lipid transport; P:steroid metabolic process; P:transport
Contig13263	0	0	0.989491	0.0192691	0.0703266	0.0192691	0.0703266	-2.21804	0.0038576	0.071294	1.0324	0.888997	0.947815	-1.42142	0.150186	0.334476	-1.12555	0.61344	0.766518	2.28991	0.00301136	0.0548587	1.56044	0.093608	0.354431	1.97063	0.0133439	0.0937932	XXX	XXX	XXX	XXX	XXX	XXX	XXX	1.11712	0.0700539	1.24548	0.550714	0.983171	914	---NA---	0
Contig19491	0	0	0.136418	0.0203574	0.0732087	0.0203574	0.0732087	-1.31925	0.355133	0.733842	-1.13105	0.682204	0.833831	-2.50497	0.0122445	0.0631081	1.33464	0.318187	0.519475	1.16639	0.610437	0.882453	-1.89879	0.0709465	0.302165	1.76072	0.0603057	0.246278	XXX	XXX	XXX	XXX	XXX	XXX	XXX	0.234247	-0.223413	0.0335398	-1.25532	0.59932	1098	methylmalonic aciduria cblc with homocystinuria	5.73e-28	C:mitochondrion; F:molecular_function; P:biological_process
Contig19641	0	0	-0.835649	0.0284211	0.0938519	0.0284211	0.0938519	1.01523	0.968814	0.992573	1.18029	0.678068	0.831074	-2.95644	0.0376224	0.137706	1.76774	0.141236	0.309773	1.16258	0.693888	0.916269	-3.00148	0.0297828	0.18054	1.74122	0.135083	0.392769	XXX	XXX	XXX	XXX	XXX	XXX	XXX	-1.20215	-1.16353	-1.55032	-2.81539	-0.349407	1473	eukaryotic translation initiation factor 4e-like isoform 2	3.84e-84	P:regulation of translation; P:interspecies interaction between organisms; P:translational initiation; C:cytoplasm; P:translation; F:RNA binding; C:eukaryotic translation initiation factor 4F complex; F:protein binding; F:RNA cap binding; F:translation initiation factor activity; C:cytosol
Contig20223	0	0	3.28648	0.00334768	0.0183303	0.00334768	0.0183303	1.11778	0.269629	0.667083	1.14734	0.182462	0.398804	-1.13077	0.242877	0.451438	1.34494	0.00449218	0.0280812	1.02645	0.793909	0.949575	-1.26395	0.0217271	0.148524	1.20323	0.061506	0.24929	XXX	XXX	XXX	up	XXX	XXX	XXX	3.12675	3.30463	3.33075	2.96227	3.56421	3045	chromatin assembly factor 1 subunit b	7.35e-81	C:nucleus; C:mitochondrion; P:DNA replication; P:DNA repair; C:nucleoplasm; F:protein binding; C:cytosol; P:cell cycle; P:regulation of transcription
Contig209	0	0	3.18541	0.00621066	0.0298333	0.00621066	0.0298333	1.30625	0.0963579	0.441495	-1.02046	0.899617	0.952501	1.62786	0.00573579	0.0367423	-1.13955	0.429751	0.62169	-1.33297	0.0787575	0.390807	1.24621	0.147714	0.453408	-1.48853	0.0219633	0.130122	XXX	XXX	up1.5	XXX	XXX	XXX	XXX	2.8619	3.34491	2.91044	3.60113	2.7447	902	copine i-like	3.77e-05	C:plastid; F:metal ion binding; F:zinc ion binding; F:protein binding
Contig21920	0	0	4.63009	0.00646188	0.0307388	0.00646188	0.0307388	-1.04717	0.7291	0.923347	1.13271	0.358312	0.590185	1.38321	0.0269884	0.108938	-1.34828	0.0457466	0.145501	1.18615	0.211722	0.611573	1.44846	0.0133308	0.107367	-1.28754	0.0818716	0.294092	XXX	XXX	XXX	XXX	XXX	XXX	XXX	4.55494	4.49618	4.72568	5.01123	4.09805	1329	beta 2c	0	P:protein polymerization; F:unfolded protein binding; C:protein complex; F:GTPase activity; F:GTP binding; F:structural molecule activity; C:tubulin complex; P:microtubule-based movement; P:microtubule-based process; P:cellular component movement; F:MHC class I protein binding; P:biological_process; F:nucleotide binding; C:microtubule; C:cytosol; C:cytoskeleton; F:protein binding; P:natural kille…
Contig21976	0	0	0.848933	0.0168197	0.0636171	0.0168197	0.0636171	1.23864	0.294019	0.689149	1.20523	0.376937	0.607269	-1.05466	0.804716	0.898572	1.88505	0.00434924	0.0273919	-1.02773	0.890721	0.973757	-1.30635	0.198427	0.523715	1.52187	0.0356322	0.177309	XXX	XXX	XXX	up1.5	XXX	XXX	XXX	0.33659	0.783083	0.72822	0.344897	1.37755	1929	mgc84778 protein	9.06e-55	F:GTP binding; P:small GTPase mediated signal transduction; F:nucleotide binding
Contig24065	0	0	0.226932	0.00164495	0.0103708	0.00164495	0.0103708	-2.06148	0.00661814	0.101967	1.06921	0.771897	0.887324	1.01919	0.933809	0.96724	-2.43558	0.00295873	0.0204403	2.20416	0.00339186	0.0596092	2.10104	0.00520915	0.0571535	-1.18147	0.560727	0.795666	XXX	XXX	XXX	down1.5	XXX	XXX	XXX	0.455567	-0.752471	0.549104	0.417691	-0.854907	341	---NA---	0
Contig26935	0	0	1.21025	0.0155267	0.0599085	0.0155267	0.0599085	-1.63026	0.00802042	0.115635	-1.14196	0.455241	0.674305	1.107	0.553394	0.733421	-1.33216	0.117361	0.27376	1.42759	0.0514292	0.315477	1.80469	0.00178763	0.0264673	1.22377	0.283883	0.57807	XXX	XXX	XXX	XXX	XXX	up1.5	XXX	1.34728	0.585418	1.15451	1.47244	0.957719	628	atpase inhibitory factor 1	9.19e-05	P:negative regulation of nucleotide metabolic process; P:protein homotetramerization; C:cell surface; F:enzyme inhibitor activity; P:protein homooligomerization; F:protein homodimerization activity; C:mitochondrion; F:angiostatin binding; F:ATPase binding; F:ATPase inhibitor activity; F:calmodulin binding; F:protein binding; P:negative regulation of hydrolase activity; C:mitochondrial proton-tran…
Contig27748	0	0	-0.612627	0.028909	0.095086	0.028909	0.095086	1.72355	0.0896061	0.426416	1.15091	0.692778	0.840858	2.33603	0.007416	0.0439852	1.09624	0.800156	0.890952	-1.49755	0.202526	0.60139	1.35536	0.279512	0.612184	-1.57224	0.161497	0.431722	XXX	XXX	up1.5	XXX	XXX	XXX	XXX	-1.46144	-0.598496	-1.25707	-0.164034	-1.23522	974	---NA---	0
Contig33644	0	0	2.22847	0.0277109	0.0921826	0.0277109	0.0921826	1.14123	0.321109	0.709995	1.14983	0.308213	0.542139	1.41441	0.00941382	0.0522822	-1.05765	0.691144	0.820855	1.00753	0.954403	0.989801	1.23937	0.0934192	0.354221	-1.20702	0.164495	0.436217	XXX	XXX	XXX	XXX	XXX	XXX	XXX	2.02866	2.21186	2.19698	2.51875	1.89115	1066	tigger transposable element-derived protein 2	2.39e-07
Contig36825	0	0	4.96864	0.00227919	0.013468	0.00227919	0.013468	1.06412	0.445276	0.791505	1.12709	0.149404	0.353836	-1.08848	0.306061	0.518901	1.33861	0.00181018	0.0141363	1.05917	0.477979	0.818343	-1.15828	0.0798185	0.324178	1.25794	0.00902974	0.0712848	XXX	XXX	XXX	up	XXX	XXX	XXX	4.83403	4.92706	4.98944	4.71673	5.2569	7263	type alpha 1	2.5e-85	P:cartilage condensation; P:fibril organization; P:cell migration; C:basement membrane; P:integrin biosynthetic process; C:collagen type V; P:collagen biosynthetic process; P:ventricular cardiac muscle tissue morphogenesis; F:structural molecule activity; P:cell adhesion; C:collagen; P:skin development; F:heparin binding; P:collagen fibril organization; P:chondrocyte development; P:regulation of …
Contig38572	0	0	1.73772	0.0064317	0.030641	0.0064317	0.030641	1.5665	0.00337766	0.0656613	-1.0697	0.68477	0.835525	1.3546	0.0535956	0.173402	1.20605	0.244478	0.440685	-1.67568	0.00118342	0.0291616	-1.15643	0.316986	0.645603	-1.29886	0.0790588	0.288836	XXX	XXX	XXX	XXX	down1.5	XXX	XXX	1.42779	2.06107	1.30805	1.84328	1.62147	1067	transport and golgi organization-like	1.44e-36	F:protein binding
Contig39733	0	0	3.79645	0.000579732	0.00442748	0.000579732	0.00442748	1.10765	0.271097	0.668226	1.09584	0.333892	0.568515	-1.06658	0.500655	0.694432	1.44125	0.000312538	0.00366344	-1.01078	0.907679	0.977982	-1.1814	0.0743405	0.311499	1.30118	0.00433632	0.0427619	XXX	XXX	XXX	up	XXX	XXX	up	3.62215	3.78365	3.7441	3.53376	4.14282	5862	enzymatic polyprotein endonuclease reverse	1.2e-21	F:nucleic acid binding; F:RNA binding; P:DNA integration; P:RNA-dependent DNA replication; F:DNA binding; F:RNA-directed DNA polymerase activity
Contig40916	0	0	5.30976	0.000298344	0.00257681	0.000298344	0.00257681	1.33209	0.000320916	0.0120863	-1.01715	0.834142	0.919794	1.19953	0.0238629	0.100145	1.06643	0.428154	0.620244	-1.35493	0.000142049	0.00614109	-1.11051	0.184858	0.506183	-1.24911	0.00529547	0.0490051	up	XXX	XXX	XXX	down	XXX	down	5.14441	5.54667	5.1205	5.40936	5.23784	778	16 kda calcium-binding protein (egg antigen sme16)	2.45e-20	P:cellular amino acid and derivative metabolic process; F:calcium ion binding; F:catalytic activity; P:carboxylic acid metabolic process; F:carboxy-lyase activity; F:lyase activity; F:pyridoxal phosphate binding
Contig42761	0	0	5.15702	0.022836	0.0797457	0.022836	0.0797457	1.11542	0.171485	0.557695	-1.18007	0.0425906	0.162245	1.05916	0.476829	0.675953	1.00838	0.918228	0.956637	-1.31627	0.00176257	0.0382941	-1.05312	0.516237	0.788232	-1.10615	0.208498	0.495896	XXX	XXX	XXX	XXX	down	XXX	XXX	5.13433	5.28293	4.90313	5.22594	5.15386	677	hypotheticial protein	4.23e-09
Contig43864	0	0	2.79512	0.012506	0.0508962	0.012506	0.0508962	1.2425	0.0516382	0.32896	-1.0841	0.494238	0.704456	1.15692	0.203984	0.406947	-1.12061	0.339059	0.540014	-1.347	0.00862498	0.110855	-1.07397	0.516576	0.788311	-1.39237	0.0038093	0.0389186	XXX	XXX	XXX	XXX	XXX	XXX	down	2.67578	2.99905	2.58643	2.91482	2.52993	610	---NA---	0
Contig45287	0	0	1.63359	0.0168245	0.0636275	0.0168245	0.0636275	-1.76589	0.00228334	0.0502778	-1.0295	0.855973	0.931265	-1.28991	0.131484	0.308372	-1.31202	0.11416	0.268764	1.7153	0.00364281	0.0624689	1.36901	0.0753867	0.314275	1.34593	0.0961154	0.322225	XXX	XXX	XXX	XXX	XXX	XXX	XXX	1.86672	1.0207	1.84595	1.54262	1.50315	921	---NA---	0
Contig45456	0	0	0.612257	0.0115909	0.0479935	0.0115909	0.0479935	-1.32946	0.211014	0.606152	1.06959	0.761915	0.881902	-1.64067	0.0484761	0.162259	1.43592	0.104504	0.252634	1.42197	0.12674	0.489749	-1.23409	0.387378	0.701138	1.909	0.00692445	0.0595658	XXX	XXX	XXX	XXX	XXX	XXX	XXX	0.566243	0.19633	0.633118	-0.101706	1.10547	547	haloacid dehalogenase-like hydrolase domain containing 3	1.5e-12	C:mitochondrion; F:phosphoglycolate phosphatase activity; P:metabolic process; F:hydrolase activity; F:catalytic activity; F:protein binding
Contig46043	0	0	5.48327	0.0260966	0.0879326	0.0260966	0.0879326	1.06159	0.44986	0.794668	-1.10211	0.225349	0.451833	1.1631	0.0573154	0.181079	-1.03305	0.685298	0.817339	-1.16998	0.0481028	0.303917	1.09562	0.245829	0.578942	-1.09668	0.2456	0.53792	XXX	XXX	XXX	XXX	XXX	XXX	XXX	5.4498	5.52879	5.30792	5.66965	5.39431	1281	sjchgc05469 protein	2.42e-07
Contig46328	0	0	-0.763236	0.0246282	0.0843687	0.0246282	0.0843687	-1.39712	0.407035	0.770054	1.78158	0.125843	0.318793	-1.5554	0.307452	0.520153	1.84484	0.105061	0.253422	2.48908	0.0206098	0.187298	-1.11329	0.803319	0.929376	2.57746	0.0165429	0.107944	XXX	XXX	XXX	XXX	XXX	XXX	XXX	-1.18712	-1.69533	-0.579372	-2.09489	-0.331009	1386	acetyl- mitochondrial	7.09e-125	F:transferase activity; P:fatty acid biosynthetic process; C:mitochondrion; C:lipid particle; F:catalytic activity; F:transferase activity, transferring acyl groups other than amino-acyl groups; F:acyltransferase activity; P:pyruvate metabolic process; P:metabolic process; P:mitotic spindle organization
Contig4670	0	0	1.78233	3.92429e-05	0.000472725	3.92429e-05	0.000472725	-2.23697	8.02056e-06	0.000624779	1.03729	0.801106	0.903278	-1.27872	0.0999785	0.259006	-1.34035	0.0543142	0.16377	2.32037	4.37826e-06	0.000415178	1.74937	0.000637639	0.0123881	1.66894	0.00164597	0.0211583	down1.5	XXX	XXX	XXX	up1.5	up1.5	up1.5	2.09791	0.931891	2.13905	1.73856	1.66204	675	---NA---	0
Contig4712	0	0	-1.01181	0.00466897	0.023783	0.00466897	0.023783	3.5244	0.00220736	0.0491874	1.55601	0.321609	0.555767	3.08276	0.00733171	0.043626	1.13627	0.788321	0.883423	-2.26503	0.0243578	0.207455	-1.14326	0.659177	0.86559	-3.10172	0.00506328	0.0475468	up1.5	XXX	up1.5	XXX	XXX	XXX	down1.5	-2.5805	-0.685066	-2.14819	-0.840566	-2.28202	1948	origin recognition complex subunit 4-like	1.28e-25	P:DNA replication; F:ATP binding; F:nucleotide binding; C:origin recognition complex; F:nucleoside-triphosphatase activity; C:nucleus; F:DNA binding
Contig4912	0	0	2.70081	0.000313122	0.00268335	0.000313122	0.00268335	-1.49773	0.000554909	0.0180967	-1.12634	0.309814	0.543843	1.03297	0.777591	0.883707	-1.45132	0.00214091	0.0160164	1.32974	0.016265	0.162985	1.54712	0.000200833	0.00527096	1.03198	0.797838	0.918615	down	XXX	XXX	down	XXX	up1.5	XXX	2.9181	2.31173	2.73849	2.95334	2.36977	543	---NA---	0
Contig50824	0	0	5.48991	0.00074017	0.00541647	0.00074017	0.00541647	-1.35475	0.000134175	0.00609854	-1.0155	0.846306	0.926664	-1.05756	0.480979	0.679539	-1.14878	0.0823742	0.215904	1.33407	0.00028912	0.01048	1.28101	0.00185229	0.0271721	1.17929	0.0391137	0.188242	down	XXX	XXX	XXX	up	up	XXX	5.62805	5.18448	5.60357	5.54722	5.42092	664	---NA---	0
Contig5127	0	0	0.465423	0.0224025	0.0785766	0.0224025	0.0785766	1.34186	0.325675	0.712926	1.65646	0.103428	0.281949	-1.34874	0.373751	0.586045	2.08428	0.0196719	0.0811582	1.23445	0.450094	0.802771	-1.80983	0.0675846	0.293937	1.55327	0.114997	0.358578	XXX	XXX	XXX	XXX	XXX	XXX	XXX	-0.22981	0.203159	0.630654	-0.626794	0.880602	1936	protein cxorf22	1.8e-111	F:molecular_function; C:cellular_component
Contig52710	0	0	-1.20924	0.0246802	0.0845012	0.0246802	0.0845012	2.14008	0.044069	0.304556	-1.06704	0.887053	0.946843	2.38915	0.0234875	0.0990591	1.07896	0.867961	0.929485	-2.28355	0.034647	0.252931	1.11638	0.734621	0.901714	-1.98345	0.0752802	0.281184	XXX	XXX	XXX	XXX	XXX	XXX	XXX	-2.42808	-1.07052	-2.34458	-0.934693	-2.09308	579	hypothetical protein TcasGA2_TC010687 [Tribolium castaneum]	1.27e-20
Contig54177	0	0	1.31014	0.00245125	0.0142677	0.00245125	0.0142677	1.54117	0.0111734	0.143551	1.13467	0.488189	0.699812	1.44779	0.0351469	0.131515	-1.19565	0.352336	0.551714	-1.35826	0.0696326	0.367828	-1.0645	0.700497	0.884946	-1.84271	0.000607131	0.00998164	XXX	XXX	XXX	XXX	XXX	XXX	down1.5	0.967385	1.60584	1.14967	1.50987	0.734285	1492	protein	3.55e-85	C:integral to membrane; C:membrane
Contig805	0	0	2.56563	0.0065723	0.0311524	0.0065723	0.0311524	-1.56539	0.00106295	0.0294228	-1.00746	0.951106	0.97749	-1.08496	0.502827	0.695963	-1.07638	0.548763	0.717976	1.55381	0.00125516	0.0302739	1.44282	0.005562	0.0594686	1.45431	0.00509423	0.0477109	down1.5	XXX	XXX	XXX	up1.5	XXX	up	2.72154	2.05786	2.69879	2.59942	2.61034	310	---NA---	0
Contig9132	0	0	1.83902	0.00976553	0.0421098	0.00976553	0.0421098	-1.42519	0.0174045	0.186777	1.10026	0.51426	0.720244	1.07178	0.635246	0.791599	-1.26664	0.122836	0.282258	1.56807	0.00279317	0.0519519	1.52748	0.00430921	0.0496744	1.12518	0.447941	0.720512	XXX	XXX	XXX	XXX	XXX	up1.5	XXX	1.86558	1.40098	2.04723	2.00639	1.50213	402	hypothetical protein [Monosiga brevicollis MX1]	0.000907
Contig9582	0	0	-0.00792372	0.028101	0.0931109	0.028101	0.0931109	-1.10761	0.699703	0.912963	1.20227	0.488384	0.699987	-1.32776	0.316058	0.528622	1.69769	0.0377265	0.127632	1.33164	0.268833	0.668023	-1.19876	0.510785	0.785713	1.88037	0.0122525	0.0883237	XXX	XXX	XXX	XXX	XXX	XXX	XXX	-0.277978	-0.428287	-0.0380656	-0.766133	0.405556	935	novel egf domain containing protein	2.12e-13	F:transmembrane receptor activity; C:integral to membrane; C:membrane; C:microfibril; F:G-protein coupled receptor activity; P:neuropeptide signaling pathway; C:proteinaceous extracellular matrix; P:cell surface receptor linked signaling pathway; F:extracellular matrix structural constituent; C:extracellular region; F:receptor activity; P:limb morphogenesis; C:plasma membrane; F:calcium ion bindi…
Contig10382	5	1	-0.388204	0.0109623	0.0460244	0.0109623	0.0460244	-1.94684	0.0136905	0.162605	-2.27433	0.00480152	0.0375702	-2.13277	0.00793782	0.0462452	-2.28019	0.00506571	0.0306851	-1.16822	0.61188	0.882853	-1.0955	0.76078	0.912956	-1.17123	0.609318	0.824762	XXX	down1.5	down1.5	down1.5	XXX	XXX	XXX	0.240334	-0.759441	-1.06856	-0.937538	-0.987121	1011	hyperpolarization activated cyclic nucleotide-gated potassium channel	2.96e-20	F:transferase activity; F:ion channel activity; C:integral to membrane; C:membrane; P:potassium ion transport; P:ion transport; P:transport; F:cGMP-dependent protein kinase activity; P:transmembrane transport; F:voltage-gated potassium channel activity
Contig10415	5	1	4.00784	2.96184e-05	0.000375677	2.96184e-05	0.000375677	-1.47878	5.2942e-05	0.0028964	-1.55665	1.56885e-05	0.000481542	-1.4875	5.34945e-05	0.00100202	-1.5537	1.7167e-05	0.000369827	-1.05266	0.573036	0.865681	-1.0059	0.948162	0.983107	-1.05066	0.58845	0.812427	down	down1.5	down	down1.5	XXX	XXX	XXX	4.45986	3.9005	3.82159	3.88927	3.79865	950	---NA---	0
Contig10622	5	1	0.848644	1.78491e-07	5.70268e-06	1.78491e-07	5.70268e-06	-3.0197	2.06966e-06	0.000206074	-3.04227	3.38108e-06	0.000142799	-3.84095	3.23504e-07	1.67602e-05	-4.17494	2.21349e-07	1.20147e-05	-1.00747	0.972229	0.99419	-1.27196	0.269664	0.603337	-1.38257	0.152012	0.417463	down1.5	down1.5	down1.5	down1.5	XXX	XXX	XXX	1.97531	0.413784	0.385824	-0.0674358	-0.0560626	334	gonadotropin-releasing hormone like-1	6.14e-45
Contig10630	5	1	-0.523231	8.26129e-10	8.57399e-08	8.26129e-10	8.57399e-08	-17.4897	1.62407e-08	4.27655e-06	-24.1028	2.27668e-08	2.97294e-06	-18.9764	3.07875e-08	3.00905e-06	-19.5826	4.32392e-08	3.45285e-06	-1.37811	0.554553	0.857474	-1.085	0.872301	0.955785	-1.11966	0.829197	0.931933	down1.5	down1.5	down1.5	down1.5	XXX	XXX	XXX	1.3369	-2.67959	-3.3276	-2.9437	-3.78559	341	tpa_inf: secreted peptide prohormone-2	4.09e-49
Contig10631	5	1	0.93198	0.000251544	0.00224	0.000251544	0.00224	-2.13416	0.000898639	0.0261483	-2.68047	0.00013294	0.00251378	-2.54351	0.000195591	0.00280844	-2.47346	0.000309828	0.00363846	-1.25599	0.313459	0.709334	-1.19181	0.426365	0.732218	-1.15899	0.508897	0.763315	down1.5	down1.5	down1.5	down1.5	XXX	XXX	XXX	1.79366	0.664262	0.365864	0.367372	0.431371	284	tpa_inf: secreted peptide prohormone-3	2.04e-32
Contig111	5	1	2.57836	0.00410822	0.0215361	0.00410822	0.0215361	-1.26589	0.0425818	0.298785	-1.38552	0.00714271	0.0495441	-1.34515	0.0135854	0.0677186	-1.57605	0.000236928	0.00293849	-1.0945	0.455208	0.80608	-1.06261	0.612195	0.842435	-1.24501	0.0760259	0.282785	XXX	down	XXX	down1.5	XXX	XXX	XXX	2.89154	2.5421	2.4457	2.48749	2.25023	661	---NA---	0
Contig11172	5	1	-1.58419	6.01194e-06	0.000100132	6.01194e-06	0.000100132	-10.2276	4.90639e-05	0.00272347	-10.5814	0.000121044	0.00234593	-35.8582	1.26524e-05	0.00030465	-19.0247	4.27187e-05	0.000760732	-1.0346	0.96192	0.991652	-3.50603	0.184176	0.504793	-1.86014	0.457156	0.727222	down1.5	down1.5	down1.5	down1.5	XXX	XXX	XXX	-0.346161	-4.15659	-4.20442	-5.30763	-4.6836	1336	mgc137953 protein	1.1e-10	F:molecular_function; P:biological_process
Contig11589	5	1	3.42367	8.33544e-05	0.00088943	8.33544e-05	0.00088943	-1.24714	0.0203558	0.204727	-1.40094	0.000610104	0.00813353	-1.6055	8.67501e-06	0.000226637	-1.45911	0.000142868	0.00197357	-1.12332	0.236595	0.638575	-1.28734	0.0107983	0.0934683	-1.16996	0.113694	0.356044	XXX	down	down1.5	down	XXX	XXX	XXX	3.79064	3.47599	3.30241	3.0971	3.25124	912	dynamin central region family protein	2.04e-14	C:plastid; F:GTP binding; F:GTPase activity; F:nucleotide binding
Contig11694	5	1	2.48514	0.00208228	0.0125573	0.00208228	0.0125573	-1.40786	0.00457517	0.0803362	-1.49513	0.00178376	0.0182814	-1.47935	0.00213095	0.0177044	-1.65265	0.000271487	0.00327859	-1.06199	0.62852	0.887649	-1.05078	0.688601	0.879731	-1.17387	0.206052	0.492516	XXX	down	down	down1.5	XXX	XXX	XXX	2.9019	2.35779	2.32907	2.34478	2.1912	993	chromosome 1 open reading frame 89	1.17e-13	F:GTP binding; P:small GTPase mediated signal transduction; F:nucleotide binding; P:biological_process; C:cellular_component; C:intracellular
Contig1183	5	1	1.69548	0.0241931	0.0832891	0.0241931	0.0832891	-1.48901	0.00792574	0.115053	-1.38405	0.0348081	0.142662	-1.28485	0.0979115	0.255477	-1.59998	0.00296911	0.0204909	1.07583	0.639407	0.891616	1.15889	0.336107	0.661722	-1.07453	0.65405	0.84959	XXX	XXX	XXX	down1.5	XXX	XXX	XXX	2.06127	1.49066	1.58776	1.66942	1.38708	506	fas apoptotic inhibitory molecule	6.5e-26	F:molecular_function; P:negative regulation of apoptosis; C:cellular_component
Contig12295	5	1	1.97981	2.13558e-14	3.40219e-11	2.13558e-14	3.40219e-11	-8.59372	4.00276e-12	1.0628e-08	-10.412	3.32836e-12	5.30241e-09	-15.2494	5.37275e-13	9.48352e-10	-17.2282	4.97173e-13	1.21853e-09	-1.21158	0.315975	0.711371	-1.77449	0.00887656	0.0818596	-2.00475	0.00324407	0.0345926	down1.5	down1.5	down1.5	down1.5	XXX	XXX	down1.5	3.82451	0.708764	0.377061	-0.179763	-0.27524	1384	peptidase inhibitor 16	6.16e-12	C:cytoplasmic membrane-bounded vesicle; F:peptidase inhibitor activity; C:membrane; C:extracellular region
Contig12902	5	1	-1.62641	3.43218e-06	6.30659e-05	3.43218e-06	6.30659e-05	-5.30588	0.000257592	0.0102721	-18.1008	1.96604e-05	0.000569757	-33.6568	5.9363e-06	0.000169482	-17.7316	2.28712e-05	0.000465637	-3.41146	0.0830614	0.400512	-6.3433	0.0235052	0.155896	-3.34189	0.089353	0.309083	down1.5	down1.5	down1.5	down1.5	XXX	XXX	XXX	-0.290798	-2.63651	-5.14335	-5.53858	-5.22235	429	---NA---	0
Contig1297	5	1	3.93638	8.78862e-08	3.23726e-06	8.78862e-08	3.23726e-06	-1.6911	7.59282e-07	9.1907e-05	-1.80728	1.95072e-07	1.58152e-05	-2.00063	1.80971e-08	1.94801e-06	-1.6251	3.14504e-06	9.55264e-05	-1.0687	0.470937	0.815367	-1.18304	0.0694388	0.298658	1.04062	0.664784	0.855528	down1.5	down1.5	down1.5	down1.5	XXX	XXX	XXX	4.54798	3.78092	3.68917	3.52943	3.84482	300	---NA---	0
Contig1316	5	1	1.72924	2.36073e-11	6.65642e-09	2.36073e-11	6.65642e-09	-8.45074	1.09781e-09	6.59972e-07	-16.3336	1.78666e-10	8.62524e-08	-13.9077	2.5238e-10	8.46457e-08	-8.14421	2.89008e-09	4.4994e-07	-1.9328	0.022681	0.19837	-1.64574	0.0633408	0.28234	1.03764	0.874799	0.950196	down1.5	down1.5	down1.5	down1.5	XXX	XXX	XXX	3.52407	0.4749	-0.67973	-0.240242	0.282431	305	---NA---	0
Contig13161	5	1	3.17911	0.0001573	0.00151829	0.0001573	0.00151829	-1.42683	0.00318408	0.062857	-1.58309	0.000492819	0.00694787	-1.70138	0.000120158	0.0019124	-1.87271	2.28135e-05	0.000464759	-1.10952	0.354595	0.741443	-1.19242	0.126815	0.41815	-1.3125	0.0259581	0.144266	XXX	down1.5	down1.5	down1.5	XXX	XXX	XXX	3.68634	3.15236	3.0186	2.93321	2.78684	3975	tigger transposable element-derived protein 7-like	5.56e-100	P:regulation of transcription; C:chromosome, centromeric region; C:nucleus; F:DNA binding
Contig13350	5	1	2.39281	0.00319282	0.0176246	0.00319282	0.0176246	-1.43242	0.00330775	0.0648563	-1.54058	0.000903023	0.0110365	-1.4605	0.0026117	0.0205874	-1.52132	0.00121022	0.0105413	-1.07551	0.571644	0.865189	-1.0196	0.878598	0.95735	-1.06206	0.641038	0.842501	XXX	down1.5	down	down1.5	XXX	XXX	XXX	2.80109	2.28819	2.17514	2.25844	2.1639	957	enolase-like protein eno4	9.36e-21	C:phosphopyruvate hydratase complex; F:phosphopyruvate hydratase activity; F:magnesium ion binding; P:glycolysis
Contig13607	5	1	1.67298	0.0295213	0.0966014	0.0295213	0.0966014	-1.48623	0.00844932	0.119491	-1.24929	0.145805	0.348379	-1.43974	0.0186612	0.0848072	-1.53838	0.00642895	0.0364094	1.18966	0.262097	0.66271	1.03229	0.839486	0.94283	-1.03509	0.829386	0.931933	XXX	XXX	XXX	down1.5	XXX	XXX	XXX	2.03329	1.42275	1.69992	1.50734	1.3855	1110	sjchgc02418 protein	3.58e-102	F:molecular_function; F:binding; C:cellular_component
Contig13690	5	1	0.0667323	0.000246797	0.00220573	0.000246797	0.00220573	-3.33919	7.14172e-05	0.00369399	-2.91772	0.000347835	0.00529008	-2.41255	0.00149973	0.0136332	-2.807	0.000488387	0.00521864	1.14445	0.636791	0.891331	1.38409	0.24394	0.577317	1.18959	0.542661	0.785136	down1.5	down1.5	down1.5	down1.5	XXX	XXX	XXX	0.873272	-0.756674	-0.591737	-0.27406	-0.79641	690	receptor type guanylyl cyclase	1.52e-17	C:membrane; F:guanylate cyclase activity; F:protein kinase activity; P:cyclic nucleotide biosynthetic process; P:cGMP biosynthetic process; P:intracellular signaling pathway; P:protein amino acid phosphorylation; F:nucleotide binding; F:ATP binding; F:peptide receptor activity, G-protein coupled; F:kinase activity; F:lyase activity; F:receptor activity; F:phosphorus-oxygen lyase activity
Contig13735	5	1	1.01234	0.0299451	0.0975586	0.0299451	0.0975586	-1.37096	0.0781105	0.399586	-1.42503	0.0580952	0.196726	-1.60103	0.0127073	0.064781	-1.78385	0.00292591	0.0202796	-1.03944	0.836743	0.961207	-1.16782	0.413359	0.722579	-1.30117	0.178345	0.457423	XXX	XXX	XXX	down1.5	XXX	XXX	XXX	1.42216	0.958965	0.884387	0.745879	0.586849	590	PREDICTED: hypothetical protein, partial [Strongylocentrotus purpuratus]	0.000659
Contig14065	5	1	0.988546	5.30576e-09	3.69917e-07	5.30576e-09	3.69917e-07	-32.5338	6.08753e-08	1.18994e-05	-29.0484	1.55804e-07	1.31329e-05	-76.0018	4.34882e-08	3.83829e-06	-35.004	1.33961e-07	8.14556e-06	1.11999	0.845032	0.963541	-2.33609	0.243279	0.576566	-1.07593	0.905081	0.962644	down1.5	down1.5	down1.5	down1.5	XXX	XXX	XXX	3.11717	-1.80386	-3.48228	-3.91452	-1.96913	1173	chromosome 7 open reading frame 38	2.24e-25	C:integral to membrane; C:membrane
Contig14068	5	1	3.4719	0.00144367	0.00929842	0.00144367	0.00929842	-5.71497	0.00203197	0.0465104	-4.95204	0.00388411	0.0325171	-7.07222	0.00135531	0.0126155	-8.25039	0.00103037	0.00935054	1.15406	0.76881	0.940736	-1.23749	0.67508	0.873017	-1.44365	0.491987	0.751561	down1.5	down1.5	down1.5	down1.5	XXX	XXX	XXX	4.51304	2.46588	2.63155	2.19699	2.01249	17991	17991	NA
Contig14071	5	1	2.17463	0.000645671	0.00483033	0.000645671	0.00483033	-7.45175	0.0017322	0.0416853	-6.98105	0.00278397	0.0254163	-21.2775	0.00037827	0.00471755	-12.1574	0.000983122	0.00902952	1.06743	0.913001	0.97939	-2.85537	0.168971	0.48476	-1.63148	0.46883	0.736036	down1.5	down1.5	down1.5	down1.5	XXX	XXX	XXX	3.4259	0.404215	0.863857	-0.575829	0.310974	2064	---NA---	0
Contig14536	5	1	-0.182872	1.24573e-05	0.000184098	1.24573e-05	0.000184098	-3.22702	7.74647e-05	0.00394278	-4.1918	2.30859e-05	0.000642975	-3.95914	3.03141e-05	0.000630052	-4.35878	2.10076e-05	0.000434074	-1.29897	0.395137	0.771093	-1.22687	0.497079	0.77723	-1.35071	0.337796	0.630041	down1.5	down1.5	down1.5	down1.5	XXX	XXX	XXX	0.891842	-0.854701	-1.33077	-1.03039	-1.22301	940	protein kinase	8.75e-24	C:membrane; F:guanylate cyclase activity; F:protein kinase activity; P:cyclic nucleotide biosynthetic process; P:cGMP biosynthetic process; P:intracellular signaling pathway; P:protein amino acid phosphorylation; F:nucleotide binding; F:ATP binding; F:peptide receptor activity, G-protein coupled; F:kinase activity; F:lyase activity; F:phosphorus-oxygen lyase activity
Contig14559	5	1	-0.193451	6.2111e-05	0.000694236	6.2111e-05	0.000694236	-2.66711	0.00201882	0.0463204	-3.90982	0.000291079	0.00460037	-7.20488	1.24748e-05	0.000301562	-3.86843	0.000351784	0.00402461	-1.46594	0.270842	0.669821	-2.70139	0.0152634	0.117867	-1.45042	0.288992	0.583663	down1.5	down1.5	down1.5	down1.5	XXX	XXX	XXX	0.828165	-1.02688	-1.05269	-2.07149	-1.08172	960	serine threonine protein phosphatase pp1-beta catalytic subunit	1.27e-17	F:hydrolase activity; F:phosphoprotein phosphatase activity
Contig14975	5	1	1.86227	2.81528e-12	1.37774e-09	2.81528e-12	1.37774e-09	-18.7717	1.41495e-10	1.31362e-07	-26.1141	1.44809e-10	7.66871e-08	-28.1142	1.07671e-10	4.28826e-08	-50.2046	5.52313e-11	2.88488e-08	-1.39114	0.316742	0.711858	-1.49769	0.223824	0.553612	-2.67448	0.0178981	0.11389	down1.5	down1.5	down1.5	down1.5	XXX	XXX	XXX	3.94927	-0.330355	-1.23721	-0.89928	-1.75228	1593	PREDICTED: hypothetical protein, partial [Nasonia vitripennis]	3.54e-22
Contig15373	5	1	3.02509	0.00157801	0.0100157	0.00157801	0.0100157	-1.33964	0.00494818	0.0841296	-1.48349	0.000453968	0.00650959	-1.51719	0.000251961	0.00342929	-1.31548	0.0105909	0.0524884	-1.10738	0.345987	0.734675	-1.13253	0.248366	0.581728	1.01837	0.86528	0.945613	XXX	down	down1.5	XXX	XXX	XXX	XXX	3.39553	2.95153	2.81936	2.77525	2.95798	1175	proteophosphoglycan ppg4	7.01e-11	F:ATP binding; P:regulation of small GTPase mediated signal transduction; P:small GTPase mediated signal transduction; F:transferase activity; F:Rho guanyl-nucleotide exchange factor activity; P:regulation of Rho protein signal transduction; F:guanyl-nucleotide exchange factor activity; C:intracellular
Contig15376	5	1	0.327161	1.77883e-07	5.69617e-06	1.77883e-07	5.69617e-06	-4.4579	4.58109e-07	6.03152e-05	-4.28731	1.35429e-06	7.00492e-05	-3.91839	2.30688e-06	8.03297e-05	-5.02588	4.91137e-07	2.26792e-05	1.03979	0.884631	0.972719	1.13769	0.620507	0.845908	-1.12741	0.665405	0.85589	down1.5	down1.5	down1.5	down1.5	XXX	XXX	XXX	1.60067	-0.66163	-0.548922	-0.472141	-0.869362	4464	pre-mrna-processing factor 19	7.33e-32	C:ubiquitin ligase complex; F:ubiquitin-protein ligase activity; P:protein ubiquitination
Contig15491	5	1	1.66222	0.0093359	0.04067	0.0093359	0.04067	-1.40422	0.0223206	0.216386	-1.62532	0.00204816	0.0201789	-1.31659	0.0712599	0.208099	-1.62475	0.00218444	0.0162471	-1.15746	0.357046	0.743299	1.06655	0.674957	0.873017	-1.15705	0.360944	0.650548	XXX	down1.5	XXX	down1.5	XXX	XXX	XXX	2.02315	1.50167	1.34839	1.66146	1.33398	456	---NA---	0
Contig15599	5	1	0.601856	0.0010831	0.00736131	0.0010831	0.00736131	-1.67866	0.0094249	0.128662	-1.95258	0.0016301	0.0170892	-1.96264	0.00139605	0.0129005	-2.1709	0.000369094	0.00418657	-1.16318	0.489954	0.823752	-1.16917	0.472038	0.762466	-1.29323	0.252079	0.545035	XXX	down1.5	down1.5	down1.5	XXX	XXX	XXX	1.19503	0.467165	0.19118	0.2463	0.0938366	922	pyrazinamidase nicotinamidase	3.92e-21	F:calcium ion binding; F:hydrolase activity; P:metabolic process; F:catalytic activity; F:nicotinamidase activity
Contig15896	5	1	5.3736	0.000460678	0.00367505	0.000460678	0.00367505	-2.16488	0.00023733	0.00962064	-1.95631	0.000742716	0.00949004	-1.6689	0.00439455	0.0301474	-2.42359	9.15473e-05	0.00138965	1.10661	0.502921	0.830828	1.29719	0.100296	0.367325	-1.1195	0.462418	0.730868	down1.5	down1.5	down1.5	down1.5	XXX	XXX	XXX	6.10043	4.99251	5.13881	5.32118	4.83177	1197	---NA---	0
Contig15920	5	1	-1.07199	0.00261862	0.0150604	0.00261862	0.0150604	-3.14894	0.00182195	0.0430964	-1.78659	0.0760078	0.23275	-4.91754	0.000327686	0.00422701	-2.18256	0.0243822	0.0945783	1.76255	0.131615	0.498982	-1.56165	0.323799	0.651333	1.44278	0.34802	0.638974	down1.5	XXX	down1.5	XXX	XXX	XXX	XXX	-0.444636	-2.08318	-1.2921	-2.63656	-1.69383	621	---NA---	0
Contig16090	5	1	-1.11882	2.98793e-08	1.36002e-06	2.98793e-08	1.36002e-06	-30.1276	4.31123e-08	9.47341e-06	-11.3667	1.5551e-06	7.82759e-05	-14.577	6.02081e-07	2.71721e-05	-9.66415	2.87232e-06	8.87661e-05	2.65052	0.133179	0.502467	2.06679	0.279914	0.612448	3.11746	0.0708226	0.271448	down1.5	down1.5	down1.5	down1.5	XXX	XXX	XXX	0.472176	-4.76314	-3.03546	-3.29333	-3.63317	229	---NA---	0
Contig16349	5	1	1.21712	1.53781e-05	0.000220215	1.53781e-05	0.000220215	-5.51083	2.89452e-05	0.0018048	-4.19177	0.000174101	0.00311466	-6.48219	2.34751e-05	0.000511253	-6.82031	2.15563e-05	0.0004434	1.31468	0.421349	0.786229	-1.17626	0.652563	0.862314	-1.23762	0.564307	0.797549	down1.5	down1.5	down1.5	down1.5	XXX	XXX	XXX	2.54696	0.139721	0.460641	-0.00274531	-0.527613	2702	fibrillin 2 (congenital contractural arachnodactyly)	2.38e-51	F:extracellular matrix structural constituent; F:binding; F:calcium ion binding; C:proteinaceous extracellular matrix
Contig16378	5	1	-0.36196	0.0282053	0.0933788	0.0282053	0.0933788	-1.97552	0.013189	0.15931	-1.68198	0.0640709	0.209205	-1.63635	0.0749605	0.214841	-2.53299	0.00308739	0.0211354	1.17453	0.590094	0.873032	1.20727	0.521445	0.791546	-1.28219	0.443187	0.717412	XXX	XXX	XXX	down1.5	XXX	XXX	XXX	0.0594299	-0.855406	-0.688616	-0.693387	-1.24442	574	a430041b07rik protein	4.5e-07	F:binding
Contig16590	5	1	-1.53148	2.95375e-06	5.57209e-05	2.95375e-06	5.57209e-05	-11.6037	5.23607e-06	0.000443701	-6.0548	0.000128749	0.0024564	-14.3374	7.49144e-06	0.000203489	-9.91288	2.84166e-05	0.000554785	1.91645	0.259054	0.660729	-1.23559	0.756925	0.911431	1.17057	0.807672	0.923147	down1.5	down1.5	down1.5	down1.5	XXX	XXX	XXX	-0.22506	-3.58948	-2.85503	-4.31691	-3.43373	1068	viral a-type inclusion protein	1.27e-08	P:regulation of transcription, DNA-dependent; P:intracellular protein transport; F:protein binding; F:transcription factor activity; C:nucleus; C:intracellular
Contig17754	5	1	-1.15818	1.28012e-06	2.84034e-05	1.28012e-06	2.84034e-05	-5.91223	0.000152498	0.00679565	-10.4906	5.04027e-05	0.00120114	-52.9899	2.58461e-06	8.80759e-05	-48.6329	4.31793e-06	0.000123721	-1.77439	0.330986	0.724016	-8.96276	0.0132663	0.107037	-8.22582	0.0185864	0.116785	down1.5	down1.5	down1.5	down1.5	XXX	XXX	XXX	0.352452	-2.27171	-4.648	-5.53858	-5.43483	1656	pol polyprotein	9.55e-10
Contig17772	5	1	1.82506	8.6787e-15	1.84347e-11	8.6787e-15	1.84347e-11	-9.14642	3.19771e-12	9.26232e-09	-16.8845	5.0034e-13	1.35777e-09	-16.6442	4.3533e-13	8.1591e-10	-20.4008	3.23568e-13	8.59126e-10	-1.84603	0.00828137	0.107535	-1.81975	0.00854485	0.0800517	-2.23046	0.00159934	0.0207103	down1.5	down1.5	down1.5	down1.5	XXX	XXX	down1.5	3.68924	0.54119	-0.391489	-0.335191	-0.608499	746	---NA---	0
Contig18580	5	1	1.10986	0.000247491	0.00221007	0.000247491	0.00221007	-1.85603	0.000387525	0.0139991	-2.07046	7.94873e-05	0.00170777	-1.76227	0.00152851	0.0138121	-1.72852	0.00245125	0.0177989	-1.11554	0.569925	0.864468	1.0532	0.780711	0.921357	1.07377	0.705293	0.875979	down1.5	down1.5	down1.5	down1.5	XXX	XXX	XXX	1.69323	0.818049	0.659539	0.883072	0.872841	714	---NA---	0
Contig19273	5	1	0.228458	0.0145178	0.0570012	0.0145178	0.0570012	-2.30754	0.00216133	0.0486329	-1.81286	0.0226095	0.107041	-2.17419	0.00474387	0.0318612	-1.651	0.0490177	0.152549	1.27288	0.3606	0.746661	1.06133	0.822018	0.935133	1.39766	0.206032	0.492516	down1.5	XXX	down1.5	XXX	XXX	XXX	XXX	0.823169	-0.425216	-0.135446	-0.549504	0.0189659	618	hypothetical protein DAPPUDRAFT_51584 [Daphnia pulex]	0.000747
Contig19560	5	1	0.315988	8.55074e-07	2.01512e-05	8.55074e-07	2.01512e-05	-2.53138	3.63536e-05	0.00216137	-3.5413	2.31791e-06	0.000105807	-2.96592	1.04572e-05	0.000262147	-4.64519	3.19788e-07	1.61732e-05	-1.39896	0.186373	0.583516	-1.17166	0.516205	0.788232	-1.83504	0.0242821	0.138058	down1.5	down1.5	down1.5	down1.5	XXX	XXX	XXX	1.37374	0.025232	-0.51846	-0.261839	-0.834409	828	cyclic nucleotide-binding domain containing protein	9.15e-16	F:kinase activity
Contig20255	5	1	1.29358	2.95894e-08	1.34875e-06	2.95894e-08	1.34875e-06	-3.0961	1.20093e-07	2.00336e-05	-3.06905	2.60379e-07	1.92487e-05	-3.45211	6.49816e-08	5.21523e-06	-3.28604	1.38026e-07	8.34492e-06	1.00881	0.962664	0.991928	-1.11499	0.563036	0.816145	-1.06135	0.753988	0.899928	down1.5	down1.5	down1.5	down1.5	XXX	XXX	XXX	2.39462	0.75221	0.736898	0.614833	0.658848	507	---NA---	0
Contig20417	5	1	0.0719236	0.0019303	0.0118071	0.0019303	0.0118071	-2.1613	0.00577398	0.0931496	-1.71711	0.0448949	0.167794	-3.5238	0.000232455	0.00319796	-2.61177	0.00211945	0.0158894	1.25869	0.401545	0.774482	-1.63041	0.118192	0.402986	-1.20843	0.520319	0.771409	XXX	XXX	down1.5	down1.5	XXX	XXX	XXX	0.791857	-0.441594	0.0238322	-0.975499	-0.783762	1137	PREDICTED: similar to predicted protein, partial [Hydra magnipapillata]	0.000798
Contig2089	5	1	3.37544	8.52054e-07	2.00948e-05	8.52054e-07	2.00948e-05	-1.4417	0.000137158	0.00620757	-1.53848	1.33256e-05	0.00042304	-1.76084	1.23583e-07	8.12291e-06	-1.61072	1.88957e-06	6.39122e-05	-1.06713	0.51425	0.837288	-1.22136	0.0465727	0.236001	-1.11724	0.271162	0.564807	down	down1.5	down1.5	down1.5	XXX	XXX	XXX	3.86265	3.33633	3.23515	3.03985	3.18086	400	---NA---	0
Contig20925	5	1	3.78582	0.00051366	0.00401232	0.00051366	0.00401232	-1.30287	0.00347564	0.0669129	-1.3601	0.000939649	0.0113707	-1.45108	7.26728e-05	0.00128553	-1.3665	0.000840667	0.00802527	-1.04393	0.643432	0.893174	-1.11376	0.247006	0.580263	-1.04884	0.609771	0.824988	XXX	down	down	down	XXX	XXX	XXX	4.12279	3.72278	3.68128	3.5911	3.67829	1623	intraflagellar transport protein 57 homolog	2.65e-73	C:microtubule basal body; C:cilium; P:activation of caspase activity; C:cell projection; F:DNA binding; P:apoptosis; C:cytoplasm; C:flagellum; P:regulation of apoptosis; C:cytoskeleton; P:regulation of transcription
Contig2137	5	1	-0.25344	0.0233338	0.0810688	0.0233338	0.0810688	-1.64167	0.0553691	0.341975	-2.25269	0.00524543	0.0400119	-1.52151	0.116969	0.286309	-2.28835	0.00488776	0.0299258	-1.37219	0.284199	0.683032	1.07898	0.78305	0.922213	-1.39392	0.265579	0.559647	XXX	down1.5	XXX	down1.5	XXX	XXX	XXX	0.209664	-0.669323	-0.947703	-0.383665	-0.991922	655	---NA---	0
Contig2140	5	1	0.951303	0.023962	0.0827258	0.023962	0.0827258	-1.55332	0.0185027	0.194064	-1.31106	0.149913	0.354527	-1.92257	0.00184511	0.0158975	-1.39771	0.0790147	0.209832	1.18478	0.378953	0.760723	-1.23772	0.290851	0.622841	1.11133	0.588678	0.812496	XXX	XXX	down1.5	XXX	XXX	XXX	XXX	1.34841	0.712514	0.931451	0.37577	0.796659	448	---NA---	0
Contig21582	5	1	-0.145383	0.0298236	0.0973106	0.0298236	0.0973106	-2.1894	0.00459508	0.0804219	-1.94806	0.0158691	0.0850215	-1.91126	0.0172559	0.0803097	-1.82872	0.0261919	0.0994019	1.12389	0.681813	0.911036	1.14553	0.628025	0.84994	1.19723	0.524256	0.773258	XXX	XXX	XXX	XXX	XXX	XXX	XXX	0.433916	-0.653884	-0.517751	-0.558385	-0.574114	696	---NA---	0
Contig22377	5	1	5.54186	0.00659869	0.0312264	0.00659869	0.0312264	-1.23404	0.00745641	0.11061	-1.2175	0.0129959	0.0739831	-1.28298	0.00168033	0.0148348	-1.28139	0.00183289	0.0142679	1.01359	0.864534	0.967785	-1.03966	0.62326	0.847883	-1.03837	0.635468	0.8393	XXX	XXX	down	down	XXX	XXX	XXX	5.78404	5.48028	5.50953	5.43431	5.43429	202	---NA---	0
Contig22388	5	1	1.90462	0.00219408	0.013084	0.00219408	0.013084	-2.01526	0.00190521	0.0445696	-1.74695	0.0105244	0.0644243	-2.48579	0.000342781	0.00437919	-2.07802	0.00195861	0.0149617	1.15359	0.48619	0.821639	-1.23348	0.330575	0.657401	-1.03114	0.883491	0.953778	down1.5	XXX	down1.5	down1.5	XXX	XXX	XXX	2.62593	1.58607	1.82337	1.3287	1.52019	564	tubulin beta chain-like	4.43e-76	P:microtubule-based movement; P:microtubule-based process; P:protein polymerization; C:microtubule; F:nucleotide binding; F:GTP binding; C:protein complex; F:GTPase activity; F:structural molecule activity
Contig22438	5	1	-0.633321	0.00657808	0.0311659	0.00657808	0.0311659	-1.81236	0.035773	0.27449	-2.60304	0.00384928	0.0323348	-1.89069	0.032655	0.124671	-3.41518	0.000776219	0.00754021	-1.43627	0.274753	0.673399	-1.04322	0.891087	0.962354	-1.88438	0.0719714	0.27394	XXX	down1.5	XXX	down1.5	XXX	XXX	XXX	-0.0140659	-0.921206	-1.50507	-0.912651	-2.13042	373	tropomyosin	3.85e-10
Contig22451	5	1	6.90204	0.0147182	0.0575684	0.0147182	0.0575684	-1.20257	0.026903	0.238305	-1.22297	0.0160562	0.0857757	-1.27944	0.0032307	0.024045	-1.28055	0.00315387	0.0214719	-1.01697	0.840286	0.961874	-1.06393	0.458256	0.754259	-1.06485	0.452462	0.723526	XXX	XXX	down	down	XXX	XXX	XXX	7.14625	6.88181	6.85517	6.78815	6.78988	1495	cathepsin f	2.16e-85	P:proteolysis; F:hydrolase activity; F:cysteine-type endopeptidase inhibitor activity; F:cysteine-type peptidase activity; F:peptidase activity; F:cysteine-type endopeptidase activity
Contig2304	5	1	3.13691	0.00767273	0.034964	0.00767273	0.034964	-1.31373	0.00723531	0.108434	-1.31151	0.00945052	0.0599826	-1.46572	0.000602396	0.00677259	-1.22522	0.0512484	0.157355	1.0017	0.987113	0.997602	-1.11569	0.297743	0.628438	1.07224	0.504312	0.760238	XXX	XXX	down	XXX	XXX	XXX	XXX	3.41804	3.0384	3.04616	2.84177	3.13547	800	sjchgc04139 protein	2.76e-06
Contig23464	5	1	0.0555847	0.0184144	0.0680491	0.0184144	0.0680491	-2.2554	0.00664988	0.102357	-2.06423	0.0171922	0.089594	-1.87433	0.0318521	0.122377	-2.63344	0.00351298	0.0233335	1.09261	0.76918	0.940741	1.20331	0.530772	0.796101	-1.16761	0.625229	0.83393	XXX	XXX	XXX	down1.5	XXX	XXX	XXX	0.725991	-0.556554	-0.57984	-0.28055	-0.813619	492	---NA---	0
Contig23665	5	1	6.62958	2.04923e-10	3.15423e-08	2.04923e-10	3.15423e-08	-2.08797	5.57038e-11	6.33869e-08	-1.60121	7.55797e-08	7.27529e-06	-1.75439	4.82506e-09	7.64856e-07	-1.91764	4.65086e-10	1.32062e-07	1.304	0.00136112	0.0319352	1.19014	0.0356898	0.201515	1.08882	0.305999	0.600649	down1.5	down1.5	down1.5	down1.5	up	XXX	XXX	7.26731	6.21294	6.59512	6.45463	6.33523	518	peptidylprolyl isomerase (ec ) - rat	9.33e-42	F:peptidyl-prolyl cis-trans isomerase activity; P:protein folding; F:isomerase activity
Contig24667	5	1	-0.931401	0.00094698	0.00660281	0.00094698	0.00660281	-2.20004	0.00919023	0.126616	-4.01883	0.000332951	0.00509778	-3.4378	0.000688541	0.00750541	-3.09836	0.00154316	0.0125737	-1.8267	0.122329	0.482085	-1.56261	0.230391	0.561638	-1.40832	0.35903	0.649092	XXX	down1.5	down1.5	down1.5	XXX	XXX	XXX	-0.346161	-1.27998	-2.13666	-1.92144	-1.8143	473	---NA---	0
Contig24912	5	1	1.79636	1.4916e-12	8.48666e-10	1.4916e-12	8.48666e-10	-6.88185	3.39142e-10	2.49076e-07	-9.36599	1.39907e-10	7.66871e-08	-14.8293	1.67478e-11	1.18502e-08	-16.0292	1.82336e-11	1.38324e-08	-1.36097	0.155287	0.539058	-2.15484	0.00278811	0.0364375	-2.3292	0.00180362	0.0227393	down1.5	down1.5	down1.5	down1.5	XXX	down1.5	down1.5	3.55708	0.714774	0.328425	-0.371293	-0.512665	501	---NA---	0
Contig26503	5	1	4.41377	0.0241196	0.0830989	0.0241196	0.0830989	-1.28175	0.00370952	0.0697709	-1.10772	0.23469	0.4627	-1.09761	0.278097	0.489976	-1.24987	0.0103979	0.0517816	1.1571	0.0901212	0.418212	1.16777	0.0709049	0.302109	1.0255	0.772279	0.907749	XXX	XXX	XXX	XXX	XXX	XXX	XXX	4.59581	4.23812	4.44722	4.45959	4.2668	413	---NA---	0
Contig26788	5	1	3.84287	1.12254e-05	0.000168868	1.12254e-05	0.000168868	-1.44666	4.44997e-05	0.00251392	-1.58364	4.02662e-06	0.000163019	-1.49976	1.81327e-05	0.000411205	-1.53832	9.78521e-06	0.000240013	-1.09469	0.330732	0.724016	-1.03671	0.695548	0.882965	-1.06336	0.510024	0.764245	down	down1.5	down	down1.5	XXX	XXX	XXX	4.29081	3.7621	3.62878	3.68413	3.67195	1030	kinase c alpha type	1.6e-69	P:positive regulation of protein amino acid phosphorylation; P:negative regulation of heart contraction; P:negative regulation of protein amino acid phosphorylation; P:regulation of muscle contraction; C:cytosol; P:negative regulation of cell proliferation; C:plasma membrane; P:positive regulation of smooth muscle cell proliferation; P:induction of positive chemotaxis; F:protein serine/threonine …
Contig26814	5	1	0.317116	0.0129913	0.0524536	0.0129913	0.0524536	-2.81875	0.00282637	0.0576528	-1.69772	0.0873804	0.253724	-2.24867	0.0150743	0.0729051	-2.81025	0.00448659	0.0280518	1.66032	0.131833	0.499342	1.25352	0.502176	0.780511	1.00302	0.993233	0.997522	XXX	XXX	XXX	down1.5	XXX	XXX	XXX	1.08069	-0.471651	0.136135	-0.27047	-0.466021	832	---NA---	0
Contig26842	5	1	3.79353	0.0115565	0.0478694	0.0115565	0.0478694	-2.91988	0.0118903	0.149301	-2.75881	0.0172283	0.0897274	-3.0846	0.0106288	0.0569644	-4.76076	0.00217432	0.0161911	1.05838	0.881249	0.971622	-1.05641	0.886144	0.960249	-1.63047	0.247117	0.539327	XXX	XXX	XXX	down1.5	XXX	XXX	XXX	4.9251	3.3185	3.12466	3.21849	2.70916	857	ribonuclease t2	3.23e-27	F:RNA binding; F:ribonuclease T2 activity
Contig26877	5	1	3.07628	0.00301705	0.0168707	0.00301705	0.0168707	-1.42447	0.00591955	0.0944459	-1.45886	0.00462335	0.0365531	-1.51371	0.00222695	0.0183347	-1.69634	0.000332988	0.00384408	-1.02414	0.841617	0.96213	-1.06265	0.610334	0.841387	-1.19086	0.164362	0.436046	XXX	down	down1.5	down1.5	XXX	XXX	XXX	3.52218	3.01407	2.95773	2.86855	2.74288	1126	---NA---	0
Contig27032	5	1	0.228067	4.87335e-12	2.12705e-09	4.87335e-12	2.12705e-09	-29.7362	1.81496e-10	1.56293e-07	-37.5909	3.74952e-10	1.45692e-07	-31.0262	4.11833e-10	1.21498e-07	-27.5512	8.14557e-10	1.8277e-07	-1.26415	0.653801	0.897698	-1.04338	0.93143	0.977505	1.07931	0.876387	0.950947	down1.5	down1.5	down1.5	down1.5	XXX	XXX	XXX	2.1763	-2.58203	-3.19757	-3.08696	-2.73552	1016	---NA---	0
Contig27337	5	1	1.69297	0.000191804	0.00177911	0.000191804	0.00177911	-1.99312	8.33528e-05	0.00418286	-1.50517	0.00868554	0.0564949	-1.6507	0.00200233	0.0169767	-2.21915	3.25829e-05	0.000612546	1.32419	0.0723696	0.374751	1.20744	0.228844	0.559763	-1.1134	0.517378	0.769521	down1.5	XXX	down1.5	down1.5	XXX	XXX	XXX	2.28568	1.26352	1.69565	1.51047	1.09944	250	---NA---	0
Contig27687	5	1	4.40506	0.0101458	0.0433721	0.0101458	0.0433721	-1.17313	0.059062	0.352657	-1.31841	0.00141897	0.0154833	-1.28899	0.00329166	0.0244131	-1.22577	0.0185608	0.0780721	-1.12384	0.175511	0.568972	-1.09876	0.272987	0.606168	-1.04488	0.609879	0.82501	XXX	down	down	XXX	XXX	XXX	XXX	4.63884	4.40961	4.25061	4.28321	4.34839	1052	2 -cyclic nucleotide 3 phosphodiesterase	5.96e-27	P:growth plate cartilage chondrocyte proliferation; P:growth plate cartilage chondrocyte differentiation; P:negative regulation of DNA metabolic process; P:negative regulation of cell proliferation; P:positive regulation of cGMP biosynthetic process; P:regulation of multicellular organism growth; C:membrane; F:hormone activity; P:adult locomotory behavior; F:catalytic activity; C:intrinsic to mem…
Contig28668	5	1	3.58631	0.000456542	0.00364844	0.000456542	0.00364844	-1.40207	0.000670554	0.0209053	-1.32324	0.00378392	0.0319542	-1.53576	7.84744e-05	0.00136931	-1.47942	0.000222209	0.0027974	1.05957	0.544723	0.852664	-1.09535	0.346242	0.670798	-1.05516	0.580643	0.807748	down	down	down1.5	down	XXX	XXX	XXX	3.9748	3.47353	3.55051	3.361	3.40934	1454	tnf receptor-associated factor-2-like protein b	2.26e-12	P:regulation of apoptosis; F:metal ion binding; F:receptor activity; P:signal transduction; F:zinc ion binding; F:protein binding; C:intracellular
Contig28799	5	1	-0.0262526	0.0136041	0.0542766	0.0136041	0.0542766	-2.17786	0.00476058	0.0824356	-1.72712	0.0400178	0.15595	-1.50768	0.104036	0.265772	-2.57875	0.00199037	0.0151487	1.26098	0.392982	0.769919	1.44452	0.168013	0.483666	-1.18407	0.560947	0.795841	XXX	XXX	XXX	down1.5	XXX	XXX	XXX	0.520166	-0.593731	-0.313406	-0.112454	-1.23341	545	---NA---	0
Contig28877	5	1	3.28038	8.22168e-05	0.000879648	8.22168e-05	0.000879648	-1.48456	7.97891e-05	0.00402891	-1.46385	0.000155615	0.00284791	-1.45088	0.000203482	0.00289693	-1.59694	1.70371e-05	0.000367892	1.01415	0.890361	0.973673	1.02322	0.820791	0.934836	-1.0757	0.480756	0.744705	down	down	down	down1.5	XXX	XXX	XXX	3.70682	3.13908	3.15661	3.1727	3.03851	990	PREDICTED: similar to titin-like [Ciona intestinalis]	0.000376
Contig29235	5	1	1.23143	0.0283336	0.093677	0.0283336	0.093677	-1.4437	0.0298988	0.25165	-1.35681	0.0803534	0.240713	-1.39043	0.0579832	0.182339	-1.81578	0.00193474	0.0148148	1.06404	0.724394	0.925818	1.03831	0.830253	0.939067	-1.25773	0.21572	0.505201	XXX	XXX	XXX	down1.5	XXX	XXX	XXX	1.60593	1.03995	1.13077	1.10737	0.711062	309	p2x receptor subunit	0.000526	F:ATP binding; F:receptor activity; C:integral to membrane; C:membrane; F:ion channel activity; P:ion transport; P:transport
Contig2931	5	1	2.98916	0.00166755	0.0104887	0.00166755	0.0104887	-1.38481	0.00207843	0.0473359	-1.17291	0.136927	0.335052	-1.50077	0.000204966	0.00291416	-1.32096	0.0107048	0.0528929	1.18066	0.123308	0.483611	-1.08373	0.464133	0.757942	1.04834	0.66676	0.856674	down	XXX	down1.5	XXX	XXX	XXX	XXX	3.29188	2.80747	3.0624	2.69591	2.89273	909	---NA---	0
Contig29316	5	1	0.916413	3.56073e-10	4.5563e-08	3.56073e-10	4.5563e-08	-3.60591	5.68579e-09	1.98604e-06	-3.4319	1.93981e-08	2.79666e-06	-4.21928	2.21602e-09	4.35845e-07	-5.17855	5.5004e-10	1.44927e-07	1.0507	0.81466	0.955119	-1.1701	0.4668	0.75961	-1.43613	0.112481	0.353928	down1.5	down1.5	down1.5	down1.5	XXX	XXX	XXX	2.17439	0.334957	0.380872	0.069103	-0.237167	1617	protein	1.02e-16
Contig29416	5	1	1.6345	0.0114394	0.0475395	0.0114394	0.0475395	-1.61996	0.00155652	0.0384747	-1.43254	0.0210481	0.102512	-1.43173	0.0205138	0.0903527	-1.56789	0.00450883	0.0281632	1.13083	0.441064	0.796893	1.13147	0.436117	0.738026	1.03321	0.840251	0.935685	down1.5	XXX	XXX	down1.5	XXX	XXX	XXX	2.05631	1.36531	1.53382	1.54318	1.35764	1299	nuclear receptor subfamily group member 1	1.62e-51	F:steroid binding; P:cerebral cortex development; P:positive regulation of cell proliferation; P:brain development; C:nucleus; F:DNA binding; P:retina development in camera-type eye; P:glial cell migration; F:metal ion binding; P:regulation of transcription, DNA-dependent; F:steroid hormone receptor activity; P:negative regulation of transcription from RNA polymerase II promoter; F:ligand-depende…
Contig29731	5	1	4.12657	5.41744e-05	0.000621125	5.41744e-05	0.000621125	-1.26333	0.0070927	0.107052	-1.40485	0.000134623	0.00253547	-1.42403	7.01502e-05	0.00125112	-1.43784	5.0391e-05	0.000871638	-1.11202	0.23244	0.634055	-1.12721	0.177414	0.495938	-1.13813	0.148108	0.411962	XXX	down	down	down	XXX	XXX	XXX	4.47022	4.13934	3.98491	3.96862	3.94971	1122	protein kinase brain isozyme	5.32e-69	F:transferase activity; P:auxin biosynthetic process; F:protein serine/threonine kinase activity; F:protein kinase activity; P:intracellular signaling pathway; F:protein kinase C activity; P:protein amino acid phosphorylation; F:nucleotide binding; C:cytoplasm; F:ATP binding; F:zinc ion binding; F:kinase activity; F:metal ion binding
Contig30467	5	1	2.72318	0.000917924	0.00643496	0.000917924	0.00643496	-1.6317	0.000598725	0.0191148	-1.48058	0.00445053	0.0356156	-1.38324	0.0141841	0.0698404	-1.86074	9.05164e-05	0.00137794	1.10207	0.442949	0.797809	1.17962	0.193089	0.517297	-1.14037	0.318308	0.613102	down1.5	down	XXX	down1.5	XXX	XXX	XXX	3.20578	2.49129	2.6244	2.7238	2.29353	707	hypothetical protein [Schistosoma mansoni]	1.56e-12
Contig30583	5	1	4.34055	1.53816e-06	3.29803e-05	1.53816e-06	3.29803e-05	-1.37904	0.000151262	0.0067785	-1.54077	1.9547e-06	9.35145e-05	-1.61983	4.15325e-07	2.0709e-05	-1.52419	2.89947e-06	8.95185e-05	-1.11728	0.20246	0.60138	-1.17461	0.0645025	0.286048	-1.10525	0.251706	0.544753	down	down1.5	down1.5	down1.5	XXX	XXX	XXX	4.78959	4.314	4.16493	4.0871	4.18164	1146	cell adhesion molecule	1.91e-146	P:spinal cord association neuron differentiation; F:molecular_function; P:multicellular organismal development; P:neuron migration; P:cell differentiation; C:anchored to plasma membrane; P:nervous system development; P:brain development; C:plasma membrane
Contig30724	5	1	2.79941	0.007326	0.0338095	0.007326	0.0338095	-1.31384	0.0139026	0.163897	-1.24657	0.052431	0.185103	-1.33657	0.0109595	0.0582666	-1.51021	0.000504413	0.00535007	1.05396	0.643057	0.893114	-1.0173	0.880109	0.95806	-1.14946	0.231779	0.522584	XXX	XXX	XXX	down1.5	XXX	XXX	XXX	3.12164	2.70309	2.78339	2.70005	2.48641	2322	synaptonemal complex protein 1	3.89e-47
Contig30754	5	1	0.908294	0.0243677	0.0837113	0.0243677	0.0837113	-1.47943	0.0344453	0.2698	-1.81872	0.00306904	0.0274217	-1.64385	0.010292	0.0556191	-1.36219	0.106529	0.255944	-1.22934	0.308722	0.705125	-1.11113	0.593716	0.831746	1.08607	0.67225	0.85999	XXX	down1.5	XXX	XXX	XXX	XXX	XXX	1.24175	0.73705	0.446416	0.549803	0.809194	906	cadherin egf lag seven-pass g-type receptor 1	2.16e-24	F:transmembrane receptor activity; C:integral to membrane; C:membrane; F:G-protein coupled receptor activity; F:zinc ion binding; P:neuropeptide signaling pathway; C:external side of plasma membrane; P:cell surface receptor linked signaling pathway; F:receptor activity; C:intracellular; P:G-protein coupled receptor protein signaling pathway; F:calcium ion binding; C:plasma membrane; F:binding
Contig30781	5	1	1.87713	0.000498894	0.00391907	0.000498894	0.00391907	-1.42111	0.0113616	0.145149	-1.74548	0.000159464	0.002905	-1.56868	0.00190901	0.0163244	-1.72673	0.000233073	0.00290311	-1.22826	0.167037	0.557191	-1.10385	0.499029	0.778142	-1.21506	0.193232	0.476309	XXX	down1.5	down1.5	down1.5	XXX	XXX	XXX	2.34275	1.81429	1.52957	1.71487	1.55944	787	mgc81017 protein	4.23e-52	F:G-protein coupled receptor activity; C:integral to membrane; C:membrane; P:transmembrane transport; P:intracellular signaling pathway; P:G-protein coupled receptor protein signaling pathway
Contig31015	5	1	-0.183226	3.12392e-08	1.40784e-06	3.12392e-08	1.40784e-06	-10.1155	7.76957e-07	9.34166e-05	-12.2213	9.95305e-07	5.49608e-05	-19.6226	2.27517e-07	1.28531e-05	-15.9507	5.08917e-07	2.33405e-05	-1.20818	0.691969	0.915861	-1.93986	0.209888	0.538516	-1.57687	0.374562	0.66287	down1.5	down1.5	down1.5	down1.5	XXX	XXX	XXX	1.53307	-1.7443	-3.1173	-2.69319	-3.40192	1490	---NA---	0
Contig3103	5	1	3.73846	3.37215e-05	0.000417256	3.37215e-05	0.000417256	-1.35378	0.000842795	0.0249333	-1.47914	5.84003e-05	0.0013435	-1.52431	2.40268e-05	0.000522056	-1.59434	7.9708e-06	0.00020301	-1.0926	0.344501	0.733674	-1.12597	0.204897	0.532187	-1.1777	0.0848026	0.300822	down	down	down1.5	down1.5	XXX	XXX	XXX	4.14735	3.72344	3.58334	3.55173	3.48714	756	uncharacterized protein c7orf57 homolog	2.41e-17
Contig3143	5	1	2.09408	2.67785e-06	5.1585e-05	2.67785e-06	5.1585e-05	-2.02171	5.8395e-06	0.000484526	-1.71821	0.000161079	0.0029294	-2.23827	1.68025e-06	6.24694e-05	-2.24461	1.98782e-06	6.65295e-05	1.17664	0.244929	0.646484	-1.10712	0.47938	0.767258	-1.11025	0.47455	0.740885	down1.5	down1.5	down1.5	down1.5	XXX	XXX	XXX	2.80425	1.80467	2.00871	1.66498	1.65348	783	---NA---	0
Contig31737	5	1	1.00777	0.02645	0.0888508	0.02645	0.0888508	-1.3834	0.134471	0.50844	-1.9993	0.00663694	0.0471077	-1.89577	0.00978869	0.0537181	-1.8192	0.0157049	0.0695231	-1.44521	0.126145	0.488778	-1.37037	0.178251	0.497019	-1.31503	0.245166	0.537574	XXX	down1.5	XXX	XXX	XXX	XXX	XXX	1.42454	0.983135	0.465393	0.541417	0.66628	373	hypothetical protein [Schistosoma mansoni]	0.000142
Contig32025	5	1	1.81362	0.00192705	0.0117922	0.00192705	0.0117922	-1.53056	0.00285543	0.0580227	-1.5309	0.00396403	0.0329426	-1.65851	0.000623748	0.00696108	-1.67243	0.000629862	0.00636494	-1.00022	0.998836	0.999712	-1.0836	0.593902	0.831746	-1.09269	0.56301	0.797006	XXX	down1.5	down1.5	down1.5	XXX	XXX	XXX	2.27356	1.67534	1.65517	1.49203	1.54073	871	---NA---	0
Contig32077	5	1	1.57625	2.63381e-05	0.000342384	2.63381e-05	0.000342384	-1.92835	3.3927e-05	0.00204344	-1.82109	0.000138326	0.00258495	-2.22835	5.26406e-06	0.000153875	-1.8498	0.000112821	0.0016363	1.0589	0.726574	0.926424	-1.15557	0.386098	0.700707	1.04246	0.800839	0.919876	down1.5	down1.5	down1.5	down1.5	XXX	XXX	XXX	2.25343	1.28084	1.37501	1.08912	1.34675	436	---NA---	0
Contig32078	5	1	3.23134	0.0231052	0.0804303	0.0231052	0.0804303	-1.28673	0.0114408	0.145695	-1.26256	0.0226274	0.107079	-1.3724	0.00236189	0.0191488	-1.22451	0.0479331	0.150328	1.01915	0.852512	0.965767	-1.06658	0.529369	0.795365	1.05081	0.627509	0.834974	XXX	XXX	down	XXX	XXX	XXX	XXX	3.50362	3.10974	3.15655	3.04682	3.18349	1893	asparagine-rich antigen	4.74e-24	P:biological_process; C:cellular_component
Contig32674	5	1	2.96932	0.000904906	0.00637174	0.000904906	0.00637174	-1.48889	0.000941573	0.0268811	-1.54723	0.000550216	0.00755822	-1.57113	0.000373754	0.00467736	-1.55301	0.00054489	0.00569036	-1.03919	0.726989	0.926644	-1.05524	0.623383	0.847883	-1.04307	0.703875	0.875194	down	down1.5	down1.5	down1.5	XXX	XXX	XXX	3.40737	2.84375	2.79105	2.7427	2.79647	576	---NA---	0
Contig32855	5	1	0.569957	5.03689e-05	0.000584119	5.03689e-05	0.000584119	-2.41344	5.69321e-05	0.00306414	-2.44867	8.45435e-05	0.00178799	-2.26275	0.000181145	0.00263545	-2.71833	3.11682e-05	0.00059394	-1.0146	0.949447	0.989038	1.0666	0.773562	0.918028	-1.12633	0.613036	0.827061	down1.5	down1.5	down1.5	down1.5	XXX	XXX	XXX	1.36326	0.112379	0.0771345	0.215521	-0.0328874	318	---NA---	0
Contig32993	5	1	3.07765	0.000603316	0.00457143	0.000603316	0.00457143	-1.38212	0.00166635	0.0406223	-1.45353	0.000445957	0.00644403	-1.31575	0.00891487	0.0501582	-1.50541	0.00014104	0.00195298	-1.05166	0.637477	0.891331	1.05044	0.64019	0.855897	-1.0892	0.428332	0.706357	down	down	XXX	down1.5	XXX	XXX	XXX	3.45019	2.96702	2.90662	3.04977	2.84784	598	macrophage scavenger receptor-related	0.000397	F:scavenger receptor activity; F:receptor activity; C:membrane
Contig33036	5	1	-1.26899	1.12964e-08	6.62299e-07	1.12964e-08	6.62299e-07	-43.97	1.05135e-07	1.80098e-05	-225.315	1.23658e-07	1.0854e-05	-24.4593	5.75308e-07	2.62614e-05	-225.315	1.45269e-07	8.71671e-06	-5.12428	0.149558	0.530116	1.79768	0.456514	0.752966	-5.12428	0.154946	0.422463	down1.5	down1.5	down1.5	down1.5	XXX	XXX	XXX	0.556925	-5.01592	-6.25365	-4.51861	-6.25365	439	receptor-type protein tyrosine kinase	5.08e-07	F:transferase activity; P:auxin biosynthetic process; F:protein kinase activity; P:protein amino acid phosphorylation; F:nucleotide binding; F:ATP binding; F:kinase activity; F:protein tyrosine kinase activity; F:receptor activity; F:protein binding; F:binding
Contig33596	5	1	1.84545	3.17204e-05	0.00039681	3.17204e-05	0.00039681	-2.20756	1.13014e-05	0.00082211	-1.57403	0.00318535	0.028153	-1.6834	0.0010441	0.010356	-2.37832	7.60568e-06	0.000194644	1.40249	0.0274585	0.220986	1.31137	0.0730392	0.30799	-1.07736	0.643424	0.843757	down1.5	down1.5	down1.5	down1.5	XXX	XXX	XXX	2.51153	1.36428	1.82507	1.7614	1.25347	472	---NA---	0
Contig33781	5	1	2.0225	0.000601238	0.00456002	0.000601238	0.00456002	-1.27703	0.0675248	0.375148	-1.6411	0.000506181	0.00710482	-1.50826	0.00333567	0.0246706	-1.70651	0.000207091	0.00264038	-1.28509	0.0777865	0.388833	-1.18107	0.233527	0.565575	-1.33631	0.0438826	0.202284	XXX	down1.5	down1.5	down1.5	XXX	XXX	XXX	2.42873	2.07262	1.72417	1.84835	1.65539	906	serine palmitoyltransferase	7.67e-30	F:transferase activity; F:pyridoxal phosphate binding; P:biosynthetic process; C:integral to membrane; C:membrane; P:ceramide biosynthetic process; P:sphingomyelin biosynthetic process; P:sphingosine biosynthetic process; P:sphinganine biosynthetic process; C:mitochondrion; C:serine C-palmitoyltransferase complex; F:catalytic activity; F:acyltransferase activity; C:endoplasmic reticulum; P:metabo…
Contig33850	5	1	2.08234	4.07239e-06	7.26915e-05	4.07239e-06	7.26915e-05	-1.31601	0.0341166	0.268799	-1.79282	4.08701e-05	0.00101735	-2.28273	5.63606e-07	2.5846e-05	-1.80493	3.9022e-05	0.000708157	-1.36231	0.026084	0.215019	-1.73458	0.000106303	0.00328519	-1.37152	0.0240784	0.137316	XXX	down1.5	down1.5	down1.5	XXX	down1.5	XXX	2.61815	2.2352	1.79166	1.35521	1.77928	621	---NA---	0
Contig33851	5	1	6.66176	0.0293838	0.0962456	0.0293838	0.0962456	-1.21068	0.020432	0.205041	-1.21513	0.0185179	0.0940864	-1.254	0.00623817	0.0388356	-1.24432	0.00834734	0.0440336	-1.00368	0.964584	0.992334	-1.03578	0.670525	0.871299	-1.02779	0.740511	0.892535	XXX	XXX	down	down	XXX	XXX	XXX	6.89045	6.61438	6.61374	6.56596	6.57488	747	ubiquitin-conjugating enzyme e2i	3.87e-36	F:ligase activity; P:regulation of protein metabolic process; P:post-translational protein modification; F:small conjugating protein ligase activity
Contig34072	5	1	2.78611	0.00184853	0.0113988	0.00184853	0.0113988	-1.24774	0.0446997	0.30635	-1.41518	0.00248492	0.0233485	-1.49406	0.000469614	0.00560743	-1.44748	0.00140027	0.0117378	-1.13419	0.272311	0.671326	-1.19741	0.116187	0.398573	-1.16008	0.199365	0.483978	XXX	down	down	down	XXX	XXX	XXX	3.1193	2.81861	2.63482	2.54478	2.6034	760	PREDICTED: similar to predicted protein [Ciona intestinalis]	0.000404
Contig34092	5	1	3.83103	0.00593648	0.0288291	0.00593648	0.0288291	-1.2255	0.0243894	0.226558	-1.27542	0.00856831	0.055909	-1.29107	0.00566209	0.0364088	-1.38486	0.000506989	0.00537335	-1.04073	0.664754	0.90233	-1.0535	0.570612	0.820324	-1.13003	0.189756	0.472012	XXX	XXX	down	down	XXX	XXX	XXX	4.11211	3.81306	3.75592	3.74256	3.64053	1001	---NA---	0
Contig34123	5	1	4.67262	0.0017944	0.0111081	0.0017944	0.0111081	-1.14924	0.0917817	0.430812	-1.25315	0.00718359	0.0497141	-1.33071	0.000684395	0.00747812	-1.33849	0.000564353	0.00583245	-1.09042	0.2997	0.697271	-1.15791	0.0796317	0.323919	-1.16468	0.0697644	0.26895	XXX	down	down	down	XXX	XXX	XXX	4.93167	4.72841	4.60307	4.51987	4.4961	1231	ap-3 complex subunit sigma-2	9.69e-75	C:membrane coat; P:vesicle-mediated transport; P:intracellular protein transport; F:protein binding; P:transport; F:protein transporter activity; P:protein transport
Contig34292	5	1	0.725641	4.68011e-07	1.23588e-05	4.68011e-07	1.23588e-05	-2.50437	3.92594e-06	0.000347477	-2.76202	2.2897e-06	0.00010482	-3.5619	1.36334e-07	8.79329e-06	-2.46814	9.60302e-06	0.00023682	-1.10288	0.654771	0.898179	-1.42227	0.118473	0.403463	1.01468	0.946594	0.980779	down1.5	down1.5	down1.5	down1.5	XXX	XXX	XXX	1.65947	0.325355	0.192297	-0.164533	0.379135	670	tpa_inf: insulin-like prohormone-1	1.05e-76
Contig34311	5	1	3.68746	3.52924e-09	2.64585e-07	3.52924e-09	2.64585e-07	-16.1769	6.78041e-08	1.28253e-05	-19.8906	6.33849e-08	6.47075e-06	-50.5792	1.45504e-08	1.67366e-06	-80.3883	1.16056e-08	1.34465e-06	-1.22956	0.477148	0.817887	-3.12662	0.00546661	0.0587841	-4.96931	0.00134495	0.0182731	down1.5	down1.5	down1.5	down1.5	XXX	XXX	down1.5	5.77785	1.77129	1.24056	0.0389681	-0.562827	462	---NA---	0
Contig34336	5	1	1.75289	0.000989915	0.00683427	0.000989915	0.00683427	-1.57192	0.00181858	0.0430487	-1.61555	0.00147349	0.0159417	-1.81895	0.000146828	0.00224053	-1.61372	0.0016127	0.012979	-1.02775	0.858844	0.966266	-1.15715	0.345538	0.670079	-1.02659	0.865458	0.94562	down1.5	down1.5	down1.5	down1.5	XXX	XXX	XXX	2.26085	1.61678	1.56027	1.35788	1.57378	1796	amiloride-sensitive sodium channel-related	2.91e-84	F:sodium channel activity; C:integral to membrane; P:sodium ion transport; C:membrane; F:ion channel activity; P:ion transport; P:transport
Contig34355	5	1	2.47289	3.79224e-05	0.00045961	3.79224e-05	0.00045961	-1.59405	9.75099e-05	0.00475055	-1.71495	2.83836e-05	0.000764461	-1.81694	7.89448e-06	0.000211373	-1.51414	0.000748043	0.00732232	-1.07585	0.56484	0.862236	-1.13983	0.30237	0.63234	1.05278	0.682395	0.865417	down1.5	down1.5	down1.5	down1.5	XXX	XXX	XXX	2.9811	2.33113	2.21649	2.12126	2.37872	741	nephew of atonal protein	1.04e-17	P:regulation of transcription; F:transcription regulator activity; C:nucleus
Contig34359	5	1	3.92126	0.000697253	0.00514733	0.000697253	0.00514733	-1.26484	0.00847221	0.119708	-1.30744	0.0033029	0.0289112	-1.46312	3.32984e-05	0.000679228	-1.29909	0.00430429	0.0271732	-1.03368	0.716174	0.923387	-1.15676	0.111646	0.38988	-1.02708	0.770298	0.907112	XXX	down	down	down	XXX	XXX	XXX	4.23173	3.89431	3.84537	3.67068	3.85714	1132	---NA---	0
Contig3462	5	1	1.22999	0.025223	0.0857159	0.025223	0.0857159	-1.59071	0.0127114	0.15571	-1.44495	0.0483288	0.175914	-1.65225	0.0101766	0.0551749	-1.8053	0.00406957	0.0260831	1.10087	0.594505	0.87524	-1.03868	0.834167	0.940679	-1.1349	0.500816	0.758031	XXX	XXX	XXX	down1.5	XXX	XXX	XXX	1.69273	0.852609	1.16149	0.964104	0.824142	791	protein	8.1e-11
Contig34808	5	1	5.73235	6.65052e-11	1.33595e-08	6.65052e-11	1.33595e-08	-1.6507	3.40194e-08	7.79804e-06	-1.95756	3.48312e-10	1.39595e-07	-2.23258	1.71085e-11	1.18502e-08	-1.87882	1.02509e-09	2.09368e-07	-1.1859	0.0326593	0.244385	-1.35251	0.000166408	0.00457866	-1.1382	0.105152	0.339862	down1.5	down1.5	down1.5	down1.5	XXX	down	XXX	6.41857	5.69674	5.44917	5.26181	5.50639	1722	lectin 2b	0	F:binding; F:sugar binding
Contig34815	5	1	2.03041	0.0308561	0.0998413	0.0308561	0.0998413	-1.45775	0.00603191	0.0954738	-1.37012	0.0255478	0.116486	-1.20285	0.180981	0.37689	-1.44897	0.00928593	0.0476211	1.06396	0.663431	0.90211	1.21191	0.167793	0.483426	1.00606	0.966581	0.987914	XXX	XXX	XXX	down	XXX	XXX	XXX	2.33398	1.73088	1.88723	2.07397	1.72957	1836	heat repeat-containing protein 4-like	1.72e-47	F:binding
Contig34861	5	1	-0.0795447	5.27762e-11	1.14392e-08	5.27762e-11	1.14392e-08	-38.8963	2.77384e-09	1.21355e-06	-37.6375	9.81138e-09	1.68978e-06	-63.984	3.97504e-09	6.63103e-07	-146.821	2.97445e-09	4.57835e-07	1.03345	0.96131	0.991448	-1.64499	0.503377	0.780961	-3.77466	0.161159	0.431449	down1.5	down1.5	down1.5	down1.5	XXX	XXX	XXX	1.95775	-3.3254	-4.73228	-4.26483	-5.43483	2699	---NA---	0
Contig34900	5	1	-0.217025	1.08386e-11	3.79495e-09	1.08386e-11	3.79495e-09	-79.512	3.71325e-10	2.62915e-07	-82.6163	1.19981e-09	3.74788e-07	-576.498	3.60893e-10	1.11883e-07	-80.9099	1.40669e-09	2.63647e-07	-1.03904	0.962064	0.991654	-7.25045	0.0775787	0.319232	-1.01758	0.98404	0.994065	down1.5	down1.5	down1.5	down1.5	XXX	XXX	XXX	1.89414	-4.13543	-4.56226	-6.25365	-5.22235	364	tpa_inf: cerebral peptide prohormone like-1	4.25e-54	C:extracellular region
Contig34956	5	1	0.739855	0.0125514	0.0510093	0.0125514	0.0510093	-1.84623	0.00399552	0.0729543	-1.97754	0.00277478	0.0253761	-1.67975	0.0142755	0.0702029	-1.75245	0.0100008	0.0502593	-1.07112	0.747996	0.933886	1.09911	0.647923	0.859533	1.05351	0.805173	0.922248	XXX	down1.5	XXX	XXX	XXX	XXX	XXX	1.30329	0.284691	0.286328	0.498544	0.375091	1174	innexin unc-9	2.85e-129	C:integral to membrane; C:gap junction
Contig34987	5	1	2.0348	9.09819e-09	5.6038e-07	9.09819e-09	5.6038e-07	-2.58557	1.14941e-08	3.26986e-06	-2.25622	1.71288e-07	1.41022e-05	-2.74957	7.42715e-09	1.03338e-06	-2.24422	2.05273e-07	1.14143e-05	1.14597	0.355548	0.741694	-1.06343	0.682144	0.877099	1.1521	0.339537	0.631691	down1.5	down1.5	down1.5	down1.5	XXX	XXX	XXX	2.91773	1.57864	1.75803	1.44508	1.7579	405	---NA---	0
Contig34994	5	1	4.7623	4.1195e-05	0.000491778	4.1195e-05	0.000491778	-1.27411	0.00302774	0.0604448	-1.42057	2.52156e-05	0.000692006	-1.37608	0.000120537	0.00191358	-1.389	8.27243e-05	0.00128074	-1.11495	0.190861	0.587965	-1.08003	0.352961	0.676087	-1.09018	0.300228	0.594117	XXX	down	down	down	XXX	XXX	XXX	5.09984	4.74757	4.59535	4.64282	4.62728	765	carboxypeptidase e	8.4e-74	F:hydrolase activity; F:zinc ion binding; F:metallopeptidase activity; C:cellular_component; F:peptidase activity; P:proteolysis; F:metal ion binding; F:metallocarboxypeptidase activity; F:carboxypeptidase activity
Contig35010	5	1	2.57305	0.000865574	0.00615601	0.000865574	0.00615601	-1.32692	0.0336779	0.267708	-1.55921	0.00278714	0.0254301	-1.61956	0.00144965	0.0133032	-1.95547	7.7153e-05	0.00121737	-1.17506	0.227364	0.629555	-1.22054	0.140235	0.441496	-1.4737	0.00920076	0.0721345	XXX	down1.5	down1.5	down1.5	XXX	XXX	XXX	3.05113	2.61755	2.39313	2.36617	2.0237	669	---NA---	0
Contig35015	5	1	2.30718	0.00394922	0.0209263	0.00394922	0.0209263	-1.48043	0.00182738	0.0431609	-1.3542	0.0185448	0.0941389	-1.57534	0.000669145	0.00733412	-1.47743	0.00282206	0.019722	1.09322	0.493695	0.825033	-1.06411	0.637414	0.854574	1.00203	0.987699	0.995264	down	XXX	down1.5	down	XXX	XXX	XXX	2.69829	2.13397	2.2707	2.05917	2.11487	555	---NA---	0
Contig35037	5	1	4.65937	0.00134976	0.00880188	0.00134976	0.00880188	-1.24435	0.00816589	0.117199	-1.39372	8.39612e-05	0.00178097	-1.25918	0.00590971	0.0374485	-1.28283	0.00309905	0.0211847	-1.12004	0.178064	0.572774	-1.01192	0.887123	0.960698	-1.03093	0.716887	0.881996	XXX	down	down	down	XXX	XXX	XXX	4.93914	4.62227	4.46124	4.61013	4.57474	2168	regulator of g protein signaling	2.67e-42	P:regulation of G-protein coupled receptor protein signaling pathway; C:nucleus; C:cytoplasm; P:inactivation of MAPK activity; P:negative regulation of signal transduction; F:protein binding; F:signal transducer activity; F:GTPase activator activity; C:cytosol; C:plasma membrane
Contig35336	5	1	4.17061	0.00885221	0.0391301	0.00885221	0.0391301	-1.37475	0.000521422	0.0172878	-1.17777	0.0636992	0.208526	-1.24435	0.0131772	0.066411	-1.21477	0.0283974	0.105129	1.16725	0.0811752	0.396262	1.1048	0.260569	0.594004	1.1317	0.165427	0.437505	down	XXX	XXX	XXX	XXX	XXX	XXX	4.40586	3.95552	4.17773	4.07625	4.13381	389	---NA---	0
Contig35459	5	1	3.29237	1.33135e-10	2.26842e-08	1.33135e-10	2.26842e-08	-2.05512	1.51062e-07	2.45568e-05	-2.62963	3.25913e-09	7.51343e-07	-3.20753	1.87394e-10	6.72938e-08	-3.29872	1.62384e-10	5.84889e-08	-1.27955	0.0211926	0.190584	-1.56075	0.000260104	0.00633817	-1.60512	0.000163626	0.00363167	down1.5	down1.5	down1.5	down1.5	XXX	down1.5	down1.5	4.27834	3.23595	2.87257	2.61254	2.56933	324	peptidoglycan recognition protein b	4.66e-24	P:peptidoglycan catabolic process; F:protein binding; F:N-acetylmuramoyl-L-alanine amidase activity
Contig35535	5	1	1.84978	0.000547454	0.00422126	0.000547454	0.00422126	-1.5687	0.00781223	0.113971	-1.82783	0.00128378	0.0143421	-2.13454	0.00016501	0.00244651	-2.13311	0.000186096	0.00243307	-1.16518	0.358617	0.744778	-1.36071	0.077334	0.318925	-1.35979	0.0810839	0.292689	XXX	down1.5	down1.5	down1.5	XXX	XXX	XXX	2.4906	1.80667	1.59351	1.38885	1.29287	500	sperm-associated antigen 8 isoform 1	6.86e-20	C:acrosomal vesicle; F:molecular_function; C:cytoplasmic vesicle; C:membrane; P:biological_process
Contig35546	5	1	3.35242	0.000979663	0.00677829	0.000979663	0.00677829	-1.30522	0.00596094	0.0949163	-1.40541	0.000667591	0.00872469	-1.44318	0.000238911	0.00327405	-1.35994	0.00215223	0.0160746	-1.07676	0.460467	0.80934	-1.1057	0.315026	0.644245	-1.04192	0.682466	0.865417	XXX	down	down	down	XXX	XXX	XXX	3.68494	3.3135	3.19819	3.16782	3.24927	538	cell adhesion molecule	1.12e-75	P:heterophilic cell-cell adhesion; P:garland cell differentiation; P:cell adhesion; C:membrane; P:larval visceral muscle development; C:plasma membrane; P:myoblast fusion
Contig35575	5	1	6.00697	0.0278308	0.0924558	0.0278308	0.0924558	-1.15178	0.0771276	0.398224	-1.20644	0.0198364	0.0983089	-1.03988	0.625661	0.784681	-1.24896	0.006626	0.0372347	-1.04745	0.56397	0.861742	1.10761	0.201452	0.527384	-1.08437	0.314495	0.609442	XXX	XXX	XXX	down	XXX	XXX	XXX	6.1568	5.95678	5.8959	6.11161	5.84462	568	---NA---	0
Contig35633	5	1	2.29585	3.93845e-06	7.07367e-05	3.93845e-06	7.07367e-05	-2.19447	2.68095e-05	0.00169794	-2.65622	3.81428e-06	0.000156209	-2.37262	1.36457e-05	0.000324221	-2.70275	3.49659e-06	0.00010412	-1.21041	0.240163	0.641394	-1.08118	0.617756	0.845314	-1.23162	0.206413	0.493009	down1.5	down1.5	down1.5	down1.5	XXX	XXX	XXX	3.10448	2.04716	1.77552	1.94951	1.755	402	ovomucin beta-subunit	1.08e-12
Contig3581	5	1	1.36327	0.00420976	0.0219779	0.00420976	0.0219779	-1.48779	0.0139752	0.16437	-1.78092	0.000786301	0.00991417	-1.45955	0.0226957	0.0967787	-1.71698	0.00167991	0.0133613	-1.19702	0.305445	0.70243	1.01935	0.909735	0.97001	-1.15405	0.414697	0.695608	XXX	down1.5	XXX	down1.5	XXX	XXX	XXX	1.74371	1.25748	0.974814	1.26855	1.03869	1078	---NA---	0
Contig36347	5	1	3.68307	0.0176662	0.0660579	0.0176662	0.0660579	-1.2019	0.0461555	0.310714	-1.24445	0.0207733	0.101536	-1.22583	0.0303985	0.118317	-1.37306	0.000945462	0.00878772	-1.0354	0.711646	0.92166	-1.01991	0.833128	0.940183	-1.14241	0.162967	0.433863	XXX	XXX	XXX	down	XXX	XXX	XXX	3.92263	3.66059	3.61582	3.6241	3.47201	2547	tetratricopeptide repeat domain 16	3.36e-124	F:molecular_function; F:binding; P:biological_process; C:cellular_component
Contig36526	5	1	0.870407	2.40448e-07	7.26007e-06	2.40448e-07	7.26007e-06	-34.6073	1.98781e-06	0.000200429	-28.1587	4.93068e-06	0.000192055	-321.408	8.82041e-07	3.70271e-05	-53.4987	2.72983e-06	8.52724e-05	1.22901	0.777561	0.944422	-9.28728	0.0929278	0.353073	-1.54588	0.612495	0.82664	down1.5	down1.5	down1.5	down1.5	XXX	XXX	XXX	2.96523	-2.05185	-4.25038	-5.53858	-3.90114	1547	retinaldehyde binding	6.27e-16	F:hydrolase activity; F:transporter activity; C:intracellular; P:transport
Contig36920	5	1	3.4891	0.00150585	0.00963633	0.00150585	0.00963633	-1.3288	0.002849	0.057929	-1.26188	0.0167171	0.0880107	-1.33219	0.00323473	0.0240693	-1.47924	0.000122244	0.00174348	1.05304	0.595021	0.875308	-1.00255	0.979092	0.994004	-1.11321	0.279837	0.574236	XXX	XXX	down	down	XXX	XXX	XXX	3.81404	3.39692	3.47284	3.3974	3.24653	461	---NA---	0
Contig37025	5	1	3.38685	0.00407532	0.0214023	0.00407532	0.0214023	-1.4197	0.00189693	0.0444738	-1.21497	0.0629499	0.206689	-1.53281	0.000427988	0.00521714	-1.23669	0.0453139	0.144658	1.16851	0.133141	0.502445	-1.07967	0.456976	0.753431	1.14798	0.182831	0.463203	down	XXX	down1.5	XXX	XXX	XXX	XXX	3.68246	3.15327	3.42079	3.07013	3.37586	1748	spermatogenesis-associated protein 1-like	5.82e-13	F:receptor activity
Contig37078	5	1	2.96994	6.47378e-14	8.23104e-11	6.47378e-14	8.23104e-11	-14.2476	1.08912e-11	2.31343e-08	-21.7618	6.10516e-12	8.10511e-09	-59.0981	8.58633e-13	1.36789e-09	-63.1224	1.05682e-12	1.77223e-09	-1.5274	0.0600545	0.34123	-4.14793	4.24213e-05	0.00165641	-4.43038	4.20662e-05	0.00132051	down1.5	down1.5	down1.5	down1.5	XXX	down1.5	down1.5	5.04698	1.15211	0.498225	-0.777898	-0.901944	919	---NA---	0
Contig37311	5	1	2.45505	0.000413409	0.00336451	0.000413409	0.00336451	-1.116	0.358051	0.736442	-1.3114	0.03005	0.129728	-1.72985	3.15301e-05	0.000650812	-1.35242	0.0166405	0.0723524	-1.17509	0.190508	0.58787	-1.55005	0.000528236	0.0107727	-1.21185	0.1224	0.371667	XXX	XXX	down1.5	XXX	XXX	down1.5	XXX	2.75908	2.59157	2.35474	1.91533	2.30217	850	viral a-type inclusion protein	1.39e-06	P:regulation of transcription, DNA-dependent; F:signal transducer activity; C:integral to membrane; F:sequence-specific DNA binding; P:signal transduction; F:protein dimerization activity; F:transcription factor activity
Contig37396	5	1	2.6928	0.00103905	0.00710509	0.00103905	0.00710509	-1.38895	0.003794	0.0706926	-1.47506	0.000951604	0.0114762	-1.52116	0.000359226	0.00454138	-1.46313	0.00130831	0.0111309	-1.06199	0.611168	0.882665	-1.09519	0.441679	0.741809	-1.05341	0.662191	0.854199	XXX	down	down1.5	down	XXX	XXX	XXX	3.09136	2.61572	2.52634	2.48635	2.54823	1001	haemolysin-iii related family protein	7.86e-50	C:integral to membrane; P:cytolysis
Contig37586	5	1	1.75392	0.0169634	0.0640009	0.0169634	0.0640009	-1.45807	0.0156447	0.175518	-1.22054	0.182901	0.39947	-1.61379	0.00442599	0.030301	-1.60998	0.00501662	0.0305095	1.1946	0.237969	0.639629	-1.1068	0.511741	0.786222	-1.10419	0.527072	0.774651	XXX	XXX	down1.5	down1.5	XXX	XXX	XXX	2.12374	1.5802	1.79348	1.41848	1.44603	1079	kinesin family member 17	1.16e-41	P:microtubule-based movement; P:microtubule-based process; P:protein transport; P:auxin biosynthetic process; P:transport; C:microtubule; F:nucleotide binding; F:ATP binding; F:microtubule motor activity; F:motor activity; F:protein binding; P:vesicle-mediated transport; P:protein complex localization
Contig37777	5	1	3.24947	1.24922e-07	4.34054e-06	1.24922e-07	4.34054e-06	-5.80097	9.80286e-07	0.000115254	-6.64275	7.70045e-07	4.56894e-05	-8.67336	2.5889e-07	1.41975e-05	-9.61094	2.15975e-07	1.18034e-05	-1.14511	0.553429	0.857111	-1.49516	0.104319	0.37553	-1.65678	0.0547328	0.232055	down1.5	down1.5	down1.5	down1.5	XXX	XXX	XXX	4.80836	2.38027	2.18282	1.76813	1.61996	1433	sco-spondin precursor	5.25e-22	F:hormone activity; P:regulation of Rab GTPase activity; F:peptidase inhibitor activity; C:extracellular space; P:cell adhesion; C:extracellular region; F:Rab GTPase activator activity; C:intracellular
Contig37778	5	1	1.80713	0.00122853	0.00816337	0.00122853	0.00816337	-1.41216	0.0151775	0.172833	-1.52001	0.00479004	0.037508	-1.66395	0.000654312	0.00721672	-1.76671	0.000199925	0.00257582	-1.07637	0.622846	0.886561	-1.1783	0.275892	0.608547	-1.25106	0.144303	0.406633	XXX	down1.5	down1.5	down1.5	XXX	XXX	XXX	2.26621	1.76695	1.66175	1.54129	1.39934	1680	glutamate-gated chloride channel	4.01e-80	F:ion channel activity; C:integral to membrane; C:membrane; C:synapse; P:ion transport; P:transport; C:cell junction; F:extracellular ligand-gated ion channel activity; C:plasma membrane; C:postsynaptic membrane
Contig37861	5	1	1.32616	0.0147599	0.0576961	0.0147599	0.0576961	-1.7007	0.00401751	0.0732275	-1.62149	0.00976957	0.0613477	-1.54919	0.016342	0.0773457	-1.76833	0.00360743	0.0237922	1.04885	0.78607	0.947336	1.0978	0.59113	0.830365	-1.03976	0.827685	0.931632	XXX	XXX	XXX	down1.5	XXX	XXX	XXX	1.82965	0.988474	1.03301	1.14704	1.0084	1363	gpcr class a orphan receptor 18 (agap005002-pb)	4.3e-34	F:receptor activity; F:signal transducer activity; F:G-protein coupled receptor activity; C:integral to membrane; P:signal transduction; P:G-protein coupled receptor protein signaling pathway
Contig37952	5	1	4.93924	4.9915e-05	0.000580375	4.9915e-05	0.000580375	-1.38176	6.47059e-05	0.00341335	-1.3625	0.00015619	0.00285615	-1.40862	2.83503e-05	0.000595058	-1.32875	0.000518947	0.0054624	1.01414	0.863991	0.967506	-1.01944	0.814275	0.933583	1.0399	0.633491	0.838461	down	down	down	down	XXX	XXX	XXX	5.28781	4.82091	4.84007	4.79275	4.86376	3485	leucine-rich repeat and death domain-containing protein loc401387-like	1.01e-73	F:molecular_function; P:signal transduction; P:biological_process; F:protein binding; C:cellular_component
Contig37953	5	1	1.24425	0.0186376	0.0686668	0.0186376	0.0686668	-1.9339	0.00238899	0.0518267	-1.46577	0.0573615	0.195178	-1.67452	0.0143372	0.0704302	-1.75603	0.00951073	0.0484539	1.31938	0.17839	0.572896	1.1549	0.482113	0.768746	1.10129	0.643586	0.843806	XXX	XXX	XXX	down1.5	XXX	XXX	XXX	1.76111	0.840866	1.19586	1.03569	0.891417	1451	---NA---	0
Contig37960	5	1	4.5948	2.25485e-13	1.99567e-10	2.25485e-13	1.99567e-10	-3.51866	7.75966e-12	1.76599e-08	-3.93917	2.95718e-12	4.95903e-09	-4.17234	1.56019e-12	1.71416e-09	-4.33943	1.19273e-12	1.90014e-09	-1.11951	0.199737	0.598235	-1.18578	0.0586393	0.26945	-1.23326	0.0245704	0.13925	down1.5	down1.5	down1.5	down1.5	XXX	XXX	XXX	5.89857	4.06843	3.91646	3.83651	3.78885	2330	novel protein x-epilectin	2.31e-23	P:cell adhesion
Contig37974	5	1	4.56058	1.23529e-07	4.30622e-06	1.23529e-07	4.30622e-06	-1.43427	1.38817e-05	0.000972083	-1.64536	7.40105e-08	7.16754e-06	-1.62551	1.02863e-07	7.09398e-06	-1.58085	2.71922e-07	1.41568e-05	-1.14718	0.107008	0.453273	-1.13334	0.140405	0.441711	-1.10219	0.254486	0.547372	down	down1.5	down1.5	down1.5	XXX	XXX	XXX	5.04369	4.52509	4.3264	4.34289	4.38695	2086	novel protein	4.24e-05
Contig38001	5	1	3.44453	0.00503442	0.0252088	0.00503442	0.0252088	-1.34723	0.00190161	0.044518	-1.23918	0.0282668	0.124777	-1.33769	0.00302392	0.0228746	-1.37038	0.00149652	0.0122892	1.08719	0.393433	0.77032	1.00713	0.942427	0.980918	-1.01718	0.863903	0.94512	down	XXX	down	down	XXX	XXX	XXX	3.74389	3.29816	3.43323	3.32881	3.28775	2155	---NA---	0
Contig38040	5	1	3.7901	5.73952e-07	1.46415e-05	5.73952e-07	1.46415e-05	-1.2729	0.00736796	0.109803	-1.51813	7.52816e-06	0.000271645	-1.43057	0.000106164	0.00174451	-1.6266	2.48172e-07	1.30915e-05	-1.19266	0.0584929	0.336894	-1.12387	0.205632	0.533065	-1.27788	0.00924189	0.0723857	XXX	down1.5	down	down1.5	XXX	XXX	XXX	4.18921	3.8447	3.58247	3.6701	3.48705	1235	loc495989 protein	5.62e-14
Contig38090	5	1	5.5804	1.88972e-08	9.61825e-07	1.88972e-08	9.61825e-07	-1.48595	6.48031e-07	8.16109e-05	-1.52806	2.72068e-07	1.99279e-05	-1.71104	7.32529e-09	1.02368e-06	-1.67367	1.48185e-08	1.60594e-06	-1.02833	0.724211	0.925696	-1.15148	0.0760272	0.315702	-1.12633	0.135266	0.393048	down	down1.5	down1.5	down1.5	XXX	XXX	XXX	6.08819	5.51329	5.47449	5.31266	5.34434	2050	formiminotransferase cyclodeaminase	4.17e-98	F:transferase activity; P:cellular metabolic process; P:histidine metabolic process; C:cytoplasm; C:Golgi apparatus; C:centriole; F:lyase activity; F:catalytic activity; C:cellular_component; F:formimidoyltetrahydrofolate cyclodeaminase activity; F:glutamate formimidoyltransferase activity; F:folic acid binding; P:metabolic process; C:cytoskeleton
Contig38095	5	1	-0.61132	0.00027735	0.00242773	0.00027735	0.00242773	-2.63304	0.000844049	0.0249472	-3.98293	8.38728e-05	0.00178038	-2.84186	0.000707599	0.00765293	-3.0983	0.000457323	0.00496295	-1.51267	0.244557	0.646002	-1.07931	0.816687	0.933734	-1.1767	0.633504	0.838461	down1.5	down1.5	down1.5	down1.5	XXX	XXX	XXX	0.246196	-1.13227	-1.81693	-1.32612	-1.46162	2086	macrophage expressed gene 1	7.5e-111	C:integral to membrane; C:membrane
Contig38140	5	1	4.23955	0.00217604	0.0129983	0.00217604	0.0129983	-1.24291	0.0114113	0.145493	-1.27118	0.00619719	0.0450193	-1.36676	0.000376287	0.00469798	-1.33814	0.000978093	0.00900694	-1.02274	0.796884	0.950628	-1.09964	0.277934	0.610263	-1.07662	0.401843	0.685973	XXX	down	down	down	XXX	XXX	XXX	4.52372	4.19461	4.17673	4.07297	4.10864	1703	uncharacterized protein c2orf62 homolog	1.78e-67	F:molecular_function; P:signal transduction; F:cAMP-dependent protein kinase regulator activity; C:cellular_component
Contig38245	5	1	0.926849	4.51591e-07	1.19905e-05	4.51591e-07	1.19905e-05	-3.2145	2.89619e-06	0.000273823	-2.73304	2.59393e-05	0.000707602	-5.04203	1.16035e-07	7.76701e-06	-3.13224	7.44555e-06	0.000190867	1.17616	0.434961	0.793333	-1.56853	0.0565479	0.263777	1.02626	0.902835	0.961868	down1.5	down1.5	down1.5	down1.5	XXX	XXX	XXX	1.99417	0.377801	0.531225	-0.337129	0.369678	2848	trp (transient receptor potential) channel family member (trp-2)	3.72e-95	F:ion channel activity; P:calcium ion transport; C:integral to membrane; C:membrane; P:ion transport; P:transport; F:calcium channel activity; F:receptor activity; F:protein binding; P:transmembrane transport
Contig38266	5	1	1.97576	0.000390133	0.00320619	0.000390133	0.00320619	-1.46062	0.00563026	0.0916903	-1.44112	0.00979222	0.061428	-1.44234	0.00924759	0.051638	-1.91505	1.11717e-05	0.000264845	1.01353	0.92505	0.982238	1.01267	0.92939	0.976979	-1.31112	0.0698662	0.26911	XXX	XXX	XXX	down1.5	XXX	XXX	XXX	2.4251	1.85298	1.88765	1.88855	1.48688	1478	synaptotagmin vi-like	1.26e-34	C:synaptic vesicle; C:membrane; F:transporter activity; P:transport
Contig38306	5	1	1.79998	0.00203296	0.0123191	0.00203296	0.0123191	-1.85516	0.000155887	0.00692729	-1.41907	0.0170868	0.0892658	-1.55426	0.00365093	0.0263121	-1.59113	0.00277945	0.0195193	1.30731	0.0791315	0.391664	1.19359	0.248199	0.581437	1.16594	0.324601	0.617975	down1.5	XXX	down1.5	down1.5	XXX	XXX	XXX	2.25352	1.38428	1.77168	1.63666	1.54306	2108	discoidin domain	1.17e-31	C:integral to membrane; F:protein serine/threonine kinase activity; F:protein kinase activity; P:protein amino acid phosphorylation; F:ATP binding; F:protein tyrosine kinase activity; F:receptor activity; F:protein binding; P:positive regulation of growth rate; P:cell adhesion
Contig38349	5	1	3.25568	0.000624818	0.00470526	0.000624818	0.00470526	-1.36517	0.00330063	0.0647566	-1.46766	0.000747156	0.00952617	-1.51991	0.000327888	0.00422791	-1.59365	0.000120187	0.00172186	-1.07507	0.476795	0.817808	-1.11334	0.292	0.623693	-1.16736	0.133429	0.389959	XXX	down	down1.5	down1.5	XXX	XXX	XXX	3.66761	3.21503	3.11369	3.07699	2.97042	1659	hypotherical protein	3.87e-35
Contig38502	5	1	-1.12785	6.22907e-08	2.43822e-06	6.22907e-08	2.43822e-06	-267.155	2.30903e-07	3.3838e-05	-38.3419	2.14859e-06	0.000100379	-267.155	5.7175e-07	2.61364e-05	-267.155	8.22709e-07	3.31474e-05	6.96771	0.0933322	0.426039	0	1	1	0	1	1	down1.5	down1.5	down1.5	down1.5	XXX	XXX	XXX	0.80643	-6.25365	-5.14335	-6.25365	-6.25365	1321	tyrosinase	1.96e-52	P:dopamine biosynthetic process from tyrosine; C:integral to membrane; P:melanin biosynthetic process; C:membrane; F:protein homodimerization activity; F:monophenol monooxygenase activity; P:oxidation reduction; C:melanosome membrane; F:oxidoreductase activity; P:pigmentation; F:protein heterodimerization activity; F:protein binding; P:metabolic process; F:metal ion binding; F:monooxygenase activ…
Contig38535	5	1	3.43507	0.00840888	0.0374719	0.00840888	0.0374719	-1.2742	0.0150725	0.172068	-1.42209	0.00133964	0.0147744	-1.2885	0.0129886	0.065752	-1.3933	0.00223281	0.0165139	-1.11606	0.267323	0.667525	-1.01122	0.908854	0.96989	-1.09346	0.367416	0.656016	XXX	down	XXX	down	XXX	XXX	XXX	3.73404	3.39925	3.24064	3.35253	3.24506	2979	intraflagellar transport 140 homolog	1.22e-104	F:molecular_function; P:biological_process; C:cellular_component
Contig38616	5	1	3.50653	0.000968108	0.00671584	0.000968108	0.00671584	-1.2957	0.00622013	0.0974843	-1.36246	0.00149117	0.0160784	-1.34673	0.00211839	0.017623	-1.45858	0.000127339	0.00180083	-1.05153	0.605822	0.880598	-1.03939	0.68993	0.880534	-1.12571	0.229341	0.520256	XXX	down	down	down	XXX	XXX	XXX	3.84357	3.46775	3.39124	3.4106	3.29559	1251	methylmalonic aciduria cblc with homocystinuria	2.24e-42	C:mitochondrion; F:molecular_function; P:biological_process
Contig38802	5	1	4.42306	4.26305e-05	0.000506816	4.26305e-05	0.000506816	-1.24337	0.00968182	0.130602	-1.37053	0.000249966	0.00409061	-1.40311	8.36365e-05	0.00144279	-1.45073	1.82116e-05	0.000385288	-1.10228	0.256279	0.6574	-1.12848	0.158894	0.470246	-1.16677	0.0746297	0.27985	XXX	down	down	down	XXX	XXX	XXX	4.75935	4.43571	4.30209	4.27498	4.22639	757	protein kinase c alpha type	9.28e-102	P:positive regulation of protein amino acid phosphorylation; P:negative regulation of heart contraction; P:negative regulation of protein amino acid phosphorylation; P:regulation of muscle contraction; C:cytosol; P:negative regulation of cell proliferation; C:plasma membrane; P:positive regulation of smooth muscle cell proliferation; C:membrane; P:induction of positive chemotaxis; F:protein serin…
Contig38888	5	1	3.44401	0.0148501	0.057957	0.0148501	0.057957	-1.25488	0.0183833	0.193502	-1.27353	0.0144323	0.0795296	-1.38117	0.00156477	0.0140599	-1.1361	0.193338	0.380016	-1.01486	0.880997	0.971622	-1.10064	0.331318	0.658133	1.10455	0.309301	0.604561	XXX	XXX	down	XXX	XXX	XXX	XXX	3.6941	3.36552	3.33855	3.20089	3.48024	1579	cationic amino acid transporter	5.37e-71	C:basolateral plasma membrane; F:amino acid transmembrane transporter activity; P:amino acid transport; C:integral to membrane; C:membrane; P:transmembrane transport; C:plasma membrane; P:transport
Contig38894	5	1	3.77838	0.000298759	0.00257969	0.000298759	0.00257969	-1.39071	0.000304674	0.0116537	-1.30838	0.00381527	0.0321508	-1.24416	0.0178644	0.0822061	-1.47449	3.8572e-05	0.000702274	1.06292	0.513308	0.836507	1.11779	0.2295	0.56059	-1.06024	0.537083	0.781086	down	down	XXX	down	XXX	XXX	XXX	4.10323	3.61968	3.71673	3.79152	3.54251	1490	cytochrome b5 domain-containing protein 1	9.62e-83	F:metal ion binding; F:heme binding; C:cellular_component
Contig39075	5	1	3.62553	0.019096	0.0698806	0.019096	0.0698806	-1.31915	0.00316373	0.0625327	-1.13879	0.17071	0.382932	-1.24025	0.0236528	0.0995017	-1.29947	0.00658034	0.0370233	1.15838	0.121596	0.480821	1.06361	0.517218	0.788707	1.01514	0.876235	0.950916	XXX	XXX	XXX	down	XXX	XXX	XXX	3.86036	3.46346	3.6754	3.54376	3.47228	2198	cytoplasmic dynein heavy	0	P:cell projection organization; F:ATP binding; C:membrane; C:cilium axoneme; C:cilium; P:microtubule-based movement; P:multicellular organismal development; P:auxin biosynthetic process; F:nucleotide binding; C:microtubule; C:cytoplasm; F:ATPase activity; F:nucleoside-triphosphatase activity; C:dynein complex; F:microtubule motor activity; F:motor activity; C:cell projection; C:cytoskeleton; C:pl…
Contig39108	5	1	2.58103	0.0146421	0.0573339	0.0146421	0.0573339	-1.36366	0.00838075	0.118996	-1.40671	0.00501015	0.0386708	-1.31034	0.02451	0.10207	-1.43367	0.00333871	0.0224095	-1.03157	0.799414	0.951435	1.04069	0.741365	0.905137	-1.05134	0.685157	0.866323	XXX	down	XXX	down	XXX	XXX	XXX	2.91978	2.47631	2.42152	2.53574	2.40052	947	transmembrane protein 17	1.9e-42	C:integral to membrane
Contig39133	5	1	5.29744	7.06896e-09	4.55934e-07	7.06896e-09	4.55934e-07	-5.47057	1.39593e-07	2.29264e-05	-6.2053	8.46592e-08	7.9103e-06	-9.73091	1.28499e-08	1.51638e-06	-11.0442	9.07801e-09	1.10398e-06	-1.13431	0.412784	0.781791	-1.77877	0.00307869	0.0391746	-2.01884	0.000908981	0.0134644	down1.5	down1.5	down1.5	down1.5	XXX	down1.5	down1.5	6.97189	4.53051	4.33294	3.68074	3.53488	2084	endothelin-converting enzyme	2.18e-102	P:proteolysis; F:metallopeptidase activity; F:metalloendopeptidase activity
Contig39203	5	1	5.18375	0.00038137	0.00315021	0.00038137	0.00315021	-1.25643	0.00411553	0.0746324	-1.29762	0.00121233	0.0137171	-1.37089	9.03999e-05	0.00153535	-1.33392	0.000362691	0.00412717	-1.03278	0.688213	0.913593	-1.09109	0.278345	0.610661	-1.06167	0.458163	0.728007	XXX	down	down	down	XXX	XXX	XXX	5.48264	5.15416	5.10909	5.02557	5.06481	2265	coiled-coil domain-containing protein c6orf97-like	2.79e-58
Contig39362	5	1	1.9805	0.00107392	0.00730861	0.00107392	0.00730861	-1.6795	0.000194539	0.00821924	-1.24855	0.110572	0.294545	-1.56737	0.00152335	0.0137928	-1.52177	0.00342863	0.0229021	1.34516	0.0385378	0.269393	1.07154	0.635845	0.853759	1.10365	0.504663	0.760485	down1.5	XXX	down1.5	down1.5	XXX	XXX	XXX	2.36436	1.64559	2.06648	1.69675	1.78489	1016	vesicular glutamate transporter 1	1.68e-47	C:excitatory synapse; C:synaptosome; C:integral to membrane; F:sodium:inorganic phosphate symporter activity; P:sequestering of neurotransmitter; C:membrane; P:neurotransmitter transport; C:synapse; P:transmembrane transport; C:cell junction; F:symporter activity; C:synaptic vesicle membrane; C:cytoplasmic vesicle; P:sodium ion transport; P:vestibular reflex; P:equilibrioception; P:ion transport;…
Contig39377	5	1	4.44803	1.5279e-07	5.06576e-06	1.5279e-07	5.06576e-06	-22.952	1.84544e-06	0.00019044	-22.7569	2.529e-06	0.000114115	-70.8118	5.59116e-07	2.57436e-05	-85.8784	5.47672e-07	2.4612e-05	1.00857	0.982977	0.996468	-3.08521	0.0372288	0.205863	-3.74166	0.0250667	0.140909	down1.5	down1.5	down1.5	down1.5	XXX	XXX	XXX	6.54732	1.93868	1.71347	0.404291	0.0971719	996	c-type mbl-2 protein	1.49e-16	F:binding; F:sugar binding
Contig39435	5	1	3.24092	2.97504e-06	5.60891e-05	2.97504e-06	5.60891e-05	-1.46137	0.000605105	0.0192414	-1.8352	5.01022e-06	0.000194007	-1.71561	1.92987e-05	0.000433498	-2.07078	5.11563e-07	2.33851e-05	-1.2558	0.0318549	0.240626	-1.17397	0.115179	0.396536	-1.41701	0.00245529	0.0284061	down	down1.5	down1.5	down1.5	XXX	XXX	down	3.81947	3.27254	2.93974	3.04576	2.72075	1237	---NA---	0
Contig39471	5	1	5.43273	0.00622006	0.0298514	0.00622006	0.0298514	-1.28401	0.00159078	0.0391697	-1.18178	0.0358904	0.145396	-1.18633	0.0316629	0.121812	-1.30447	0.000908388	0.00852269	1.08651	0.297053	0.695189	1.08234	0.319426	0.647756	-1.01593	0.843453	0.936869	down	XXX	XXX	down	XXX	XXX	XXX	5.67022	5.30747	5.4287	5.42237	5.28545	945	tetraspanin 3	1.91e-18	F:molecular_function; C:integral to membrane; C:membrane; P:biological_process
Contig39482	5	1	3.32009	0.029868	0.0974156	0.029868	0.0974156	-1.22752	0.0376175	0.281025	-1.18546	0.0914207	0.260727	-1.09198	0.376903	0.588909	-1.37402	0.00283477	0.0197851	1.03548	0.728372	0.927241	1.12412	0.237958	0.571259	-1.11935	0.270752	0.564519	XXX	XXX	XXX	down	XXX	XXX	XXX	3.5234	3.22278	3.27946	3.38604	3.0413	2079	nicotinic acetylcholine receptor subunit a2	2.85e-102	F:nicotinic acetylcholine-activated cation-selective channel activity; F:ion channel activity; C:integral to membrane; C:membrane; C:synapse; P:ion transport; P:transport; C:cell junction; F:extracellular ligand-gated ion channel activity; F:receptor activity; C:plasma membrane; C:postsynaptic membrane
Contig39521	5	1	2.09186	0.0204988	0.0735344	0.0204988	0.0735344	-1.44735	0.00579652	0.0933094	-1.34858	0.0300262	0.129686	-1.292	0.0598381	0.18613	-1.5253	0.00275444	0.0193735	1.07324	0.611449	0.882697	1.12024	0.408306	0.718789	-1.05386	0.712471	0.87978	XXX	XXX	XXX	down1.5	XXX	XXX	XXX	2.4331	1.86848	1.99863	2.04032	1.83391	1446	sjchgc05265 protein	1.05e-86	F:extracellular matrix structural constituent; F:structural molecule activity; P:cell adhesion; C:collagen
Contig39610	5	1	5.79426	0.0140793	0.0557124	0.0140793	0.0557124	-1.16747	0.0505688	0.325681	-1.1475	0.0840318	0.247383	-1.30789	0.000787706	0.00830506	-1.22217	0.0121162	0.0579212	1.0174	0.828078	0.959162	-1.12028	0.154272	0.463718	-1.04685	0.565952	0.798988	XXX	XXX	down	XXX	XXX	XXX	XXX	6.00581	5.78261	5.80231	5.61911	5.71663	2025	gtp-binding-protein cg5519-pa	3.1e-37	P:lipid biosynthetic process; P:positive regulation of astrocyte differentiation; P:protein polyubiquitination; F:DNA binding; C:nucleus; F:identical protein binding; P:response to DNA damage stimulus; P:protein ubiquitination; C:ubiquitin ligase complex; F:ubiquitin-protein ligase activity; P:spliceosome assembly; F:ubiquitin-ubiquitin ligase activity; P:positive regulation of neuron differentia…
Contig39617	5	1	2.23699	5.58547e-05	0.000637179	5.58547e-05	0.000637179	-1.46973	0.00228734	0.0502816	-1.70517	7.50433e-05	0.00163769	-1.5996	0.000323308	0.0041858	-1.95058	6.34545e-06	0.000167922	-1.16019	0.267901	0.667546	-1.08836	0.521893	0.791718	-1.32717	0.0392237	0.18847	XXX	down1.5	down1.5	down1.5	XXX	XXX	XXX	2.76405	2.21294	1.97863	2.06763	1.76362	1227	zinc finger protein 474-like	5.69e-59	F:metal ion binding
Contig39897	5	1	1.06503	6.07897e-09	4.08625e-07	6.07897e-09	4.08625e-07	-2.88714	4.79929e-07	6.2928e-05	-3.88031	4.31981e-08	4.8464e-06	-4.07859	2.37215e-08	2.43487e-06	-4.57393	1.20637e-08	1.37127e-06	-1.344	0.144618	0.521568	-1.41268	0.0872304	0.341148	-1.58424	0.0285295	0.1542	down1.5	down1.5	down1.5	down1.5	XXX	XXX	XXX	2.20018	0.728071	0.289773	0.231113	0.0728385	1522	tpa_inf: pax-beta paired domain protein	1.44e-65	F:sequence-specific DNA binding; F:transcription factor activity; C:nucleus; F:DNA binding; F:transcription regulator activity; P:multicellular organismal development; P:regulation of transcription, DNA-dependent; P:transcription; P:regulation of transcription
Contig39917	5	1	4.21072	1.16707e-06	2.63725e-05	1.16707e-06	2.63725e-05	-13.504	7.74677e-06	0.000611571	-16.8295	6.43486e-06	0.000237851	-24.1356	3.17156e-06	0.000103325	-21.3008	4.40454e-06	0.000125525	-1.24626	0.570482	0.864898	-1.7873	0.170177	0.486173	-1.57737	0.273181	0.567227	down1.5	down1.5	down1.5	down1.5	XXX	XXX	XXX	6.14399	2.26866	1.89073	1.62871	1.79846	1912	fibulin 1 and	4.82e-08	F:transferase activity; F:hydrolase activity; F:prostaglandin-endoperoxide synthase activity; F:transmembrane receptor protein tyrosine kinase activity; P:oxidation reduction; C:proteinaceous extracellular matrix; F:oxidoreductase activity; F:extracellular matrix structural constituent; F:iodide peroxidase activity; F:peroxidase activity; F:calcium ion binding
Contig39986	5	1	4.26938	8.94002e-10	9.18861e-08	8.94002e-10	9.18861e-08	-8.13183	4.42286e-08	9.54996e-06	-13.5271	1.04777e-08	1.73876e-06	-22.4008	2.94222e-09	5.38764e-07	-28.0975	2.24365e-09	3.72329e-07	-1.66347	0.021086	0.190028	-2.7547	0.000369641	0.00828234	-3.45524	0.000112901	0.00273067	down1.5	down1.5	down1.5	down1.5	XXX	down1.5	down1.5	6.21891	3.19051	2.34554	1.72451	1.43734	674	---NA---	0
Contig40061	5	1	3.48068	0.0131856	0.0530119	0.0131856	0.0530119	-1.2303	0.0294097	0.249562	-1.30864	0.0060635	0.0443109	-1.34368	0.00250508	0.0199792	-1.30765	0.00643458	0.0364331	-1.06368	0.527097	0.843501	-1.09216	0.364928	0.685574	-1.06287	0.533995	0.779072	XXX	down	down	down	XXX	XXX	XXX	3.76198	3.46022	3.37243	3.3204	3.36889	1548	beta-ketoacyl -containing protein	2.45e-36
Contig40110	5	1	5.0092	1.34852e-06	2.96322e-05	1.34852e-06	2.96322e-05	-1.2496	0.00521473	0.0868995	-1.38258	6.47394e-05	0.0014557	-1.63185	1.57978e-07	9.81191e-06	-1.50101	2.35867e-06	7.63739e-05	-1.10641	0.211348	0.611124	-1.30589	0.0010482	0.0178597	-1.20119	0.0244489	0.138741	XXX	down	down1.5	down1.5	XXX	down	XXX	5.394	5.06883	4.93241	4.68176	4.80958	1812	dynein intermediate chain 3	0	C:dynein complex; C:cilium; C:cytoplasm; C:cytoskeleton; C:cilium axoneme; F:motor activity; C:cell projection; C:microtubule
Contig4020	5	1	3.72818	2.03848e-09	1.73663e-07	2.03848e-09	1.73663e-07	-1.75935	2.41865e-08	5.96592e-06	-1.89169	5.5555e-09	1.09944e-06	-1.73416	4.76704e-08	4.08299e-06	-2.07773	7.05684e-10	1.65327e-07	-1.07522	0.446722	0.800342	1.01453	0.878226	0.957215	-1.18097	0.0851565	0.301415	down1.5	down1.5	down1.5	down1.5	XXX	XXX	XXX	4.37657	3.56909	3.46409	3.57829	3.31729	322	---NA---	0
Contig4021	5	1	1.99269	3.70449e-08	1.61247e-06	3.70449e-08	1.61247e-06	-2.66883	2.228e-07	3.30179e-05	-2.71233	3.16234e-07	2.27446e-05	-3.03424	7.22465e-08	5.57365e-06	-3.04496	8.99801e-08	5.95796e-06	-1.0163	0.913767	0.97939	-1.13692	0.394107	0.70716	-1.14093	0.390137	0.676478	down1.5	down1.5	down1.5	down1.5	XXX	XXX	XXX	3.01209	1.58321	1.5326	1.4037	1.41466	303	---NA---	0
Contig40248	5	1	3.34088	9.6606e-07	2.22564e-05	9.6606e-07	2.22564e-05	-10.7301	4.74547e-06	0.000405363	-12.1373	5.01122e-06	0.000194007	-16.7944	2.32567e-06	8.06656e-05	-16.9463	2.66007e-06	8.37501e-05	-1.13114	0.727518	0.927096	-1.56518	0.240141	0.573286	-1.57933	0.242153	0.53435	down1.5	down1.5	down1.5	down1.5	XXX	XXX	XXX	5.18947	1.77221	1.35798	1.18717	1.1939	1890	oocyst eb module wall protein	1.02e-10	C:proteinaceous extracellular matrix
Contig4033	5	1	2.71469	3.70788e-06	6.71633e-05	3.70788e-06	6.71633e-05	-1.72318	2.00193e-05	0.00133209	-1.6801	4.85956e-05	0.00116505	-1.82446	8.40122e-06	0.000221406	-2.12028	5.96106e-07	2.60895e-05	1.02564	0.830084	0.959699	-1.05877	0.629947	0.851158	-1.23045	0.0899472	0.310162	down1.5	down1.5	down1.5	down1.5	XXX	XXX	XXX	3.33887	2.55946	2.59205	2.46572	2.26045	377	---NA---	0
Contig40337	5	1	2.54896	0.011319	0.0471228	0.011319	0.0471228	-1.39256	0.00515957	0.0862056	-1.42903	0.0036159	0.0309787	-1.42739	0.0034862	0.0254765	-1.32245	0.022209	0.0885303	-1.02619	0.833717	0.960483	-1.02501	0.839845	0.942952	1.05301	0.673875	0.860842	XXX	down	down	XXX	XXX	XXX	XXX	2.90183	2.40287	2.37997	2.36474	2.48762	1878	potassium voltage-gated subfamily h (eag-related) member 2	1.37e-132	C:nucleosome; F:ion channel activity; C:integral to membrane; C:membrane; P:potassium ion transport; F:DNA binding; P:ion transport; P:transport; P:nucleosome assembly; P:signal transduction; P:regulation of transcription, DNA-dependent; P:transmembrane transport; P:regulation of heart contraction; F:voltage-gated potassium channel activity
Contig40359	5	1	-1.63797	9.87624e-06	0.000151578	9.87624e-06	0.000151578	-28.2181	3.69649e-05	0.00219031	-21.2669	0.000142116	0.00264337	-22.3869	0.000113322	0.00183375	-148.187	3.55765e-05	0.000659417	1.32685	0.798549	0.951304	1.26047	0.83462	0.94075	-5.25149	0.282729	0.576968	down1.5	down1.5	down1.5	down1.5	XXX	XXX	XXX	-0.142682	-5.07999	-5.14335	-5.00915	-6.25365	541	flagellar outer dynein arm light chain 2	2.79e-18	C:flagellum
Contig40374	5	1	-0.664893	0.0010737	0.00730861	0.0010737	0.00730861	-2.86305	0.00163888	0.040106	-4.49101	0.000203076	0.00350131	-2.74927	0.00305062	0.0230111	-2.87394	0.00263114	0.0187442	-1.56861	0.238868	0.640424	1.04139	0.904238	0.967824	-1.0038	0.991993	0.997301	down1.5	down1.5	down1.5	down1.5	XXX	XXX	XXX	0.251873	-1.25925	-1.94897	-1.18611	-1.60313	2088	cre-ocr-4 protein	4.38e-127	C:integral to membrane; C:membrane; P:transmembrane transport; P:ion transport; F:ion channel activity; P:transport
Contig4049	5	1	1.85844	0.0018767	0.0115457	0.0018767	0.0115457	-1.49508	0.00440742	0.0781465	-1.63102	0.00093292	0.0113151	-1.67319	0.000454961	0.00547637	-1.50376	0.00549251	0.0324619	-1.09092	0.561891	0.860443	-1.11913	0.449943	0.747411	-1.00581	0.969128	0.988557	XXX	down1.5	down1.5	down1.5	XXX	XXX	XXX	2.31953	1.75046	1.61155	1.52646	1.70756	684	---NA---	0
Contig40508	5	1	3.74932	0.000145495	0.00141809	0.000145495	0.00141809	-1.33598	0.00160435	0.0394732	-1.14622	0.140707	0.340521	-1.52018	9.25659e-06	0.000237721	-1.26227	0.0129967	0.0609254	1.16555	0.0992885	0.43742	-1.13787	0.172576	0.489452	1.0584	0.546219	0.787531	down	XXX	down1.5	XXX	XXX	XXX	XXX	4.03541	3.62445	3.8392	3.41818	3.69923	3088	protocadherin 11 x-linked	6.97e-95	F:calcium ion binding; P:homophilic cell adhesion; P:cell adhesion; C:integral to membrane; C:membrane; C:plasma membrane
Contig40589	5	1	0.790515	0.0157595	0.0605485	0.0157595	0.0605485	-1.39861	0.0777118	0.399091	-1.4809	0.0492006	0.177643	-1.9518	0.00151494	0.0137479	-1.69698	0.00981939	0.0495903	-1.05883	0.775803	0.943397	-1.39553	0.107549	0.381678	-1.21333	0.348391	0.639353	XXX	XXX	down1.5	down1.5	XXX	XXX	XXX	1.21844	0.694076	0.60783	0.221807	0.419476	1551	alpha tubulin	0	P:microtubule-based movement; P:cellular process; P:microtubule-based process; P:cytokinesis; P:protein polymerization; C:microtubule; F:nucleotide binding; F:GTP binding; C:lipid particle; C:protein complex; F:structural constituent of cytoskeleton; F:protein binding; C:tubulin complex; F:GTPase activity; F:structural molecule activity
Contig40771	5	1	4.66211	0.00130819	0.00857646	0.00130819	0.00857646	-1.2092	0.0214285	0.211314	-1.27921	0.00337178	0.0293529	-1.22205	0.0164049	0.0775741	-1.40766	5.71014e-05	0.000961609	-1.0579	0.501501	0.830122	-1.01063	0.899047	0.965378	-1.16413	0.0719595	0.27394	XXX	down	XXX	down	XXX	XXX	XXX	4.92357	4.64725	4.5746	4.63671	4.42281	4869	hypothetical protein [Schistosoma mansoni]	8.29e-45	P:cell adhesion
Contig40776	5	1	3.80268	0.00555826	0.0273459	0.00555826	0.0273459	-1.6293	0.00309532	0.0613328	-1.70974	0.00194547	0.019492	-1.7403	0.00150267	0.0136405	-1.54688	0.00765668	0.0413796	-1.04937	0.737949	0.930966	-1.06813	0.647094	0.859233	1.05328	0.718069	0.88224	XXX	down1.5	down1.5	down1.5	XXX	XXX	XXX	4.29329	3.56934	3.55755	3.53081	3.7174	5153	spectrin-like nuclear envelope protein	1.15e-52	C:nuclear membrane; C:viral envelope; C:nuclear envelope; C:nucleus; C:Z disc; C:integral to membrane; P:cytoskeletal anchoring at nuclear membrane; C:focal adhesion; C:filopodium membrane; C:SUN-KASH complex; C:nuclear outer membrane; C:sarcoplasmic reticulum membrane; C:cytoplasm; F:actin binding; C:lamellipodium membrane; C:nucleoplasm; C:nuclear lumen; C:cytoskeleton; F:protein binding; C:sar…
Contig40971	5	1	6.68184	4.81239e-13	3.40738e-10	4.81239e-13	3.40738e-10	-1.70048	1.37299e-10	1.31362e-07	-1.70256	1.43191e-10	7.66871e-08	-1.90576	1.20368e-12	1.53407e-09	-2.04999	1.83009e-13	5.30094e-10	-1.00122	0.988207	0.997924	-1.12072	0.169452	0.485442	-1.20554	0.0247027	0.139717	down1.5	down1.5	down1.5	down1.5	XXX	XXX	XXX	7.32897	6.56403	6.56147	6.39959	6.29319	647	---NA---	0
Contig41007	5	1	1.04582	0.00442266	0.0228276	0.00442266	0.0228276	-1.43914	0.038591	0.284572	-1.74678	0.00295466	0.0266237	-1.92932	0.000500896	0.00588045	-1.56514	0.0160036	0.0703609	-1.21377	0.306591	0.703283	-1.34061	0.124126	0.413521	-1.08755	0.654839	0.849996	XXX	down1.5	down1.5	XXX	XXX	XXX	XXX	1.53282	0.993356	0.706553	0.572904	0.846332	947	peptidase inhibitor 16	1.51e-31	C:extracellular region
Contig41040	5	1	1.05232	0.0039711	0.0210039	0.0039711	0.0210039	-1.55911	0.0112565	0.144095	-1.78389	0.00189219	0.0191002	-1.70623	0.00373782	0.0267328	-1.8054	0.00165011	0.0131967	-1.14417	0.478205	0.818554	-1.09436	0.630709	0.851748	-1.15797	0.443549	0.71774	XXX	down1.5	down1.5	down1.5	XXX	XXX	XXX	1.54039	0.843538	0.725437	0.797347	0.673873	776	c1q domain containing protein 1q80	1.98e-30
Contig41058	5	1	1.67927	0.022274	0.0783064	0.022274	0.0783064	-3.93494	0.010354	0.136718	-3.27279	0.0225362	0.106829	-3.85819	0.0124301	0.0637964	-4.50229	0.00891973	0.0461919	1.20232	0.717648	0.923867	1.01989	0.96912	0.990037	-1.14418	0.803316	0.9214	XXX	XXX	XXX	down1.5	XXX	XXX	XXX	2.84397	0.907588	1.10752	0.962093	0.586532	413	AGAP004620-PA [Anopheles gambiae str. PEST]	0.000901	F:metal ion binding; P:proteolysis; F:metallopeptidase activity; F:hydrolase activity; F:metalloendopeptidase activity; F:peptidase activity; F:zinc ion binding
Contig4108	5	1	2.47262	0.000182715	0.00171427	0.000182715	0.00171427	-1.24617	0.0626589	0.362748	-1.50008	0.00145648	0.0157952	-1.9238	1.11096e-05	0.00027461	-1.47516	0.00214285	0.0160242	-1.20375	0.134346	0.504366	-1.54377	0.000930406	0.0163782	-1.18375	0.175074	0.452446	XXX	down1.5	down1.5	down	XXX	down1.5	XXX	2.89415	2.55688	2.30172	1.88598	2.33743	412	sjchgc07956 protein	0.000106
Contig41091	5	1	4.46515	0.0164171	0.0624574	0.0164171	0.0624574	-1.2625	0.00600362	0.0952153	-1.12918	0.155104	0.361147	-1.29904	0.00236316	0.0191542	-1.21106	0.0263798	0.0999184	1.11807	0.191399	0.588645	-1.02894	0.74002	0.904657	1.04248	0.629332	0.836118	XXX	XXX	down	XXX	XXX	XXX	XXX	4.68772	4.35263	4.5097	4.31012	4.40721	1224	plexin b	1.37e-12	P:positive regulation of Rho protein signal transduction; C:integral to membrane; C:membrane; P:axon guidance; P:negative regulation of Rac protein signal transduction; P:multicellular organismal development; P:signal transduction; F:receptor activity; C:intracellular; F:protein binding; P:regulation of small GTPase mediated signal transduction; F:GTPase activator activity; P:motor axon guidance;…
Contig41142	5	1	0.79916	0.0003525	0.00295796	0.0003525	0.00295796	-1.99153	0.000683769	0.0212341	-2.25235	0.000241049	0.00398356	-1.72642	0.00503341	0.0333932	-2.50849	8.4078e-05	0.00129666	-1.13096	0.564024	0.861742	1.15356	0.481289	0.768361	-1.25958	0.292398	0.586711	down1.5	down1.5	down1.5	down1.5	XXX	XXX	XXX	1.39267	0.507152	0.307573	0.650738	0.171434	700	---NA---	0
Contig41174	5	1	6.46744	0.000347883	0.00292537	0.000347883	0.00292537	-1.23199	0.0106405	0.139117	-1.24508	0.0075129	0.0511596	-1.42237	1.85243e-05	0.000418596	-1.31031	0.00101051	0.0092123	-1.01062	0.897296	0.975524	-1.15453	0.0800004	0.32471	-1.06357	0.452574	0.723526	XXX	XXX	down	down	XXX	XXX	XXX	6.75756	6.4579	6.44046	6.25043	6.36907	1086	glucose-6-phosphate isomerase	6.93e-127	F:glucose-6-phosphate isomerase activity; C:cytoplasm; P:glycolysis; F:protein binding; P:gluconeogenesis; F:isomerase activity
Contig4121	5	1	0.806241	0.0148649	0.0579996	0.0148649	0.0579996	-1.42209	0.0613968	0.358903	-1.78547	0.00421509	0.034278	-1.73911	0.0057309	0.0367382	-1.69665	0.00908699	0.0468267	-1.25552	0.267497	0.667525	-1.22292	0.320909	0.648823	-1.19307	0.389791	0.676297	XXX	down1.5	down1.5	down1.5	XXX	XXX	XXX	1.18998	0.701967	0.412957	0.466576	0.494783	925	---NA---	0
Contig41227	5	1	4.2859	5.45977e-07	1.4029e-05	5.45977e-07	1.4029e-05	-39.1621	2.92771e-06	0.000275824	-35.0146	4.69752e-06	0.000185009	-55.5989	2.60174e-06	8.83761e-05	-41.334	3.98316e-06	0.000115479	1.11845	0.836906	0.961207	-1.41971	0.552545	0.809815	-1.05546	0.923706	0.971192	down1.5	down1.5	down1.5	down1.5	XXX	XXX	XXX	6.39704	1.15859	0.557252	0.569461	0.636618	7629	collagen type xxviii alpha 1 a	1.13e-19	F:serine-type endopeptidase inhibitor activity; C:extracellular region
Contig41289	5	1	2.48537	7.09556e-05	0.000776636	7.09556e-05	0.000776636	-1.62161	8.76264e-05	0.00432861	-1.62554	0.000119515	0.0023261	-1.6646	6.67841e-05	0.00120423	-1.74727	2.85993e-05	0.000557327	-1.00242	0.984589	0.996907	-1.02651	0.834232	0.940679	-1.07749	0.558177	0.794013	down1.5	down1.5	down1.5	down1.5	XXX	XXX	XXX	3.00702	2.31226	2.31202	2.26619	2.21052	966	ef-hand 3 (cdc31 yeast)	2.04e-55	F:calcium ion binding
Contig41299	5	1	3.21529	0.000484502	0.00382962	0.000484502	0.00382962	-1.40295	0.00069394	0.0214872	-1.30053	0.00982608	0.0615785	-1.42588	0.000527915	0.00612504	-1.52198	7.32138e-05	0.00116988	1.07875	0.458785	0.807836	-1.01634	0.87477	0.956357	-1.08484	0.437095	0.713131	down	XXX	down	down1.5	XXX	XXX	XXX	3.58806	3.08553	3.19831	3.0758	2.98155	1166	pih1 domain-containing protein 2-like	2.33e-14
Contig41336	5	1	3.46895	0.0286742	0.0945186	0.0286742	0.0945186	-1.20941	0.0460761	0.310334	-1.29199	0.00912537	0.0584427	-1.32028	0.00467896	0.0315849	-1.26735	0.016353	0.0714024	-1.06828	0.498621	0.828315	-1.09167	0.368704	0.688406	-1.04791	0.63314	0.838241	XXX	XXX	down	XXX	XXX	XXX	XXX	3.7282	3.43925	3.34608	3.33138	3.38694	1816	hypothetical protein [Schistosoma mansoni]	5.89e-08
Contig41339	5	1	1.08846	0.00203999	0.012357	0.00203999	0.012357	-1.60793	0.00626859	0.0980991	-1.74407	0.00236525	0.0224692	-1.89803	0.000478001	0.00568711	-1.78538	0.00168544	0.0133852	-1.08466	0.664324	0.902222	-1.18041	0.37701	0.694512	-1.11036	0.579626	0.80724	XXX	down1.5	down1.5	down1.5	XXX	XXX	XXX	1.62325	0.927029	0.773262	0.683545	0.746684	1425	gtp-binding protein rem 1	2.04e-20	F:GTP binding; F:GTPase activity; P:small GTPase mediated signal transduction; F:nucleotide binding; C:membrane; P:signal transduction
Contig41373	5	1	2.62383	0.000353258	0.00296135	0.000353258	0.00296135	-1.23987	0.0614081	0.358903	-1.29498	0.029437	0.128167	-1.76229	2.07233e-05	0.000461093	-1.4766	0.00129336	0.0110569	-1.04445	0.713538	0.922248	-1.42135	0.00390584	0.0462632	-1.19093	0.14843	0.412541	XXX	XXX	down1.5	down	XXX	down	XXX	2.98191	2.68079	2.61362	2.13062	2.42062	679	hypothetical protein [Schistosoma mansoni]	0.000922
Contig41418	5	1	2.46905	0.00105572	0.00719978	0.00105572	0.00719978	-1.44233	0.00237795	0.0516823	-1.24017	0.0790043	0.238217	-1.61648	0.000137218	0.00212959	-1.47065	0.00215698	0.0161025	1.163	0.222444	0.624286	-1.12074	0.367695	0.687529	-1.01964	0.878255	0.95164	XXX	XXX	down1.5	down	XXX	XXX	XXX	2.83948	2.30383	2.5246	2.13146	2.29345	1506	cholinephosphate cytidylyl transferase b2	7.86e-32	F:transferase activity; P:biosynthetic process; C:cytoplasm; F:choline-phosphate cytidylyltransferase activity; P:nematode larval development; F:nucleotidyltransferase activity; F:catalytic activity; P:locomotion; P:growth
Contig41429	5	1	1.03633	0.000247841	0.00221164	0.000247841	0.00221164	-1.38692	0.0596621	0.354061	-1.95508	0.000381594	0.00569171	-2.06828	0.000115788	0.00186608	-1.91808	0.000589297	0.0060238	-1.40966	0.0711408	0.372015	-1.49127	0.035414	0.200704	-1.38298	0.0897589	0.309781	XXX	down1.5	down1.5	down1.5	XXX	XXX	XXX	1.58366	1.10093	0.608887	0.495967	0.617736	796	innexin unc-7	4.07e-42	C:gap junction
Contig41447	5	1	1.74011	0.000866057	0.00615807	0.000866057	0.00615807	-1.58093	0.00220758	0.0491874	-1.85361	0.000243453	0.0040108	-1.75621	0.000525329	0.00611543	-1.73172	0.0007446	0.00730432	-1.17248	0.307337	0.704067	-1.11087	0.493475	0.775496	-1.09538	0.55789	0.793834	down1.5	down1.5	down1.5	down1.5	XXX	XXX	XXX	2.21408	1.59504	1.39581	1.4625	1.48243	563	calcium calmodulin-dependent 3 -cyclic nucleotide phosphodiesterase 1c	5.4e-34	F:metal ion binding; F:hydrolase activity; F:catalytic activity; F:3',5'-cyclic-nucleotide phosphodiesterase activity; P:signal transduction
Contig41452	5	1	3.77722	1.56604e-09	1.41753e-07	1.56604e-09	1.41753e-07	-1.69131	3.31313e-07	4.62996e-05	-1.97031	1.09654e-08	1.77181e-06	-2.07468	3.39778e-09	5.98122e-07	-2.25758	7.31456e-10	1.68882e-07	-1.16496	0.104059	0.447851	-1.22667	0.0298243	0.180658	-1.33481	0.00257076	0.0292638	down1.5	down1.5	down1.5	down1.5	XXX	XXX	down	4.49173	3.72696	3.5018	3.43393	3.31558	692	low density lipoprotein- class -containing protein	1.86e-39	C:extracellular region
Contig41469	5	1	3.75132	0.00510014	0.0254473	0.00510014	0.0254473	-1.23479	0.0212769	0.210148	-1.21965	0.0335591	0.139345	-1.41563	0.000230021	0.00317132	-1.28255	0.00831298	0.0439032	1.01241	0.894378	0.97486	-1.14645	0.145217	0.449321	-1.03868	0.685777	0.866509	XXX	XXX	down	down	XXX	XXX	XXX	4.02271	3.71654	3.7345	3.52427	3.66076	817	synaptogyrin isoform cra_b	4.19e-13	P:protein targeting; C:cytoplasmic membrane-bounded vesicle; C:cytoplasmic vesicle; C:integral to membrane; C:membrane
Contig41493	5	1	3.96362	1.03057e-08	6.16351e-07	1.03057e-08	6.16351e-07	-1.50294	3.58379e-06	0.000322561	-1.64406	1.10399e-07	9.88075e-06	-1.88468	2.5938e-09	4.86138e-07	-1.76406	1.63748e-08	1.7106e-06	-1.09389	0.323759	0.718483	-1.254	0.0135001	0.108399	-1.17374	0.081351	0.29285	down1.5	down1.5	down1.5	down1.5	XXX	XXX	XXX	4.52065	3.93445	3.80325	3.59809	3.69929	833	nadh dehydrogenase	6.97e-64	F:metal ion binding; F:quinone binding; P:oxidation reduction; F:oxidoreductase activity; F:NADH dehydrogenase (ubiquinone) activity; F:4 iron, 4 sulfur cluster binding; F:oxidoreductase activity, acting on NADH or NADPH; F:iron-sulfur cluster binding
Contig41504	5	1	2.93262	0.00730891	0.0337404	0.00730891	0.0337404	-1.37461	0.00414864	0.0750192	-1.4214	0.00249597	0.0234309	-1.37014	0.00534941	0.0348839	-1.43863	0.00199678	0.0151783	-1.03404	0.762221	0.937765	1.00326	0.976364	0.992779	-1.04658	0.682612	0.865417	XXX	down	down	down	XXX	XXX	XXX	3.28449	2.7947	2.77524	2.83489	2.73124	1006	cg11125 cg11125-pa	6.15e-10
Contig41521	5	1	1.22945	0.0241125	0.0830924	0.0241125	0.0830924	-1.46774	0.0292934	0.249047	-1.47594	0.0328006	0.137434	-1.60562	0.0115666	0.0605245	-1.82959	0.00269321	0.0190353	-1.00559	0.974986	0.995188	-1.09394	0.613881	0.842754	-1.24654	0.232458	0.523175	XXX	XXX	XXX	down1.5	XXX	XXX	XXX	1.65873	1.12397	1.08617	0.986682	0.809105	1281	hypothetical protein [Schistosoma mansoni]	5.05e-05
Contig41597	5	1	1.31326	0.00207397	0.0125153	0.00207397	0.0125153	-1.574	0.0063983	0.0994937	-1.22789	0.220088	0.445134	-1.64136	0.0040922	0.0286035	-1.88709	0.000380531	0.00428579	1.28187	0.14546	0.522794	-1.0428	0.811741	0.932561	-1.19891	0.32002	0.614419	XXX	XXX	down1.5	down1.5	XXX	XXX	XXX	1.75062	1.09956	1.42763	1.03024	0.837248	732	---NA---	0
Contig41682	5	1	1.25609	0.000965544	0.00670097	0.000965544	0.00670097	-1.522	0.0103278	0.136526	-2.14763	0.000134264	0.00253281	-1.85949	0.000787655	0.00830506	-1.76233	0.00187825	0.0145008	-1.41105	0.058687	0.336977	-1.22174	0.25552	0.588788	-1.1579	0.409752	0.691739	XXX	down1.5	down1.5	down1.5	XXX	XXX	XXX	1.7748	1.17308	0.713992	0.850949	0.980231	912	---NA---	0
Contig41719	5	1	3.49814	0.000139248	0.0013664	0.000139248	0.0013664	-1.28694	0.00773652	0.113481	-1.28455	0.00984844	0.0616364	-1.59254	2.31896e-06	8.05745e-05	-1.28194	0.010777	0.0531707	1.00186	0.984686	0.996907	-1.23746	0.030408	0.182575	1.00391	0.968053	0.988129	XXX	XXX	down1.5	XXX	XXX	XXX	XXX	3.82138	3.45591	3.4597	3.1392	3.45891	2532	kek6 [Drosophila melanogaster]	3e-24
Contig4174	5	1	2.63332	0.00269472	0.0154063	0.00269472	0.0154063	-1.6119	0.00107598	0.0296309	-1.60342	0.00156485	0.0166463	-1.65096	0.000927562	0.00943122	-1.53918	0.00317883	0.0216003	1.00528	0.968174	0.993393	-1.02423	0.855724	0.949189	1.04725	0.726126	0.886534	down1.5	down1.5	down1.5	down1.5	XXX	XXX	XXX	3.12416	2.41465	2.44788	2.41561	2.39586	943	---NA---	0
Contig41842	5	1	1.92529	2.34778e-07	7.15836e-06	2.34778e-07	7.15836e-06	-2.15474	2.00789e-06	0.00020118	-2.42725	5.30288e-07	3.44115e-05	-2.57829	1.96027e-07	1.14392e-05	-2.36736	8.3967e-07	3.36523e-05	-1.12647	0.430199	0.790621	-1.19657	0.233509	0.565575	-1.09868	0.534367	0.779365	down1.5	down1.5	down1.5	down1.5	XXX	XXX	XXX	2.78278	1.68306	1.50701	1.35582	1.51314	665	synaptotagmin xv-a	4.47e-05
Contig41915	5	1	4.13331	0.00217937	0.0130133	0.00217937	0.0130133	-1.43489	0.000479242	0.0162789	-1.31308	0.00528843	0.0402148	-1.37614	0.00158001	0.0141809	-1.41916	0.000787664	0.00763277	1.09277	0.31969	0.714317	1.0427	0.63895	0.855016	1.01109	0.902682	0.961851	down	down	down	down	XXX	XXX	XXX	4.48078	3.97058	4.08078	4.02201	3.98134	9107	9107	NA
Contig42074	5	1	1.15776	0.00493879	0.0248476	0.00493879	0.0248476	-1.37442	0.0750087	0.392951	-1.69038	0.00892706	0.0576191	-2.26379	0.000299529	0.00393225	-1.44487	0.0518421	0.158659	-1.22988	0.270308	0.669399	-1.64709	0.015434	0.118725	-1.05126	0.78323	0.912496	XXX	XXX	down1.5	XXX	XXX	XXX	XXX	1.55035	1.10976	0.861206	0.290807	1.04592	1710	low quality protein: leucine-rich repeat-containing protein c10orf92-like	2.79e-36
Contig42115	5	1	4.28173	9.35014e-07	2.17139e-05	9.35014e-07	2.17139e-05	-1.37602	0.000186056	0.00792531	-1.51315	2.1952e-06	0.000101821	-1.52352	1.38961e-06	5.30248e-05	-1.50402	3.35147e-06	0.000100645	-1.09965	0.278263	0.677578	-1.10719	0.243707	0.576924	-1.09302	0.311876	0.606924	down	down1.5	down1.5	down1.5	XXX	XXX	XXX	4.70551	4.24125	4.10666	4.08947	4.11878	514	---NA---	0
Contig42123	5	1	4.25859	0.0182807	0.0677392	0.0182807	0.0677392	-1.20696	0.028901	0.247878	-1.25304	0.010137	0.062726	-1.28951	0.00377394	0.0269125	-1.27659	0.00561564	0.0329985	-1.03819	0.667918	0.903892	-1.0684	0.448996	0.746441	-1.05769	0.522893	0.772866	XXX	XXX	down	down	XXX	XXX	XXX	4.50762	4.23563	4.17624	4.14409	4.14281	3876	intraflagellar transport 140 homolog	0	F:molecular_function; P:biological_process; C:cellular_component
Contig42143	5	1	4.82348	0.0252545	0.0857938	0.0252545	0.0857938	-1.26696	0.00391889	0.0720506	-1.11638	0.18211	0.398222	-1.194	0.0319991	0.122823	-1.24646	0.00813383	0.043215	1.13488	0.124661	0.48592	1.06111	0.472377	0.762649	1.01645	0.844353	0.937324	XXX	XXX	XXX	down	XXX	XXX	XXX	5.02841	4.68479	4.86759	4.77351	4.70537	720	suppressor of g2 allele of skp1	1.5e-34	F:binding; C:kinetochore; C:ubiquitin ligase complex; P:mitosis
Contig42150	5	1	3.78377	9.71028e-05	0.00101306	9.71028e-05	0.00101306	-1.30856	0.0029541	0.0593091	-1.41814	0.000172917	0.00310044	-1.43585	9.8475e-05	0.00164445	-1.51392	1.82233e-05	0.000385288	-1.08374	0.387335	0.766089	-1.09728	0.317563	0.645911	-1.15694	0.121083	0.369569	XXX	down	down	down1.5	XXX	XXX	XXX	4.15965	3.76102	3.6557	3.63997	3.55748	1446	nucleotide-binding oligomerization domain containing 1-like	1.62e-95	F:protein binding
Contig42151	5	1	3.72065	2.58708e-07	7.70955e-06	2.58708e-07	7.70955e-06	-33.1392	2.48904e-06	0.000238156	-55.7547	2.11475e-06	9.9381e-05	-83.4772	1.3861e-06	5.29544e-05	-143.294	1.22901e-06	4.59072e-05	-1.68244	0.39615	0.771382	-2.51899	0.171039	0.486904	-4.32399	0.0734976	0.277212	down1.5	down1.5	down1.5	down1.5	XXX	XXX	XXX	5.92536	0.81967	-1.24644	-1.6612	-1.39258	375	---NA---	0
Contig42269	5	1	0.560931	0.0238136	0.0823388	0.0238136	0.0823388	-1.73851	0.0311564	0.257602	-2.20927	0.00617414	0.0449031	-2.08799	0.00856016	0.048787	-2.03269	0.0123586	0.0587014	-1.27079	0.380185	0.761549	-1.20103	0.489674	0.77364	-1.16921	0.563338	0.797021	XXX	down1.5	down1.5	XXX	XXX	XXX	XXX	1.16117	0.389671	-0.0137476	-0.22518	0.108794	750	aminopeptidase pils (m01 family)	1.3e-39	P:inflammatory response; F:serine-type endopeptidase activity; P:fibrinolysis; C:membrane; F:hydrolase activity; P:blood coagulation; F:zinc ion binding; F:kinase activity; F:metallopeptidase activity; F:serine-type peptidase activity; C:extracellular region; F:catalytic activity; F:scavenger receptor activity; F:peptidase activity; P:proteolysis; F:calcium ion binding; F:aminopeptidase activity
Contig42349	5	1	3.38139	0.000453505	0.00362781	0.000453505	0.00362781	-1.32326	0.00363108	0.0689062	-1.37505	0.00131049	0.0145588	-1.55656	5.1647e-05	0.000971414	-1.45764	0.000302899	0.00357973	-1.03914	0.698479	0.916861	-1.17631	0.104651	0.376024	-1.10155	0.334951	0.627482	XXX	down	down1.5	down	XXX	XXX	XXX	3.76117	3.34944	3.28058	3.12754	3.21642	574	riken cdna 4930415o20 gene	4.08e-08
Contig42359	5	1	4.98455	4.38069e-09	3.20132e-07	4.38069e-09	3.20132e-07	-1.93491	3.88033e-10	2.68772e-07	-1.42936	1.02831e-05	0.000346708	-1.3529	0.000177819	0.00259774	-1.70395	1.59108e-08	1.68421e-06	1.35369	0.000232859	0.0088431	1.43019	1.27461e-05	0.000674612	1.13554	0.126922	0.379449	down1.5	down	down	down1.5	up	up	XXX	5.47726	4.5273	4.96038	5.04321	4.70997	683	hypothetical protein DAPPUDRAFT_246598 [Daphnia pulex]	8.14e-08
Contig42463	5	1	3.08922	5.57917e-05	0.000636688	5.57917e-05	0.000636688	-1.36298	0.00228703	0.0502816	-1.56983	7.8567e-05	0.00169371	-1.65176	2.23335e-05	0.000491429	-1.65325	2.4866e-05	0.000497976	-1.15177	0.183135	0.579795	-1.21187	0.0701617	0.300389	-1.21297	0.0719684	0.27394	XXX	down1.5	down1.5	down1.5	XXX	XXX	XXX	3.55342	3.10376	2.88887	2.82561	2.81806	377	sam domain-containing protein c14orf174 homolog	5.71e-22
Contig42484	5	1	2.19382	1.6845e-09	1.49834e-07	1.6845e-09	1.49834e-07	-460.389	1.06258e-08	3.10605e-06	-57.464	6.24932e-08	6.40244e-06	-358.559	2.13434e-08	2.22427e-06	-463.312	2.6393e-08	2.43824e-06	8.01178	0.0455355	0.29573	1.284	0.861017	0.951165	-1.00635	0.996717	0.998755	down1.5	down1.5	down1.5	down1.5	XXX	XXX	XXX	4.41669	-4.74603	-3.26233	-4.51861	-5.14743	282	---NA---	0
Contig42531	5	1	-0.638982	0.000278332	0.00243498	0.000278332	0.00243498	-4.61509	0.000118236	0.00554029	-3.16432	0.00184464	0.0187477	-5.10036	0.000132384	0.00206918	-2.82836	0.0037452	0.0245231	1.45848	0.335252	0.7269	-1.10515	0.810176	0.931996	1.63172	0.208225	0.495684	down1.5	down1.5	down1.5	down1.5	XXX	XXX	XXX	0.373653	-2.19821	-1.27124	-2.13896	-1.38628	863	cre-mec-2 protein	1.27e-63	P:mechanosensory behavior; C:neuron projection; C:neuron projection membrane; C:integral to membrane; C:membrane; P:response to mechanical stimulus
Contig4262	5	1	1.61389	0.000777678	0.00563145	0.000777678	0.00563145	-1.9754	8.17561e-05	0.00411519	-1.56922	0.00408636	0.0335134	-1.56009	0.00422502	0.0292456	-1.79111	0.00056578	0.00584529	1.25884	0.15721	0.542374	1.26621	0.143292	0.446399	1.10289	0.556347	0.792939	down1.5	down1.5	down1.5	down1.5	XXX	XXX	XXX	2.09619	1.18498	1.4843	1.47289	1.25539	846	protein disulfide-isomerase	6.89e-29	C:endoplasmic reticulum lumen; P:cell redox homeostasis; F:protein disulfide isomerase activity; C:membrane; C:endoplasmic reticulum; C:melanosome; C:plasma membrane; F:isomerase activity
Contig42645	5	1	2.81159	4.37945e-06	7.73492e-05	4.37945e-06	7.73492e-05	-1.47504	0.000336168	0.0124837	-1.9135	7.08505e-07	4.31774e-05	-1.68142	1.10572e-05	0.000273528	-1.69346	1.106e-05	0.000262785	-1.29726	0.0249995	0.210636	-1.13992	0.24951	0.583477	-1.14808	0.231271	0.522312	down	down1.5	down1.5	down1.5	XXX	XXX	XXX	3.34391	2.77359	2.39868	2.59598	2.59951	1446	g-protein coupled receptor	4.59e-82	F:transferase activity; F:galanin receptor activity; C:integral to membrane; F:G-protein coupled receptor activity; F:neuropeptide Y receptor activity; F:rhodopsin kinase activity; P:signal transduction; F:receptor activity; F:signal transducer activity; P:G-protein coupled receptor protein signaling pathway
Contig42660	5	1	4.52444	1.25988e-07	4.3633e-06	1.25988e-07	4.3633e-06	-179.527	7.21762e-07	8.84492e-05	-46.5249	3.05225e-06	0.000132314	-316.955	8.14976e-07	3.46268e-05	-216.814	1.08523e-06	4.13113e-05	3.85872	0.0805601	0.394954	-1.76551	0.601373	0.836685	-1.2077	0.852895	0.94031	down1.5	down1.5	down1.5	down1.5	XXX	XXX	XXX	6.77706	-0.69907	-0.229038	-1.60059	-1.19764	530	orf 48	1.6e-07	C:cytoplasm; P:transcription; C:MLL1 complex; C:nucleus
Contig42758	5	1	4.85569	0.00286584	0.0161986	0.00286584	0.0161986	-1.23759	0.00878698	0.123196	-1.29177	0.00191314	0.019257	-1.25071	0.00653218	0.0402491	-1.34301	0.000377486	0.00426203	-1.04378	0.60289	0.879022	-1.0106	0.897811	0.964735	-1.08518	0.32357	0.617082	XXX	down	down	down	XXX	XXX	XXX	5.12491	4.81317	4.75696	4.80706	4.70108	1160	ankyrin repeat protein	1.15e-05	F:metal ion binding; F:zinc ion binding; F:ubiquitin-protein ligase activity; F:protein binding; P:protein ubiquitination
Contig42764	5	1	2.92604	3.2413e-09	2.47067e-07	3.2413e-09	2.47067e-07	-25.028	5.41302e-08	1.10558e-05	-43.4777	4.36292e-08	4.87759e-06	-166.97	1.47771e-08	1.69342e-06	-76.2937	2.86218e-08	2.56198e-06	-1.73716	0.210013	0.609988	-6.67135	0.00537433	0.05817	-3.04834	0.0386838	0.186976	down1.5	down1.5	down1.5	down1.5	XXX	XXX	XXX	5.04536	0.287885	-0.855643	-2.20658	-1.1954	432	---NA---	0
Contig42796	5	1	2.25465	2.76349e-05	0.000356353	2.76349e-05	0.000356353	-1.62965	0.000112482	0.00532187	-1.67418	8.65026e-05	0.00181087	-1.78436	1.03484e-05	0.000260032	-1.66296	0.000114933	0.00166227	-1.02732	0.840455	0.961874	-1.09493	0.49822	0.777742	-1.02044	0.880468	0.952688	down1.5	down1.5	down1.5	down1.5	XXX	XXX	XXX	2.80229	2.08613	2.05081	1.94321	2.05472	766	complexin precursor	3.34e-30	C:cytoplasm; C:membrane; C:cytosol; P:exocytosis; F:syntaxin binding; P:neurotransmitter transport; P:transport
Contig42852	5	1	-0.620253	4.72821e-10	5.62128e-08	4.72821e-10	5.62128e-08	-129.031	6.13939e-09	1.99605e-06	-39.8788	6.37692e-08	6.47075e-06	-61.1323	3.05331e-08	2.99337e-06	-396.959	1.65417e-08	1.72239e-06	3.23557	0.214481	0.61495	2.11068	0.450026	0.747432	-3.07646	0.349442	0.640396	down1.5	down1.5	down1.5	down1.5	XXX	XXX	XXX	1.35662	-5.58155	-4.96457	-4.79426	-6.25365	719	sjchgc02082 protein	2.47e-05
Contig42863	5	1	2.65827	0.000176122	0.00166467	0.000176122	0.00166467	-1.52015	0.000701247	0.0216713	-1.66142	0.000154152	0.00282763	-1.58921	0.000360205	0.00454528	-1.8117	3.11099e-05	0.000593902	-1.09293	0.458247	0.807836	-1.04543	0.707944	0.88839	-1.19179	0.149964	0.414368	down1.5	down1.5	down1.5	down1.5	XXX	XXX	XXX	3.18151	2.52884	2.4172	2.50861	2.30677	512	tctex1 domain-containing protein 2	4.92e-24	F:molecular_function; P:biological_process
Contig42866	5	1	2.53759	0.000268307	0.00236286	0.000268307	0.00236286	-1.56738	0.000535311	0.0176564	-1.74729	9.11446e-05	0.0018882	-1.50067	0.00165833	0.0146976	-1.76333	8.43784e-05	0.00130066	-1.11478	0.383868	0.763948	1.04446	0.721632	0.895046	-1.12502	0.349702	0.640578	down1.5	down1.5	down1.5	down1.5	XXX	XXX	XXX	3.01067	2.37666	2.23738	2.47395	2.23743	575	frfamide precursor protein	3.41e-55
Contig42928	5	1	-1.56305	1.01258e-07	3.65377e-06	1.01258e-07	3.65377e-06	-17.4804	1.69583e-06	0.000178325	-23.5448	2.96951e-06	0.000129609	-163.582	4.50772e-07	2.18607e-05	-163.582	6.93924e-07	2.93623e-05	-1.34693	0.699196	0.91701	-9.35805	0.0383708	0.210022	-9.35805	0.0459532	0.208213	down1.5	down1.5	down1.5	down1.5	XXX	XXX	XXX	0.0897858	-3.86554	-4.66302	-6.25365	-6.25365	1066	sjchgc09010 protein	1.02e-50	F:GTP binding; P:small GTPase mediated signal transduction; F:nucleotide binding; F:protein binding; C:intracellular
Contig42962	5	1	2.48585	0.00121228	0.00806884	0.00121228	0.00806884	-1.3931	0.00550697	0.0902124	-1.46183	0.00217415	0.0211004	-1.65141	0.000116036	0.00186725	-1.46368	0.00223695	0.0165368	-1.04933	0.698144	0.916861	-1.18542	0.174594	0.491901	-1.05067	0.692429	0.869755	XXX	down	down1.5	down	XXX	XXX	XXX	2.90852	2.40992	2.34745	2.18252	2.34002	1223	guanine nucleotide-binding protein beta 5 (g protein beta5)	8.16e-140
Contig43139	5	1	-0.370666	0.0159678	0.0611159	0.0159678	0.0611159	-2.15092	0.00711623	0.107204	-2.025	0.0158595	0.0849982	-2.46651	0.00351042	0.025583	-2.15036	0.0109706	0.0538933	1.06218	0.841666	0.96213	-1.14672	0.654698	0.863675	1.00026	0.999789	1	XXX	XXX	down1.5	XXX	XXX	XXX	XXX	0.271651	-1.11517	-0.782585	-1.24723	-0.834016	924	ras family protein	3.03e-21	F:GTP binding; F:GTPase activity; P:small GTPase mediated signal transduction; F:nucleotide binding; C:membrane; P:signal transduction
Contig43229	5	1	-1.13054	0.00199546	0.0121381	0.00199546	0.0121381	-4.31233	0.00226931	0.0500726	-3.9001	0.00565101	0.0421187	-5.2687	0.00177637	0.0154811	-6.73582	0.000988393	0.00905989	1.10569	0.849015	0.9643	-1.22178	0.717178	0.892921	-1.56199	0.458963	0.728394	XXX	down1.5	down1.5	down1.5	XXX	XXX	XXX	0.00464751	-2.17226	-2.2895	-2.54824	-3.40603	676	lipase f-like	8.15e-45	P:lipid metabolic process; F:catalytic activity
Contig43260	5	1	-1.34275	4.93601e-06	8.52419e-05	4.93601e-06	8.52419e-05	-31.1768	4.11367e-06	0.000362071	-4.81148	0.00118159	0.0134697	-11.1646	6.56867e-05	0.00118646	-22.8309	2.3435e-05	0.000475294	6.47967	0.0183242	0.174856	2.79248	0.238014	0.571312	1.36556	0.757974	0.901493	down1.5	down1.5	down1.5	down1.5	XXX	XXX	XXX	0.0155272	-5.07999	-2.20983	-4.06383	-5.14743	2283	polycystic kidney disease protein 2	1.82e-65	F:calcium ion binding; F:ion channel activity; C:plasma membrane; P:determination of left/right symmetry; F:channel activity; P:embryonic placenta development; C:integral to membrane; F:ATPase binding; C:membrane; C:endoplasmic reticulum; F:protein serine/threonine kinase activity; P:negative regulation of ryanodine-sensitive calcium-release channel activity; F:protein kinase activity; C:nonmotil…
Contig43316	5	1	2.04604	0.018289	0.0677427	0.018289	0.0677427	-1.42241	0.00936978	0.128235	-1.5005	0.00407212	0.0334569	-1.25681	0.0969603	0.253933	-1.46478	0.00710422	0.0391143	-1.0549	0.708021	0.920409	1.13176	0.373356	0.691924	-1.02979	0.83764	0.93514	XXX	down1.5	XXX	down	XXX	XXX	XXX	2.37482	1.8783	1.7912	2.06648	1.83872	1419	solute carrier family member 3	2.01e-16	F:transporter activity; C:integral to membrane; C:membrane; P:transport; C:cytoplasm; F:heme transporter activity; C:apical plasma membrane; P:transmembrane transport; F:folic acid binding; P:heme transport; F:folic acid transporter activity; P:folic acid transport; C:plasma membrane
Contig43332	5	1	0.728961	2.51062e-07	7.52525e-06	2.51062e-07	7.52525e-06	-2.8377	1.87345e-06	0.000192554	-2.70915	5.92052e-06	0.00022219	-4.05561	9.89973e-08	6.93242e-06	-3.12014	1.4348e-06	5.15396e-05	1.04745	0.831098	0.959807	-1.42919	0.119821	0.40586	-1.09953	0.67128	0.859661	down1.5	down1.5	down1.5	down1.5	XXX	XXX	XXX	1.78964	0.27297	0.323979	-0.210884	0.117047	1134	transient receptor potential-gamma protein	4.33e-34	F:ion channel activity; P:calcium ion transport; C:integral to membrane; C:membrane; P:cation transport; P:ion transport; P:transport; P:response to light stimulus; F:calcium channel activity; F:cation channel activity; P:detection of light stimulus involved in visual perception; F:receptor activity; F:protein binding; P:transmembrane transport; C:rhabdomere
Contig43340	5	1	1.00013	4.58893e-05	0.000541127	4.58893e-05	0.000541127	-2.00446	0.000239798	0.00967143	-2.4544	2.94697e-05	0.000784376	-2.53952	1.84772e-05	0.00041783	-2.07338	0.000245673	0.00303162	-1.22447	0.309709	0.706063	-1.26694	0.234436	0.566823	-1.03438	0.862893	0.944875	down1.5	down1.5	down1.5	down1.5	XXX	XXX	XXX	1.73542	0.74954	0.445965	0.443448	0.664632	674	hyperpolarization activated cyclic nucleotide-gated potassium channel	1.3e-18	F:voltage-gated potassium channel activity; C:integral to membrane; C:membrane; P:potassium ion transport; P:transmembrane transport; F:ion channel activity; P:ion transport; P:transport
Contig43569	5	1	2.4596	0.00194356	0.0118768	0.00194356	0.0118768	-1.43661	0.0026756	0.0556674	-1.21074	0.118018	0.306919	-1.51389	0.00111952	0.0108807	-1.59782	0.00042336	0.0046756	1.18655	0.166017	0.555785	-1.0538	0.677912	0.874965	-1.11222	0.408064	0.690627	XXX	XXX	down1.5	down1.5	XXX	XXX	XXX	2.81453	2.27818	2.53408	2.23716	2.15743	660	transmembrane protein 107	5.66e-11	F:molecular_function; C:integral to membrane; C:membrane; P:biological_process; C:cellular_component
Contig43763	5	1	2.32316	0.0143036	0.0563268	0.0143036	0.0563268	-1.45603	0.00282368	0.0576348	-1.35029	0.0196902	0.0977994	-1.45036	0.00392422	0.027742	-1.36621	0.016006	0.0703609	1.07831	0.563573	0.861713	1.00391	0.976073	0.992711	1.06575	0.627714	0.835082	XXX	XXX	down	XXX	XXX	XXX	XXX	2.66288	2.14665	2.23655	2.12177	2.20012	1873	glycoside transferase family 32	3.34e-30	F:transferase activity
Contig4377	5	1	1.60595	0.00659227	0.0312099	0.00659227	0.0312099	-1.35594	0.0428753	0.299962	-1.54609	0.00701982	0.0489743	-1.40918	0.0273611	0.110018	-1.87431	0.000449181	0.00490298	-1.14023	0.410269	0.78045	-1.03926	0.805217	0.930284	-1.38229	0.049078	0.216893	XXX	down1.5	XXX	down1.5	XXX	XXX	XXX	2.00323	1.53729	1.38884	1.5066	0.991056	1633	---NA---	0
Contig43819	5	1	1.08697	0.000102774	0.00106241	0.000102774	0.00106241	-1.46013	0.0270435	0.238837	-1.71947	0.00287582	0.0260797	-2.507	6.1441e-06	0.000173977	-1.82276	0.00119637	0.0104515	-1.17762	0.374234	0.75635	-1.71697	0.00507678	0.056071	-1.24836	0.23701	0.528196	XXX	down1.5	down1.5	down1.5	XXX	XXX	XXX	1.64703	1.07346	0.859325	0.312925	0.785831	782	---NA---	0
Contig43862	5	1	1.98993	0.00920897	0.0402453	0.00920897	0.0402453	-1.46044	0.00722316	0.108405	-1.507	0.00527106	0.0401402	-1.59083	0.00208212	0.0174167	-1.53125	0.00431546	0.027233	-1.03188	0.827462	0.959068	-1.08928	0.552891	0.810053	-1.04848	0.744743	0.895065	XXX	down1.5	down1.5	down1.5	XXX	XXX	XXX	2.39298	1.88164	1.80602	1.75636	1.78773	1145	dpy-30 homolog	1.85e-16
Contig43878	5	1	1.18805	0.01584	0.0607553	0.01584	0.0607553	-1.27471	0.149221	0.531582	-1.48188	0.0274752	0.122418	-1.47232	0.0289752	0.114337	-1.89786	0.00120403	0.010496	-1.16252	0.396787	0.771869	-1.15502	0.413808	0.722794	-1.48886	0.0325546	0.167406	XXX	XXX	XXX	down1.5	XXX	XXX	XXX	1.55258	1.144	0.92406	1.00415	0.628945	388	aminoacyl-trna hydrolase	6.21e-21	F:hydrolase activity; C:mitochondrion; P:mitochondrial translation; C:cytoplasm; P:translation; C:cellular_component; P:mycelium development; F:aminoacyl-tRNA hydrolase activity; P:biological_process
Contig43883	5	1	2.66045	0.000153445	0.00148603	0.000153445	0.00148603	-1.44962	0.0012017	0.0319337	-1.45315	0.00153201	0.0164077	-1.64994	2.52512e-05	0.000540492	-1.5184	0.000468057	0.0050519	-1.00243	0.983787	0.996675	-1.13819	0.281256	0.61354	-1.04745	0.700961	0.873754	down	down	down1.5	down1.5	XXX	XXX	XXX	3.10174	2.57127	2.55706	2.35518	2.50093	638	intraflagellar transport protein 20 homolog	9.02e-32	C:microtubule basal body; P:intraflagellar transport; C:axoneme; P:cell projection organization; C:microtubule organizing center; C:cytoplasm; C:Golgi apparatus; C:flagellum; C:cytoskeleton
Contig43901	5	1	1.99093	1.0905e-07	3.87353e-06	1.0905e-07	3.87353e-06	-2.88444	7.94493e-08	1.45483e-05	-2.19529	6.22865e-06	0.000231842	-1.78777	0.000154003	0.00232433	-3.2124	4.99154e-08	3.82308e-06	1.31392	0.0700746	0.369049	1.61343	0.00202652	0.0288641	-1.1137	0.501823	0.758635	down1.5	down1.5	down1.5	down1.5	XXX	up1.5	XXX	2.83261	1.31241	1.72693	1.96326	1.16743	282	---NA---	0
Contig43959	5	1	0.639234	0.00457647	0.0234468	0.00457647	0.0234468	-1.80943	0.00754523	0.111402	-2.21767	0.00141803	0.0154784	-2.23171	0.00122967	0.0117169	-1.44799	0.0832771	0.217383	-1.22562	0.374875	0.756733	-1.23338	0.3561	0.678267	1.24961	0.304673	0.599044	XXX	down1.5	down1.5	XXX	XXX	XXX	XXX	1.13723	0.345895	0.0622049	0.0646939	0.582558	681	pancreas transcription factor 1 subunit alpha-like	2.28e-18	P:regulation of transcription; F:transcription regulator activity; C:nucleus
Contig43965	5	1	-0.630931	2.48553e-08	1.17848e-06	2.48553e-08	1.17848e-06	-8.75686	2.26132e-07	3.33566e-05	-6.23039	2.74047e-06	0.000121611	-19.5876	3.64544e-08	3.38322e-06	-7.57491	1.2134e-06	4.54838e-05	1.40551	0.398587	0.772693	-2.23683	0.110082	0.387177	1.15603	0.730509	0.888505	down1.5	down1.5	down1.5	down1.5	XXX	XXX	XXX	0.893558	-2.16893	-1.74725	-4.06524	-2.01547	399	tpa_inf: pyrokinin prohormone like-1	4.19e-57	F:actin binding
Contig4398	5	1	2.75941	2.04805e-07	6.37878e-06	2.04805e-07	6.37878e-06	-44.8619	1.07557e-06	0.000123718	-38.821	2.14083e-06	0.000100163	-49.8773	1.48208e-06	5.5818e-05	-212.255	8.22028e-07	3.31474e-05	1.15561	0.818648	0.955983	-1.1118	0.870805	0.955051	-4.7313	0.123512	0.37387	down1.5	down1.5	down1.5	down1.5	XXX	XXX	XXX	4.97325	-0.802868	-1.40923	-1.46577	-2.79491	388	---NA---	0
Contig44088	5	1	-1.18085	2.61127e-08	1.21816e-06	2.61127e-08	1.21816e-06	-12.7237	4.53944e-07	6.02648e-05	-31.7251	2.09877e-07	1.67911e-05	-18.4719	4.31436e-07	2.12937e-05	-16.5896	8.37627e-07	3.36127e-05	-2.49339	0.181541	0.57742	-1.45177	0.528762	0.79508	-1.30383	0.655945	0.850585	down1.5	down1.5	down1.5	down1.5	XXX	XXX	XXX	0.525638	-3.22784	-4.61668	-4.33948	-3.45251	495	superoxide dismutase (cu-zn)	7.86e-24	F:chaperone binding; F:copper ion binding; C:neuronal cell body; C:plasma membrane; F:protein phosphatase 2B binding; P:locomotory behavior; P:transmission of nerve impulse; P:positive regulation of catalytic activity; P:superoxide anion generation; P:retina homeostasis; P:regulation of mitochondrial membrane potential; P:ovarian follicle development; P:superoxide metabolic process; P:regulation …
Contig44151	5	1	3.25582	0.000385076	0.003172	0.000385076	0.003172	-1.57317	0.001234	0.0325447	-1.73884	0.000282833	0.00450131	-1.57273	0.00147585	0.0134777	-1.94196	5.11514e-05	0.000881919	-1.10531	0.425751	0.788127	1.00028	0.998181	0.999624	-1.23443	0.109533	0.34854	down1.5	down1.5	down1.5	down1.5	XXX	XXX	XXX	3.81602	3.16797	3.00821	3.15667	2.74134	992	outer dense fiber protein 3	7.48e-53	C:cytoplasm; P:biological_process
Contig44222	5	1	4.28156	1.58504e-07	5.21883e-06	1.58504e-07	5.21883e-06	-1.68533	3.59386e-07	4.97859e-05	-1.56839	3.55481e-06	0.000148445	-1.81008	7.20627e-08	5.57297e-06	-1.73088	2.48074e-07	1.30915e-05	1.07456	0.411747	0.781131	-1.07402	0.418077	0.72581	-1.02703	0.763121	0.903518	down1.5	down1.5	down1.5	down1.5	XXX	XXX	XXX	4.8427	4.07471	4.20108	3.98934	4.04226	815	PREDICTED: similar to CG30419-PA [Nasonia vitripennis]	2.6e-23
Contig44232	5	1	0.0034409	0.000857514	0.00611233	0.000857514	0.00611233	-2.40777	0.00108157	0.0297001	-2.04768	0.00626875	0.0453943	-2.66825	0.000619157	0.0069171	-3.09498	0.000232451	0.00289991	1.17585	0.543495	0.852073	-1.10818	0.709443	0.889052	-1.28541	0.382816	0.670206	down1.5	down1.5	down1.5	down1.5	XXX	XXX	XXX	0.806512	-0.424072	-0.249446	-0.626561	-0.974877	1127	tigger transposable element-derived protein 1-like	6.82e-32
Contig44274	5	1	-0.133063	4.29896e-10	5.24888e-08	4.29896e-10	5.24888e-08	-185.985	5.91216e-09	1.98604e-06	-30.4281	1.15166e-07	1.02212e-05	-88.0292	2.6339e-08	2.65574e-06	-141.399	2.80467e-08	2.5387e-06	6.11228	0.0742768	0.379554	2.11277	0.525195	0.793504	1.31533	0.832236	0.93326	down1.5	down1.5	down1.5	down1.5	XXX	XXX	XXX	1.8603	-5.37316	-4.648	-4.59256	-5.50242	1003	---NA---	0
Contig44293	5	1	4.24877	4.4909e-08	1.88523e-06	4.4909e-08	1.88523e-06	-1.51679	1.22214e-06	0.000137113	-1.66044	9.58225e-08	8.82398e-06	-1.70286	4.47714e-08	3.90823e-06	-1.72576	3.51969e-08	2.99051e-06	-1.09471	0.304337	0.701902	-1.12268	0.188599	0.51144	-1.13777	0.146426	0.409715	down1.5	down1.5	down1.5	down1.5	XXX	XXX	XXX	4.78643	4.18183	4.05067	4.01556	4.00046	678	low density lipoprotein- class -containing protein	2.1e-40
Contig44310	5	1	0.970066	0.00677493	0.0318194	0.00677493	0.0318194	-1.69941	0.00691657	0.105242	-1.38191	0.0843611	0.247912	-2.15178	0.000586775	0.00665196	-1.2836	0.182145	0.366438	1.22976	0.284135	0.682995	-1.26619	0.246522	0.579766	1.32394	0.145529	0.408407	XXX	XXX	down1.5	XXX	XXX	XXX	XXX	1.4229	0.626228	0.940532	0.203588	1.0465	600	hypothetical protein [Schistosoma mansoni]	4.31e-06
Contig44589	5	1	1.93774	0.000217071	0.00197835	0.000217071	0.00197835	-1.62858	0.000478819	0.0162789	-1.29826	0.0638221	0.208821	-1.86485	2.18164e-05	0.000482048	-1.46238	0.00825135	0.0436501	1.25443	0.115672	0.468599	-1.14508	0.365721	0.686301	1.11365	0.464745	0.732692	down1.5	XXX	down1.5	down	XXX	XXX	XXX	2.38	1.67745	1.9871	1.47132	1.83662	1035	enzymatic glycosylation-regulating-like	7.31e-46	F:binding; F:transferase activity; C:membrane; F:acetylglucosaminyltransferase activity
Contig44614	5	1	-0.631837	1.83187e-09	1.60349e-07	1.83187e-09	1.60349e-07	-13.0207	3.86712e-08	8.67706e-06	-25.7768	2.14132e-08	2.89245e-06	-18.8899	3.40447e-08	3.23801e-06	-11.5731	2.00918e-07	1.12507e-05	-1.97967	0.215182	0.615064	-1.45075	0.460232	0.755272	1.12509	0.80088	0.919876	down1.5	down1.5	down1.5	down1.5	XXX	XXX	XXX	1.11527	-2.61242	-3.50639	-2.99486	-2.87845	396	dnl2 protein	9.41e-41	P:microtubule-based process; P:body morphogenesis; P:receptor-mediated endocytosis; P:pronuclear migration; C:nucleus; C:microtubule associated complex; P:reproduction; C:cytoplasm; P:embryonic development ending in birth or egg hatching; P:nematode larval development; F:microtubule motor activity; C:P granule; P:morphogenesis of an epithelium; F:protein binding; P:locomotion; P:positive regulati…
Contig4468	5	1	1.55242	0.00207255	0.0125091	0.00207255	0.0125091	-1.54272	0.00478382	0.0824892	-1.5853	0.00402428	0.0332236	-1.46086	0.0161538	0.0766596	-1.93506	0.000159815	0.00215969	-1.0276	0.867456	0.968443	1.05603	0.734083	0.901637	-1.25432	0.178949	0.458223	XXX	down1.5	XXX	down1.5	XXX	XXX	XXX	2.02041	1.39807	1.35208	1.47923	1.01255	970	hypothetical protein [Schistosoma mansoni]	6.84e-19	F:sodium channel activity; P:sodium ion transport; C:membrane
Contig44702	5	1	-0.774113	0.0070871	0.0329552	0.0070871	0.0329552	-2.00664	0.0197884	0.202237	-1.85416	0.046705	0.171938	-3.44279	0.000624441	0.00696637	-2.36934	0.00833936	0.0440061	1.08223	0.811122	0.954158	-1.7157	0.14022	0.441496	-1.18075	0.635431	0.839286	XXX	XXX	down1.5	down1.5	XXX	XXX	XXX	-0.173828	-1.13035	-1.07404	-2.03274	-1.42101	489	potassium voltage-gated channel protein shaw	2.54e-46	F:ion channel activity; F:voltage-gated ion channel activity; C:integral to membrane; C:membrane; P:potassium ion transport; F:potassium channel activity; P:ion transport; P:transport; F:protein binding; C:voltage-gated potassium channel complex; P:transmembrane transport; F:voltage-gated potassium channel activity; C:plasma membrane
Contig44921	5	1	2.61533	2.33521e-05	0.000311535	2.33521e-05	0.000311535	-1.47636	0.00074589	0.0226987	-1.37883	0.00659868	0.0469445	-1.9319	8.90464e-07	3.72825e-05	-1.47285	0.00123646	0.0107113	1.07073	0.567372	0.863499	-1.30855	0.0293631	0.178981	1.00238	0.984344	0.994125	down	down	down1.5	down	XXX	XXX	XXX	3.06751	2.494	2.60144	2.0963	2.49973	1364	rab32	5.25e-40	F:GTP binding; P:small GTPase mediated signal transduction; F:nucleotide binding; P:protein transport
Contig45180	5	1	4.2831	0.0186753	0.0687739	0.0186753	0.0687739	-1.28589	0.00361883	0.0688015	-1.14373	0.123547	0.315321	-1.22669	0.0194275	0.0872095	-1.28246	0.00480271	0.0295413	1.12429	0.178543	0.573056	1.04826	0.58916	0.829217	1.00267	0.975818	0.990719	XXX	XXX	XXX	down	XXX	XXX	XXX	4.51604	4.14993	4.31808	4.21841	4.1491	1621	ankyrin repeat domain protein	1.57e-49
Contig4530	5	1	-1.01667	6.33653e-09	4.22373e-07	6.33653e-09	4.22373e-07	-40.3331	8.49813e-08	1.52976e-05	-41.1291	3.12385e-07	2.25186e-05	-76.3299	1.25386e-07	8.18659e-06	-28.0521	6.28757e-07	2.71244e-05	-1.01974	0.980691	0.996203	-1.89249	0.523173	0.792382	1.4378	0.665046	0.855666	down1.5	down1.5	down1.5	down1.5	XXX	XXX	XXX	0.915043	-5.2704	-5.14335	-5.50932	-4.3962	396	---NA---	0
Contig45304	5	1	5.02785	0.000253322	0.0022508	0.000253322	0.0022508	-1.24376	0.00644284	0.10004	-1.38978	5.36145e-05	0.00126071	-1.27325	0.00284699	0.0218955	-1.38377	6.87067e-05	0.0011118	-1.11741	0.171727	0.564124	-1.02372	0.77165	0.917152	-1.11258	0.189899	0.472258	XXX	down	down	down	XXX	XXX	XXX	5.33276	5.01309	4.85937	4.98712	4.84517	2029	uncharacterized protein c3orf16-like	7.81e-81
Contig4531	5	1	2.79854	2.48668e-05	0.000328077	2.48668e-05	0.000328077	-1.66103	5.45885e-05	0.00296809	-1.58217	0.000211399	0.00361352	-1.60997	0.000137722	0.00213429	-1.97832	2.67989e-06	8.40419e-05	1.04984	0.673011	0.906244	1.03172	0.785723	0.923174	-1.19102	0.143475	0.405519	down1.5	down1.5	down1.5	down1.5	XXX	XXX	XXX	3.34437	2.63158	2.67395	2.6566	2.37356	413	---NA---	0
Contig45396	5	1	3.33704	0.0208683	0.0745077	0.0208683	0.0745077	-1.14878	0.153093	0.536498	-1.3068	0.0112711	0.0673518	-1.40256	0.00214161	0.0177652	-1.22406	0.0469059	0.14806	-1.13755	0.196683	0.594584	-1.22091	0.0484493	0.24107	-1.06553	0.523499	0.773004	XXX	XXX	down	XXX	XXX	XXX	XXX	3.58256	3.37789	3.20179	3.07233	3.23893	1399	dynamin 1 isoform 2	3.16e-72	F:GTP binding; F:GTPase activity; F:nucleotide binding
Contig45420	5	1	2.50653	0.00823919	0.0369015	0.00823919	0.0369015	-1.34643	0.012683	0.155426	-1.32208	0.0232349	0.109079	-1.55559	0.000386736	0.00480397	-1.27177	0.0508824	0.156548	1.01841	0.88251	0.971965	-1.15534	0.247469	0.580665	1.0587	0.644251	0.844147	XXX	XXX	down1.5	XXX	XXX	XXX	XXX	2.82379	2.38948	2.42681	2.18512	2.48392	1197	glutamate receptor 2 isoform 2 precursor	5.41e-99	C:alpha-amino-3-hydroxy-5-methyl-4-isoxazolepropionic acid selective glutamate receptor complex; F:ionotropic glutamate receptor activity; P:synaptic transmission; F:ion channel activity; F:transporter activity; C:integral to membrane; C:membrane; C:synapse; F:receptor activity; C:cell junction; C:outer membrane-bounded periplasmic space; C:postsynaptic membrane; P:ion transport; C:membrane fract…
Contig45454	5	1	1.21575	8.5833e-05	0.000912211	8.5833e-05	0.000912211	-14.0462	0.000112577	0.00532187	-5.94931	0.00136953	0.0150313	-19.5562	0.000104069	0.00171546	-15.1147	0.000190809	0.00248652	2.36098	0.151577	0.532886	-1.39228	0.641809	0.856803	-1.07607	0.915123	0.967142	down1.5	down1.5	down1.5	down1.5	XXX	XXX	XXX	2.61977	-1.59382	0.300803	-1.74789	-0.949338	1121	---NA---	0
Contig4560	5	1	3.86153	0.000360738	0.00300877	0.000360738	0.00300877	-1.42394	0.00149175	0.0374986	-1.49482	0.000601579	0.0080502	-1.73371	2.47305e-05	0.000534576	-1.34405	0.00649937	0.0367103	-1.04978	0.622756	0.886561	-1.21755	0.0595413	0.271869	1.05943	0.556972	0.793169	down	down	down1.5	down	XXX	XXX	XXX	4.28476	3.77097	3.70983	3.47311	3.83637	1934	radial spokehead-like 1-like	8.15e-115
Contig45645	5	1	3.04346	1.41956e-07	4.7964e-06	1.41956e-07	4.7964e-06	-1.8573	6.8986e-08	1.29296e-05	-1.54496	3.43132e-05	0.000887409	-1.79308	2.33325e-07	1.31115e-05	-1.81737	1.96582e-07	1.10859e-05	1.20217	0.0887347	0.41419	1.03582	0.747817	0.907313	1.02197	0.844381	0.937324	down1.5	down1.5	down1.5	down1.5	XXX	XXX	XXX	3.63355	2.7435	2.98975	2.79638	2.76251	935	mgc107863 protein	7.86e-17	F:electron carrier activity; P:response to drug; F:aromatase activity; P:response to organic nitrogen; P:response to peptide hormone stimulus; F:heme binding; F:metal ion binding; C:endoplasmic reticulum membrane; C:membrane; C:endoplasmic reticulum; P:response to lipopolysaccharide; F:iron ion binding; P:response to nutrient; P:response to retinoic acid; P:response to organic cyclic substance; C…
Contig45665	5	1	3.77793	0.00123758	0.00820813	0.00123758	0.00820813	-1.30848	0.00310358	0.0614583	-1.32083	0.00272447	0.0250092	-1.47306	0.000123458	0.00195479	-1.36768	0.00102469	0.00931489	-1.00944	0.919595	0.98106	-1.12578	0.205349	0.532803	-1.04525	0.636609	0.840111	XXX	down	down	down	XXX	XXX	XXX	4.1078	3.72562	3.71382	3.5522	3.64704	4554	translin-associated factor x interacting protein 1	4.71e-34
Contig45780	5	1	1.94297	0.0190807	0.0698712	0.0190807	0.0698712	-1.31364	0.0477295	0.315903	-1.59061	0.00149555	0.016118	-1.41105	0.0160092	0.0761433	-1.39216	0.0222048	0.0885248	-1.21084	0.191176	0.58847	-1.07415	0.617006	0.844889	-1.05977	0.688549	0.868115	XXX	down1.5	XXX	XXX	XXX	XXX	XXX	2.28013	1.87729	1.62008	1.79131	1.82247	1719	t-complex-associated-testis-expressed 1-related	6.71e-22
Contig45806	5	1	1.20677	4.94745e-05	0.000576364	4.94745e-05	0.000576364	-1.89505	0.000134053	0.00609854	-1.87787	0.000298959	0.00469368	-2.15104	2.5282e-05	0.000540628	-2.15367	2.99577e-05	0.000577421	1.00915	0.960096	0.991318	-1.13508	0.490492	0.774028	-1.13647	0.493491	0.753114	down1.5	down1.5	down1.5	down1.5	XXX	XXX	XXX	1.83854	0.948067	0.973297	0.788401	0.763641	884	rsr1p	9.67e-22	F:GTP binding; F:GTPase activity; P:small GTPase mediated signal transduction; F:nucleotide binding; C:membrane; P:signal transduction; C:intracellular
Contig4605	5	1	0.979171	0.0306993	0.0994486	0.0306993	0.0994486	-1.59506	0.011603	0.147055	-1.25481	0.221844	0.447169	-1.65109	0.00865729	0.0491655	-1.6084	0.0140988	0.0645612	1.27116	0.208456	0.608004	-1.03513	0.860759	0.951065	-1.00836	0.966927	0.988067	XXX	XXX	down1.5	XXX	XXX	XXX	XXX	1.3861	0.714488	1.04812	0.615413	0.687971	984	adipokinetic hormone receptor	3.96e-06	F:gonadotropin-releasing hormone receptor activity; C:integral to membrane; C:nuclear origin of replication recognition complex; F:DNA binding; P:DNA replication; F:G-protein coupled receptor activity; F:RNA-directed DNA polymerase activity; F:RNA binding; P:RNA-dependent DNA replication; P:signal transduction; F:receptor activity; F:signal transducer activity; P:G-protein coupled receptor protei…
Contig46065	5	1	-0.241035	0.0130246	0.0525505	0.0130246	0.0525505	-2.97633	0.00598517	0.0950646	-2.72643	0.0137873	0.0772173	-2.90531	0.00917978	0.0513584	-1.26862	0.477928	0.661932	1.09166	0.833086	0.960319	1.02445	0.953306	0.985211	2.34612	0.0300812	0.159505	XXX	XXX	XXX	XXX	XXX	XXX	XXX	0.439431	-1.48357	-1.07363	-1.64263	-0.336792	416	zinc finger protein	9.88e-19	F:nucleic acid binding; P:locomotion; P:positive regulation of growth rate; F:zinc ion binding; C:intracellular
Contig46126	5	1	-0.884713	3.1556e-10	4.14451e-08	3.1556e-10	4.14451e-08	-59.197	7.6295e-09	2.38325e-06	-77.3195	2.26212e-08	2.97294e-06	-82.0148	1.61621e-08	1.78804e-06	-43.1151	4.95416e-08	3.8036e-06	-1.30614	0.783691	0.94658	-1.38545	0.734628	0.901714	1.373	0.712637	0.879819	down1.5	down1.5	down1.5	down1.5	XXX	XXX	XXX	0.940133	-4.70106	-5.43112	-5.50932	-4.6836	401	protein	2.75e-16
Contig4621	5	1	2.74724	2.77043e-09	2.18494e-07	2.77043e-09	2.18494e-07	-2.22122	2.32486e-09	1.05821e-06	-1.87446	1.30034e-07	1.13201e-05	-1.98403	3.50036e-08	3.27063e-06	-2.30757	2.22011e-09	3.70352e-07	1.18499	0.153192	0.53561	1.11955	0.342492	0.667879	-1.03888	0.755732	0.900671	down1.5	down1.5	down1.5	down1.5	XXX	XXX	XXX	3.51287	2.35872	2.60107	2.5221	2.29384	278	---NA---	0
Contig46457	5	1	4.41966	4.42144e-07	1.17888e-05	4.42144e-07	1.17888e-05	-2.3792	3.68347e-06	0.00032967	-2.90666	5.1819e-07	3.40424e-05	-2.65142	1.29167e-06	5.03287e-05	-3.13067	2.69195e-07	1.40608e-05	-1.2217	0.123249	0.483572	-1.11442	0.384625	0.699504	-1.31585	0.0433842	0.200742	down1.5	down1.5	down1.5	down1.5	XXX	XXX	XXX	5.36977	4.17482	3.89548	4.02851	3.78402	1080	extracellular matrix protein fras1-like	4.3e-12	P:response to vitamin A; C:integral to membrane; P:cell communication
Contig46462	5	1	1.99886	0.0238137	0.0823388	0.0238137	0.0823388	-1.35852	0.0249691	0.229918	-1.35218	0.0326162	0.137011	-1.57275	0.00182441	0.0157618	-1.34773	0.0357907	0.123163	1.00469	0.973738	0.994822	-1.15769	0.309237	0.639219	1.008	0.955621	0.984071	XXX	XXX	down1.5	XXX	XXX	XXX	XXX	2.29409	1.90285	1.90672	1.68666	1.90211	429	dynein light chain roadblock-type 2	8.44e-26	C:dynein complex; F:molecular_function; C:cytoplasm; F:motor activity; C:microtubule; C:cellular_component
Contig46525	5	1	3.02358	0.0194027	0.0706526	0.0194027	0.0706526	-1.1781	0.115288	0.474667	-1.40371	0.0018665	0.0189095	-1.31127	0.0117798	0.0613331	-1.27524	0.0250863	0.0964712	-1.1915	0.104458	0.448231	-1.11303	0.314449	0.64367	-1.08246	0.460857	0.729632	XXX	down	XXX	XXX	XXX	XXX	XXX	3.29587	3.02804	2.79981	2.88456	2.93853	827	unnamed protein product [Tetraodon nigroviridis]	0.000278
Contig46551	5	1	3.69256	0.000117941	0.00118769	0.000117941	0.00118769	-2.86785	0.000349431	0.0128563	-3.56354	0.000112951	0.00223669	-3.53014	0.000114349	0.0018485	-3.87227	7.46489e-05	0.00118745	-1.24258	0.356777	0.742945	-1.23093	0.373938	0.692457	-1.35023	0.216886	0.506564	down1.5	down1.5	down1.5	down1.5	XXX	XXX	XXX	4.7105	3.33704	3.0474	3.05497	2.91549	1004	---NA---	0
Contig46676	5	1	-1.53415	1.75545e-07	5.64402e-06	1.75545e-07	5.64402e-06	-56.174	1.02488e-06	0.000119178	-25.0969	7.55611e-06	0.000272037	-174.366	1.30782e-06	5.06931e-05	-174.366	1.97911e-06	6.64441e-05	2.23829	0.411425	0.780938	-3.10403	0.320512	0.648653	-3.10403	0.340512	0.632404	down1.5	down1.5	down1.5	down1.5	XXX	XXX	XXX	0.136683	-5.37316	-4.66302	-6.25365	-6.25365	386	---NA---	0
Contig4668	5	1	2.18676	0.00212759	0.0127688	0.00212759	0.0127688	-1.28681	0.055635	0.342522	-1.45386	0.00918083	0.0586495	-1.85675	0.000162403	0.00241686	-1.55447	0.00315574	0.0214801	-1.12981	0.361485	0.747578	-1.44291	0.0123761	0.10277	-1.208	0.165448	0.437505	XXX	XXX	down1.5	down1.5	XXX	XXX	XXX	2.61373	2.25218	2.06953	1.72785	1.89364	2089	---NA---	0
Contig46777	5	1	-1.08937	2.40294e-06	4.71734e-05	2.40294e-06	4.71734e-05	-6.15232	7.33257e-06	0.000591469	-6.94	1.09157e-05	0.000363424	-5.53186	2.47674e-05	0.000534733	-7.66883	8.29083e-06	0.00020932	-1.12803	0.799303	0.951406	1.11216	0.810177	0.931996	-1.24649	0.651923	0.848121	down1.5	down1.5	down1.5	down1.5	XXX	XXX	XXX	0.0882173	-2.37462	-2.8133	-2.33371	-2.81063	1311	complement factor properdin	3.34e-20	F:binding; F:scavenger receptor activity; P:cell adhesion; C:membrane; P:complement activation, alternative pathway; F:sugar binding; C:extracellular region; P:innate immune response
Contig46806	5	1	2.42252	0.0178799	0.066607	0.0178799	0.066607	-1.38358	0.00790627	0.114949	-1.39806	0.00806284	0.0537556	-1.23042	0.0945443	0.249948	-1.44678	0.003831	0.0249465	-1.01046	0.934878	0.985348	1.12448	0.3475	0.671848	-1.04568	0.728511	0.887845	XXX	XXX	XXX	down	XXX	XXX	XXX	2.72398	2.24258	2.25805	2.43893	2.20055	636	b9 domain-containing protein 2	1.63e-65	C:microtubule basal body; C:cilium; C:cytoplasm; C:cytoskeleton; P:cell projection organization; C:cilium axoneme; C:cell projection; C:nucleus
Contig46896	5	1	2.9342	0.0220889	0.0778107	0.0220889	0.0778107	-1.27256	0.0332083	0.266587	-1.4282	0.00413319	0.0338017	-1.42018	0.00440364	0.030181	-1.30011	0.0263586	0.0998616	-1.12231	0.304521	0.702064	-1.116	0.324495	0.652225	-1.02164	0.846067	0.937869	XXX	down	down	XXX	XXX	XXX	XXX	3.23338	2.85511	2.73834	2.72211	2.86542	1056	camp-dependent protein kinase catalytic	3.76e-37	F:kinase activity; F:protein kinase activity; F:ATP binding; F:calmodulin-dependent protein kinase activity; P:protein amino acid phosphorylation; F:calmodulin binding; F:protein serine/threonine kinase activity
Contig46912	5	1	2.76732	0.00013501	0.00132974	0.00013501	0.00132974	-1.25256	0.0402525	0.290132	-1.49743	0.000451268	0.00649008	-1.73609	1.47301e-05	0.000345351	-1.50962	0.000381136	0.00429108	-1.1955	0.120071	0.477841	-1.38604	0.00485639	0.0543069	-1.20523	0.1064	0.34204	XXX	down	down1.5	down1.5	XXX	XXX	XXX	3.15962	2.83356	2.59407	2.33279	2.576	471	spermatogenesis-associated serine-rich protein 1-like	2.47e-09
Contig47037	5	1	3.51855	1.07076e-07	3.82472e-06	1.07076e-07	3.82472e-06	-13.7784	7.61517e-07	9.1907e-05	-12.4538	1.40021e-06	7.1957e-05	-27.33	2.9581e-07	1.5761e-05	-29.8014	3.03887e-07	1.55917e-05	1.10636	0.751422	0.934665	-1.98354	0.0807816	0.32623	-2.16291	0.0618816	0.250327	down1.5	down1.5	down1.5	down1.5	XXX	XXX	XXX	5.45	1.68402	1.77821	0.726774	0.619518	1793	---NA---	0
Contig47042	5	1	-1.85008	2.18132e-06	4.35745e-05	2.18132e-06	4.35745e-05	-40.9087	5.66162e-06	0.000472226	-18.1881	5.23153e-05	0.00123747	-127.015	6.28639e-06	0.000177568	-17.7894	6.0298e-05	0.00100168	2.24921	0.430609	0.791009	-3.10484	0.342065	0.667536	2.29961	0.419029	0.699104	down1.5	down1.5	down1.5	down1.5	XXX	XXX	XXX	-0.256443	-5.37316	-4.56226	-6.25365	-4.6836	1725	ac-a protein	2.18e-12	F:ion channel activity; C:integral to membrane; F:sodium channel activity; C:membrane; P:sodium ion transport; P:ion transport; P:transport; P:response to stimulus; C:apical plasma membrane; P:sensory perception of taste; F:amiloride-sensitive sodium channel activity; C:plasma membrane; P:cell adhesion
Contig47089	5	1	-1.56856	4.57255e-07	1.21207e-05	4.57255e-07	1.21207e-05	-28.9951	1.45206e-06	0.000158638	-14.9653	1.68951e-05	0.000509764	-16.1303	1.1229e-05	0.000276704	-36.5246	4.74302e-06	0.000133618	1.93749	0.438726	0.795464	1.79755	0.489248	0.773532	-1.25968	0.821607	0.929519	down1.5	down1.5	down1.5	down1.5	XXX	XXX	XXX	-0.202981	-5.01592	-4.37525	-4.51861	-5.50242	487	---NA---	0
Contig47118	5	1	2.41989	1.03894e-09	1.0377e-07	1.03894e-09	1.0377e-07	-2.1247	2.3152e-07	3.3838e-05	-2.75557	6.05771e-09	1.1769e-06	-3.37216	4.02482e-10	1.19849e-07	-2.60593	1.54846e-08	1.65561e-06	-1.29692	0.0474742	0.302102	-1.58712	0.00055373	0.0111877	-1.2265	0.120051	0.367829	down1.5	down1.5	down1.5	down1.5	XXX	down1.5	XXX	3.36984	2.29017	1.90721	1.62087	2.00775	326	peptidoglycan recognition protein	1.66e-21	P:peptidoglycan catabolic process; F:protein binding; F:N-acetylmuramoyl-L-alanine amidase activity
Contig47119	5	1	3.35083	2.38635e-09	1.92511e-07	2.38635e-09	1.92511e-07	-2.61803	9.93933e-10	6.09013e-07	-1.99028	2.11398e-07	1.67969e-05	-2.1251	5.44412e-08	4.52917e-06	-2.47034	4.42406e-09	6.39247e-07	1.3154	0.00826815	0.107451	1.23196	0.0436535	0.227505	1.05979	0.584097	0.809548	down1.5	down1.5	down1.5	down1.5	XXX	XXX	XXX	4.19401	2.81459	3.20859	3.11194	2.86176	446	protein	1.72e-18
Contig47130	5	1	5.76545	2.24727e-09	1.85981e-07	2.24727e-09	1.85981e-07	-1.47599	8.43585e-07	0.000100292	-1.39652	2.63201e-05	0.000717375	-1.49461	4.46781e-07	2.17218e-05	-1.60229	3.91926e-09	5.78128e-07	1.05691	0.486715	0.821842	-1.01261	0.874975	0.956403	-1.08557	0.305161	0.599595	down	down	down	down1.5	XXX	XXX	XXX	6.20136	5.63927	5.72032	5.62332	5.52206	1093	neural proliferation differentiation and control protein 1	5.01e-08	C:integral to membrane
Contig47162	5	1	-0.405213	0.0191695	0.0700916	0.0191695	0.0700916	-1.91314	0.034461	0.2698	-2.39533	0.010953	0.0660211	-2.09707	0.022608	0.0965341	-3.0707	0.00268247	0.018987	-1.25204	0.500079	0.829329	-1.09614	0.773884	0.918134	-1.60506	0.185182	0.465854	XXX	XXX	XXX	down1.5	XXX	XXX	XXX	0.203984	-0.696204	-1.05988	-1.4375	-1.5598	379	---NA---	0
Contig47399	5	1	3.16611	8.65528e-06	0.000135783	8.65528e-06	0.000135783	-1.43488	0.000325872	0.0122009	-1.40257	0.00102064	0.0120891	-1.67257	8.34292e-07	3.53018e-05	-1.48158	0.000157992	0.00213847	1.02304	0.826306	0.958751	-1.16565	0.144946	0.449094	-1.03254	0.760067	0.90206	down	down	down1.5	down	XXX	XXX	XXX	3.59572	3.07404	3.1067	2.84675	3.01245	2757	cadherin-related neuronal receptor variable 7	2.78e-71	F:calcium ion binding; F:receptor activity; P:homophilic cell adhesion; P:cell adhesion; C:integral to membrane; C:membrane; C:membrane fraction; C:plasma membrane
Contig4784	5	1	0.295167	4.30082e-13	3.26204e-10	4.30082e-13	3.26204e-10	-114.347	1.52131e-11	2.85129e-08	-64.138	8.59603e-11	5.47773e-08	-89.5929	4.88559e-11	2.39484e-08	-828.318	2.85221e-11	1.81755e-08	1.78283	0.404535	0.776665	1.2763	0.737997	0.903587	-7.24387	0.0804891	0.291724	down1.5	down1.5	down1.5	down1.5	XXX	XXX	XXX	2.41814	-4.13543	-4.19646	-4.515	-6.25365	476	---NA---	0
Contig47974	5	1	4.21798	5.02571e-05	0.000583349	5.02571e-05	0.000583349	-1.50566	1.3837e-05	0.000971092	-1.29407	0.0032227	0.02842	-1.30955	0.00203482	0.0171554	-1.53684	1.00342e-05	0.000243497	1.1635	0.0859256	0.407284	1.14975	0.113047	0.392492	-1.02071	0.818969	0.928312	down1.5	down	down	down1.5	XXX	XXX	XXX	4.58809	3.9981	4.21677	4.19604	3.9519	1293	---NA---	0
Contig48134	5	1	4.96791	0.00466778	0.0237808	0.00466778	0.0237808	-1.27478	0.0026888	0.0558114	-1.1655	0.0601554	0.201268	-1.16498	0.060475	0.187292	-1.33868	0.000396616	0.00443714	1.09376	0.271023	0.670028	1.09425	0.26777	0.60148	-1.05012	0.552004	0.790434	XXX	XXX	XXX	down	XXX	XXX	XXX	5.19915	4.84763	4.97712	4.97788	4.77854	1137	related to vertebrate mef2 transcription factor	4.1e-08	P:regulation of transcription, DNA-dependent; P:transcription; F:sequence-specific DNA binding; P:regulation of transcription; F:DNA binding; F:transcription factor activity; C:nucleus
Contig48190	5	1	2.12971	3.90826e-05	0.000471506	3.90826e-05	0.000471506	-1.68678	0.000115858	0.00544463	-1.90252	1.86158e-05	0.00055022	-1.75292	7.73207e-05	0.00135214	-1.86853	2.84702e-05	0.000555152	-1.1279	0.390196	0.767879	-1.03921	0.780008	0.921105	-1.10775	0.467825	0.735255	down1.5	down1.5	down1.5	down1.5	XXX	XXX	XXX	2.68189	1.93744	1.79282	1.91963	1.8347	795	---NA---	0
Contig48209	5	1	1.52521	0.00167033	0.0105032	0.00167033	0.0105032	-1.45732	0.0139411	0.164139	-1.61923	0.00308254	0.0275038	-1.69151	0.00155925	0.0140145	-1.97874	0.000179064	0.00235758	-1.1111	0.517254	0.838914	-1.1607	0.360609	0.68181	-1.3578	0.070148	0.269669	XXX	down1.5	down1.5	down1.5	XXX	XXX	XXX	2.01822	1.44051	1.30876	1.28259	1.0477	1488	muscarinic acetylcholine receptor 1 (agap010513-pa)	2.93e-47	F:muscarinic acetylcholine receptor activity; F:receptor activity; F:signal transducer activity; F:G-protein coupled receptor activity; C:integral to membrane; C:membrane; P:signal transduction; P:G-protein coupled receptor protein signaling pathway
Contig48240	5	1	0.0359572	1.10966e-07	3.92845e-06	1.10966e-07	3.92845e-06	-3.62495	3.45871e-06	0.000313073	-4.44889	1.39209e-06	7.16554e-05	-6.41063	1.174e-07	7.83022e-06	-5.01887	6.99361e-07	2.94749e-05	-1.2273	0.476781	0.817808	-1.76847	0.0603475	0.273867	-1.38453	0.272964	0.566956	down1.5	down1.5	down1.5	down1.5	XXX	XXX	XXX	1.24389	-0.578413	-0.853605	-1.38514	-1.00664	1426	cytochrome family subfamily polypeptide 1	5.63e-25	F:heme binding; F:iron ion binding; C:membrane; F:electron carrier activity; P:oxidation reduction; C:microsome; F:aromatase activity; C:endoplasmic reticulum membrane; F:oxidoreductase activity; C:endoplasmic reticulum; F:metal ion binding; F:monooxygenase activity; F:oxidoreductase activity, acting on paired donors, with incorporation or reduction of molecular oxygen, reduced flavin or flavopro…
Contig48287	5	1	1.01176	0.0222272	0.0781941	0.0222272	0.0781941	-1.54795	0.0153614	0.174056	-1.43826	0.0503576	0.180321	-1.51078	0.0268098	0.108458	-1.82306	0.00192167	0.0147396	1.07626	0.698395	0.916861	1.0246	0.898592	0.965109	-1.17773	0.408557	0.690931	XXX	XXX	XXX	down1.5	XXX	XXX	XXX	1.43389	0.808926	0.910955	0.850041	0.570197	1072	rho rac guanine nucleotide exchange	4.28e-105	F:Rho guanyl-nucleotide exchange factor activity; P:regulation of Rho protein signal transduction; P:intracellular signaling pathway; F:guanyl-nucleotide exchange factor activity; C:intracellular
Contig48402	5	1	3.45998	6.19553e-05	0.00069296	6.19553e-05	0.00069296	-1.50204	9.32856e-05	0.00457272	-1.56651	4.27029e-05	0.00105473	-1.58531	2.99656e-05	0.000624438	-1.52877	8.34939e-05	0.00128952	-1.04292	0.670207	0.90485	-1.05544	0.583092	0.826435	-1.01779	0.858497	0.942766	down1.5	down1.5	down1.5	down1.5	XXX	XXX	XXX	3.91324	3.31607	3.27331	3.24772	3.29966	1443	centrosomal protein of 135 kda (cep135 protein) (centrosomal protein 4)	7.91e-34
Contig48466	5	1	-1.43219	9.79925e-09	5.90215e-07	9.79925e-09	5.90215e-07	-61.2815	4.54744e-08	9.7242e-06	-47.3471	2.58512e-07	1.91552e-05	-20.4715	6.76574e-07	2.99403e-05	-26.4068	6.60735e-07	2.82582e-05	1.2943	0.800328	0.951726	2.9935	0.204552	0.531775	2.32067	0.365159	0.654112	down1.5	down1.5	down1.5	down1.5	XXX	XXX	XXX	0.318414	-5.58155	-5.43112	-4.51861	-4.6836	893	---NA---	0
Contig48622	5	1	4.01411	0.0239425	0.0826854	0.0239425	0.0826854	-1.27153	0.00682471	0.104192	-1.21999	0.0273552	0.122106	-1.28157	0.00592959	0.0375115	-1.26444	0.00979346	0.0494986	1.04224	0.646004	0.894397	-1.0079	0.930461	0.97731	1.00561	0.950863	0.982501	XXX	XXX	down	down	XXX	XXX	XXX	4.26421	3.92183	3.96517	3.89728	3.92946	806	peptide transporter 1	9.27e-50	P:oligopeptide transport; F:proton-dependent oligopeptide secondary active transmembrane transporter activity; F:alkaline phosphatase activity; F:hydrolase activity; C:integral to membrane; C:membrane; F:transporter activity; P:transport
Contig4864	5	1	2.11617	1.06875e-09	1.06415e-07	1.06875e-09	1.06415e-07	-2.583	6.06241e-08	1.18994e-05	-2.77099	3.9034e-08	4.47374e-06	-3.2229	5.24786e-09	8.19644e-07	-4.03914	6.23455e-10	1.55192e-07	-1.07278	0.623502	0.886931	-1.24774	0.12672	0.41805	-1.56374	0.00340538	0.0357503	down1.5	down1.5	down1.5	down1.5	XXX	XXX	down1.5	3.18514	1.82506	1.72553	1.46894	1.19666	412	---NA---	0
Contig48691	5	1	5.43616	2.16817e-10	3.28447e-08	2.16817e-10	3.28447e-08	-1.72817	2.18331e-10	1.79199e-07	-1.50571	2.5074e-07	1.8719e-05	-1.58353	7.27472e-09	1.02109e-06	-1.79577	8.55361e-11	3.89336e-08	1.14775	0.0844118	0.403712	1.09134	0.273966	0.606627	-1.03912	0.63403	0.838552	down1.5	down1.5	down1.5	down1.5	XXX	XXX	XXX	5.97655	5.18897	5.3824	5.31305	5.13072	1527	receptor-type tyrosine-protein phosphatase n2	3.39e-98	P:dephosphorylation; F:phosphatase activity; F:receptor activity; P:protein amino acid dephosphorylation; F:hydrolase activity; F:protein tyrosine phosphatase activity
Contig48714	5	1	5.32575	0.00678326	0.0318445	0.00678326	0.0318445	-1.22955	0.00913408	0.126358	-1.26006	0.00390129	0.0326275	-1.23291	0.00878565	0.0496415	-1.30295	0.000997517	0.00911991	-1.02481	0.759138	0.936844	-1.00272	0.972782	0.991515	-1.0597	0.469883	0.737072	XXX	down	down	down	XXX	XXX	XXX	5.57772	5.28056	5.2456	5.27517	5.19591	1059	synaptic vesicle-associated gtp-binding	4.55e-91	F:GTP binding; F:sphingomyelin phosphodiesterase activity; P:small GTPase mediated signal transduction; F:hydrolase activity; F:nucleotide binding; P:protein transport
Contig48753	5	1	4.37567	4.71491e-07	1.24257e-05	4.71491e-07	1.24257e-05	-1.33876	0.000561726	0.0182444	-1.46713	9.25928e-06	0.000318995	-1.51566	1.50057e-06	5.63809e-05	-1.51252	1.95782e-06	6.58713e-05	-1.09589	0.28978	0.688979	-1.13214	0.151142	0.458802	-1.12979	0.16077	0.430928	down	down	down1.5	down1.5	XXX	XXX	XXX	4.78353	4.36164	4.22951	4.18189	4.18201	2260	g protein signalling regulator 19	2.7e-45	F:signal transducer activity
Contig48845	5	1	3.09682	0.011023	0.0462309	0.011023	0.0462309	-1.24664	0.0318463	0.260095	-1.36092	0.00374113	0.0317021	-1.39109	0.00185188	0.0159386	-1.31028	0.0110406	0.0540956	-1.09167	0.408108	0.779139	-1.11587	0.299813	0.630295	-1.05105	0.63885	0.841358	XXX	down	down	XXX	XXX	XXX	XXX	3.39673	3.08708	2.95059	2.92419	2.99789	921	---NA---	0
Contig4890	5	1	-0.662904	4.34146e-08	1.83702e-06	4.34146e-08	1.83702e-06	-9.91567	6.98558e-07	8.62692e-05	-10.0347	1.54855e-06	7.81932e-05	-20.7673	1.68768e-07	1.02984e-05	-11.9845	1.01543e-06	3.91689e-05	-1.012	0.981289	0.996211	-2.09439	0.177678	0.496086	-1.20865	0.699651	0.873103	down1.5	down1.5	down1.5	down1.5	XXX	XXX	XXX	1.03372	-2.28885	-2.26554	-3.81006	-2.5047	358	---NA---	0
Contig48916	5	1	2.07141	2.16069e-08	1.05913e-06	2.16069e-08	1.05913e-06	-2.52153	2.84537e-07	4.04729e-05	-2.6472	2.37792e-07	1.81691e-05	-2.96174	5.13248e-08	4.3148e-06	-3.18769	2.56906e-08	2.38694e-06	-1.04984	0.738889	0.930966	-1.17458	0.273766	0.606543	-1.26419	0.119164	0.36631	down1.5	down1.5	down1.5	down1.5	XXX	XXX	XXX	3.07805	1.76569	1.66106	1.52517	1.32802	940	tumor necrosis factor induced protein	9.08e-21
Contig48962	5	1	3.79714	1.52366e-14	2.66316e-11	1.52366e-14	2.66316e-11	-2.88624	9.41382e-13	2.99943e-09	-3.33205	1.83227e-13	7.29748e-10	-3.67134	4.87753e-14	1.9426e-10	-3.37721	1.71266e-13	5.30094e-10	-1.15446	0.139229	0.512077	-1.27201	0.0136708	0.109332	-1.17011	0.108513	0.346715	down1.5	down1.5	down1.5	down1.5	XXX	XXX	XXX	4.95921	3.43518	3.21586	3.06935	3.20914	889	suppressor of tumorigenicity protein 14	8.58e-18	P:proteolysis; F:serine-type endopeptidase activity; F:catalytic activity
Contig49005	5	1	3.52955	4.38209e-05	0.000518849	4.38209e-05	0.000518849	-4.01056	3.75238e-05	0.00220871	-3.04076	0.000245393	0.00403442	-5.47613	1.02738e-05	0.000258362	-2.66162	0.000604757	0.00615871	1.31893	0.245329	0.647046	-1.36543	0.220869	0.550868	1.50681	0.092737	0.315791	down1.5	down1.5	down1.5	down1.5	XXX	XXX	XXX	4.74122	2.75999	3.1456	2.26463	3.11515	1922	asparagine synthetase	4.82e-149	P:response to mechanical stimulus; P:cellular response to hormone stimulus; P:glutamine metabolic process; P:response to amino acid stimulus; P:tRNA thio-modification; P:liver development; F:ATP binding; F:protein homodimerization activity; P:asparagine biosynthetic process; P:tRNA processing; P:cellular amino acid biosynthetic process; P:positive regulation of mitotic cell cycle; P:tRNA wobble u…
Contig49010	5	1	4.60628	0.00895458	0.0394457	0.00895458	0.0394457	-1.22576	0.0146944	0.169232	-1.17938	0.0504038	0.180406	-1.22265	0.0171508	0.07995	-1.35001	0.00043931	0.00481834	1.03933	0.646651	0.894603	1.00254	0.97589	0.992636	-1.10136	0.256933	0.549927	XXX	XXX	XXX	down	XXX	XXX	XXX	4.84621	4.55303	4.60465	4.55254	4.41102	1149	---NA---	0
Contig4903	5	1	3.28247	0.00923474	0.0403286	0.00923474	0.0403286	-1.35963	0.00189324	0.0444199	-1.32744	0.005173	0.0395827	-1.3341	0.00424475	0.0293312	-1.27254	0.0173197	0.0744622	1.02425	0.813916	0.955104	1.01914	0.851504	0.947424	1.06843	0.51541	0.768227	down	down	down	XXX	XXX	XXX	XXX	3.57974	3.14351	3.17507	3.15693	3.21388	1354	GA27558 [Drosophila pseudoobscura pseudoobscura]	0.000108
Contig49042	5	1	2.74878	0.00626183	0.0299932	0.00626183	0.0299932	-1.46009	0.00185804	0.0438283	-1.2326	0.0664933	0.213505	-1.38382	0.00664585	0.040682	-1.50923	0.00128446	0.0109896	1.18456	0.143257	0.518808	1.05512	0.644656	0.85838	-1.03365	0.781344	0.911898	down	XXX	down	down1.5	XXX	XXX	XXX	3.04973	2.55945	2.78184	2.59208	2.50541	840	---NA---	0
Contig49297	5	1	3.79774	0.000398246	0.00326284	0.000398246	0.00326284	-1.23764	0.01843	0.193712	-1.37065	0.000704783	0.00909879	-1.39213	0.000362556	0.00456953	-1.42704	0.000150609	0.00205512	-1.10747	0.270955	0.670018	-1.12482	0.203072	0.529917	-1.15303	0.12772	0.380782	XXX	down	down	down	XXX	XXX	XXX	4.12959	3.81945	3.66921	3.63448	3.60812	1498	inositol polyphosphate 1-phosphatase	1.62e-45	F:molecular_function; F:inositol-1,4-bisphosphate 1-phosphatase activity; F:hydrolase activity; P:biological_process; F:inositol or phosphatidylinositol phosphatase activity; C:cellular_component
Contig49302	5	1	4.68048	1.25892e-14	2.35952e-11	1.25892e-14	2.35952e-11	-3.04544	1.52839e-13	6.95678e-10	-2.60525	2.59169e-12	4.58758e-09	-3.14167	1.25035e-13	3.37017e-10	-3.55057	2.62076e-14	1.37925e-10	1.16896	0.0681286	0.363526	-1.0316	0.718712	0.893627	-1.16587	0.0805878	0.291926	down1.5	down1.5	down1.5	down1.5	XXX	XXX	XXX	5.78174	4.16834	4.40728	4.13369	3.95656	599	---NA---	0
Contig49361	5	1	4.06861	1.30121e-07	4.46278e-06	1.30121e-07	4.46278e-06	-15.7195	1.09306e-06	0.000125278	-30.2383	4.63837e-07	3.09179e-05	-20.6206	8.07338e-07	3.44108e-05	-26.8276	5.90806e-07	2.59786e-05	-1.92362	0.100359	0.439176	-1.31178	0.435016	0.737406	-1.70665	0.164926	0.436887	down1.5	down1.5	down1.5	down1.5	XXX	XXX	XXX	6.05177	2.07471	0.998092	1.70814	1.32694	868	bacteriodes thetaiotaomicron symbiotic chitinase	2.1e-05	F:chitinase activity; F:cation binding; F:sugar binding; F:chitin binding; F:hydrolase activity; P:carbohydrate metabolic process; F:catalytic activity; F:hydrolase activity, hydrolyzing O-glycosyl compounds; P:chitin catabolic process; P:metabolic process; F:hydrolase activity, acting on glycosyl bonds; F:binding
Contig49491	5	1	5.0285	0.0108902	0.0457884	0.0108902	0.0457884	-1.23362	0.00900948	0.125408	-1.21858	0.0149875	0.0816852	-1.30561	0.00104431	0.010356	-1.229	0.0113956	0.0554077	1.01235	0.879635	0.971583	-1.05836	0.48431	0.770437	1.00376	0.963185	0.986722	XXX	XXX	down	XXX	XXX	XXX	XXX	5.27375	4.96637	4.98174	4.87932	4.97306	3161	protein tyrosine receptor d	0	F:phosphatase activity; P:protein amino acid dephosphorylation; F:protein tyrosine phosphatase activity
Contig49610	5	1	4.13617	3.12017e-06	5.81723e-05	3.12017e-06	5.81723e-05	-1.27362	0.00507396	0.0852962	-1.5103	4.5665e-06	0.000180743	-1.56154	1.56574e-06	5.86223e-05	-1.53789	2.76847e-06	8.63947e-05	-1.18583	0.0549056	0.325894	-1.22606	0.0216025	0.148053	-1.20749	0.0347748	0.174575	XXX	down1.5	down1.5	down1.5	XXX	XXX	XXX	4.54094	4.19293	3.94031	3.8966	3.92296	958	riken cdna 1700009p17 partial	4.52e-15
Contig4970	5	1	2.48222	0.0108019	0.0455009	0.0108019	0.0455009	-1.23008	0.0820983	0.408594	-1.48452	0.0016507	0.0172159	-1.41395	0.00519889	0.0341822	-1.36664	0.0124479	0.0589498	-1.20685	0.132375	0.500515	-1.14948	0.258501	0.591629	-1.11102	0.397283	0.682311	XXX	down	down	XXX	XXX	XXX	XXX	2.79735	2.4865	2.23319	2.29519	2.34811	1300	---NA---	0
Contig49720	5	1	3.12583	3.45773e-05	0.000425861	3.45773e-05	0.000425861	-1.56754	5.30808e-05	0.0028964	-1.53808	0.000115583	0.00227543	-1.72109	7.7043e-06	0.000207502	-1.59003	5.44451e-05	0.000926672	1.01915	0.857452	0.966073	-1.09796	0.379039	0.695997	-1.01435	0.893565	0.957892	down1.5	down1.5	down1.5	down1.5	XXX	XXX	XXX	3.61229	2.98162	3.00375	2.83297	2.91707	2187	fana_helas ame: full=fmrfamide-activated amiloride-sensitive sodium channel ame: full=fanach	5.3e-22	F:sodium channel activity; C:integral to membrane; P:sodium ion transport; C:membrane; F:ion channel activity; P:ion transport; P:transport
Contig49981	5	1	4.11109	0.000879817	0.00623365	0.000879817	0.00623365	-1.32922	0.00114622	0.030925	-1.31776	0.00195017	0.0195152	-1.36636	0.00045887	0.00551324	-1.36016	0.000596059	0.00607927	1.00869	0.922683	0.981587	-1.02794	0.757283	0.911612	-1.02328	0.797508	0.918615	down	down	down	down	XXX	XXX	XXX	4.43524	4.02169	4.03098	3.98406	3.97991	1107	hypothetical protein [Monosiga brevicollis MX1]	8.11e-38	F:binding; P:metabolic process; F:catalytic activity
Contig50020	5	1	1.18641	0.000322078	0.0027424	0.000322078	0.0027424	-1.73637	0.00115965	0.0310787	-1.92894	0.000252666	0.0041242	-1.61304	0.0059098	0.0374485	-1.97871	0.000164881	0.00221235	-1.1109	0.570368	0.864848	1.07646	0.680699	0.876477	-1.13956	0.484889	0.747165	down1.5	down1.5	down1.5	down1.5	XXX	XXX	XXX	1.76477	0.965192	0.816326	1.06064	0.735566	1357	innexin unc-9	4.41e-41	C:gap junction
Contig50110	5	1	-0.898644	0.0232992	0.080964	0.0232992	0.080964	-3.11957	0.00570418	0.0924555	-1.02384	0.943493	0.974286	-2.01026	0.0651039	0.196311	-1.98196	0.0758033	0.204128	3.04692	0.00691054	0.0958988	1.55182	0.293287	0.624762	1.57398	0.288626	0.583219	XXX	XXX	XXX	XXX	XXX	XXX	XXX	-0.507142	-2.39667	-0.621628	-1.9971	-1.67708	390	3-hydroxyacyl-coa dehyrogenase	1.47e-38	F:binding; F:oxidoreductase activity; P:metabolic process; F:catalytic activity; F:coenzyme binding; P:fatty acid metabolic process
Contig50141	5	1	3.97829	0.0187047	0.0688582	0.0187047	0.0688582	-1.11985	0.201277	0.594012	-1.20657	0.0385898	0.152436	-1.29058	0.00505551	0.0334983	-1.3022	0.00399948	0.0257578	-1.07744	0.406863	0.778321	-1.15246	0.11538	0.396983	-1.16284	0.0969603	0.324035	XXX	XXX	down	down	XXX	XXX	XXX	4.19713	4.0251	3.92792	3.83236	3.81516	340	---NA---	0
Contig50236	5	1	2.85094	0.00877949	0.0388679	0.00877949	0.0388679	-1.3195	0.0117926	0.14837	-1.16618	0.16975	0.381584	-1.22086	0.0746945	0.214421	-1.49607	0.00049693	0.00528654	1.13147	0.26968	0.668606	1.08079	0.487374	0.772498	-1.13382	0.277542	0.572115	XXX	XXX	XXX	down	XXX	XXX	XXX	3.12835	2.7132	2.89655	2.83066	2.51254	530	ring finger protein 11	2.55e-21	F:metal ion binding; F:zinc ion binding; F:protein binding
Contig50302	5	1	2.46938	3.41743e-05	0.000422039	3.41743e-05	0.000422039	-2.32707	3.86816e-05	0.00225276	-2.47325	3.04785e-05	0.000802568	-1.98462	0.000366714	0.00461281	-2.6412	1.66888e-05	0.000362601	-1.06281	0.719253	0.924156	1.17256	0.335709	0.661615	-1.13499	0.465714	0.73353	down1.5	down1.5	down1.5	down1.5	XXX	XXX	XXX	3.32214	2.00328	1.99905	2.27691	1.92828	401	---NA---	0
Contig50397	5	1	5.79003	0.0171039	0.0644013	0.0171039	0.0644013	-1.8067	0.00365809	0.0692538	-1.44751	0.0411371	0.158905	-1.3485	0.0866315	0.236586	-1.81204	0.00381977	0.0249011	1.24815	0.19489	0.592743	1.33978	0.0950104	0.357889	-1.00296	0.98577	0.994849	XXX	XXX	XXX	down1.5	XXX	XXX	XXX	6.2784	5.42348	5.73587	5.81106	5.41082	1278	suppressor of tumorigenicity protein 14	1.08e-15	F:serine-type endopeptidase activity; C:membrane; C:dendrite; C:synapse; C:terminal button; C:synaptic cleft; C:cytoplasmic vesicle; F:catalytic activity; F:scavenger receptor activity; P:proteolysis; F:peptidase activity; P:zymogen activation
Contig50402	5	1	2.9776	0.00188499	0.0115878	0.00188499	0.0115878	-1.27787	0.0193694	0.199824	-1.33111	0.00834026	0.0549385	-1.56026	0.000119592	0.00190808	-1.37286	0.00371918	0.0243929	-1.04167	0.706038	0.919595	-1.22099	0.0685963	0.296644	-1.07433	0.510924	0.764831	XXX	XXX	down1.5	down	XXX	XXX	XXX	3.30167	2.93394	2.90276	2.68206	2.83394	1075	viral a-type inclusion protein repeat containing protein	4.54e-30	P:regulation of transcription, DNA-dependent; F:sequence-specific DNA binding; F:protein dimerization activity; F:protein binding; F:transcription factor activity
Contig50472	5	1	1.03637	0.00303985	0.0169743	0.00303985	0.0169743	-1.64439	0.00493994	0.0840343	-1.9726	0.000641256	0.00844635	-1.74741	0.00283843	0.0218449	-1.82783	0.00176219	0.0138669	-1.19959	0.347847	0.736568	-1.06265	0.747984	0.907482	-1.11155	0.583484	0.809379	XXX	down1.5	down1.5	down1.5	XXX	XXX	XXX	1.57431	0.847891	0.601358	0.765193	0.67499	570	---NA---	0
Contig50607	5	1	0.422294	2.14556e-06	4.29679e-05	2.14556e-06	4.29679e-05	-3.12836	9.32861e-06	0.000707686	-3.21356	1.24774e-05	0.000401569	-3.69869	3.16708e-06	0.000103285	-3.67107	4.53348e-06	0.000128854	-1.02723	0.914079	0.979426	-1.18231	0.502994	0.7809	-1.17348	0.531215	0.777174	down1.5	down1.5	down1.5	down1.5	XXX	XXX	XXX	1.50782	-0.11457	-0.158889	-0.463945	-0.353581	934	late embryogenesis abundant protein	0.000998
Contig50817	5	1	4.27109	1.53107e-10	2.51459e-08	1.53107e-10	2.51459e-08	-2.12505	5.30365e-09	1.91529e-06	-2.02288	1.97277e-08	2.80793e-06	-2.34992	9.56235e-10	2.22391e-07	-2.87849	4.07367e-11	2.27711e-08	1.05051	0.577041	0.867356	-1.10582	0.25752	0.590594	-1.35455	0.00141136	0.0189657	down1.5	down1.5	down1.5	down1.5	XXX	XXX	down	5.13362	4.04696	4.11015	3.86833	3.60928	1473	calmodulin related calcium binding protein	6.91e-25	C:endoplasmic reticulum lumen; F:calcium ion binding; C:endoplasmic reticulum; P:biological_process; C:cellular_component
Contig50834	5	1	5.17613	3.43927e-07	9.62936e-06	3.43927e-07	9.62936e-06	-45.112	4.50115e-06	0.000389717	-52.9524	4.69215e-06	0.000185009	-104.075	2.29946e-06	8.02467e-05	-228.112	1.66289e-06	5.77786e-05	-1.1738	0.772892	0.942249	-2.30705	0.19403	0.518379	-5.05657	0.0508529	0.221895	down1.5	down1.5	down1.5	down1.5	XXX	XXX	XXX	7.41167	1.93433	0.591149	-0.11666	-0.46657	523	---NA---	0
Contig50842	5	1	2.88892	5.92776e-11	1.24257e-08	5.92776e-11	1.24257e-08	-6.44807	3.07442e-09	1.27217e-06	-7.48152	2.40935e-09	6.19088e-07	-13.3016	2.10929e-10	7.38531e-08	-13.3022	2.64014e-10	8.71553e-08	-1.16027	0.422619	0.786765	-2.06288	0.0021678	0.0304275	-2.06298	0.00254451	0.0290794	down1.5	down1.5	down1.5	down1.5	XXX	down1.5	down1.5	4.62412	1.92333	1.70227	0.895084	0.883623	758	peptidase inhibitor 16	6.38e-18	F:peptidase inhibitor activity; C:membrane; C:extracellular region
Contig50858	5	1	4.76446	7.94162e-12	2.94228e-09	7.94162e-12	2.94228e-09	-1.62349	3.07777e-08	7.26602e-06	-2.04974	6.73277e-11	4.87545e-08	-2.20389	1.3276e-11	1.08462e-08	-2.26732	8.10815e-12	7.59829e-09	-1.26255	0.00528851	0.0802775	-1.3575	0.000269918	0.00650047	-1.39657	7.832e-05	0.00206834	down1.5	down1.5	down1.5	down1.5	XXX	down	down	5.49584	4.79855	4.45022	4.35845	4.31661	428	---NA---	0
Contig50861	5	1	4.44099	0.00117373	0.00785164	0.00117373	0.00785164	-1.20948	0.0240353	0.224714	-1.37339	0.00023562	0.00391618	-1.34389	0.000579992	0.00659048	-1.29466	0.00276636	0.0194437	-1.13552	0.139348	0.5121	-1.11113	0.218267	0.548067	-1.07043	0.42879	0.706632	XXX	down	down	down	XXX	XXX	XXX	4.72374	4.45616	4.27272	4.29545	4.35614	591	pedal peptide precursor protein	3.85e-84	C:nuclear pore; P:transport
Contig50895	5	1	1.8516	0.0161678	0.0617007	0.0161678	0.0617007	-1.30483	0.0600221	0.354629	-1.39061	0.0251273	0.115046	-1.49634	0.00763425	0.0449616	-1.66404	0.00165062	0.0131975	-1.06574	0.664847	0.90234	-1.14677	0.351277	0.675176	-1.27529	0.108561	0.346744	XXX	XXX	down	down1.5	XXX	XXX	XXX	2.23401	1.84588	1.74029	1.5667	1.48653	412	short coiled-coil protein	6.45e-10
Contig50916	5	1	1.87541	6.90783e-07	1.70883e-05	6.90783e-07	1.70883e-05	-2.63291	8.25673e-07	9.88308e-05	-2.57296	1.95365e-06	9.35145e-05	-2.43556	3.57584e-06	0.000113706	-2.60356	1.7731e-06	6.09134e-05	1.0233	0.882679	0.971979	1.08103	0.611559	0.841997	1.01127	0.942898	0.979607	down1.5	down1.5	down1.5	down1.5	XXX	XXX	XXX	2.75064	1.40543	1.4301	1.50499	1.36083	7887	viral a-type inclusion	6.41e-26
Contig50954	5	1	1.09687	0.000548994	0.00422679	0.000548994	0.00422679	-1.70232	0.0021722	0.0487398	-1.87926	0.000586925	0.00789722	-2.08868	7.96399e-05	0.00138509	-1.55695	0.0139654	0.064144	-1.10394	0.601563	0.878318	-1.22696	0.2821	0.61433	1.09337	0.630996	0.836967	down1.5	down1.5	down1.5	XXX	XXX	XXX	XXX	1.62072	0.869951	0.735538	0.518936	1.02532	511	---NA---	0
Contig51118	5	1	-0.58887	6.88148e-05	0.00075789	6.88148e-05	0.00075789	-3.62188	0.000294411	0.0113428	-3.62445	0.000498532	0.00700672	-6.35618	2.59865e-05	0.000553464	-4.20909	0.000226056	0.00283592	-1.00071	0.999108	0.999767	-1.75494	0.168708	0.484462	-1.16213	0.689212	0.868241	down1.5	down1.5	down1.5	down1.5	XXX	XXX	XXX	0.46134	-1.29675	-1.45555	-2.07445	-2.04424	1009	---NA---	0
Contig5147	5	1	1.47342	0.00160596	0.0101728	0.00160596	0.0101728	-1.60598	0.00256159	0.0542669	-1.58947	0.00450107	0.0358353	-1.8756	0.000181987	0.00264408	-1.57097	0.0059511	0.0344488	1.01039	0.950709	0.989254	-1.16789	0.358901	0.680714	1.02228	0.895807	0.959059	XXX	down1.5	down1.5	down1.5	XXX	XXX	XXX	1.94361	1.2552	1.29105	1.00117	1.32667	2386	riken cdna 1700003m02	1.1e-137
Contig51659	5	1	-0.331606	2.56845e-10	3.70299e-08	2.56845e-10	3.70299e-08	-16.9338	4.83802e-09	1.83511e-06	-19.8244	9.97227e-09	1.70005e-06	-16.9087	1.19801e-08	1.45691e-06	-19.2362	1.26326e-08	1.41726e-06	-1.1707	0.745912	0.933505	1.00149	0.997589	0.999395	-1.13596	0.793756	0.91696	down1.5	down1.5	down1.5	down1.5	XXX	XXX	XXX	1.50937	-2.55544	-3.57128	-2.59247	-2.68762	473	cytochrome p450 cyp2n	2.23e-18
Contig51665	5	1	3.71775	0.000108546	0.0011117	0.000108546	0.0011117	-1.32188	0.00221	0.0492068	-1.3951	0.000383308	0.00570966	-1.45874	5.67906e-05	0.00105079	-1.46132	5.9694e-05	0.000995797	-1.05539	0.565629	0.862548	-1.10354	0.293821	0.625131	-1.10549	0.289054	0.583751	down	down	down	down	XXX	XXX	XXX	4.07315	3.66811	3.60728	3.54532	3.52558	339	oxalate:formate antiporter	1.02e-15	P:transmembrane transport
Contig51878	5	1	0.355105	1.6244e-05	0.000230186	1.6244e-05	0.000230186	-3.06016	9.8726e-05	0.00480245	-4.13131	1.87538e-05	0.000551326	-2.90579	0.000218849	0.00306056	-4.60462	1.08582e-05	0.000259061	-1.35003	0.29505	0.693501	1.05312	0.843264	0.943937	-1.5047	0.171616	0.44677	down1.5	down1.5	down1.5	down1.5	XXX	XXX	XXX	1.45922	-0.204161	-0.705583	-0.494695	-0.711154	510	---NA---	0
Contig51899	5	1	2.13755	0.000576902	0.00440903	0.000576902	0.00440903	-1.62837	0.000227782	0.00932851	-1.44486	0.00644322	0.0462322	-1.44914	0.00573914	0.0367533	-1.68544	0.000164813	0.00221235	1.12701	0.386106	0.765473	1.12368	0.394971	0.707874	-1.03505	0.807706	0.923147	down1.5	down	down	down1.5	XXX	XXX	XXX	2.59693	1.88369	2.0603	2.04695	1.83272	875	---NA---	0
Contig51941	5	1	3.27122	0.0167572	0.0634502	0.0167572	0.0634502	-1.18741	0.0810661	0.406654	-1.29628	0.01087	0.0657098	-1.39425	0.00113587	0.011007	-1.18018	0.102582	0.249768	-1.09169	0.386352	0.765496	-1.1742	0.113548	0.393462	1.00612	0.95174	0.982866	XXX	XXX	down	XXX	XXX	XXX	XXX	3.50447	3.26468	3.13865	3.02894	3.27451	648	regulator of g-protein signalling 3-like	4.86e-36	P:regulation of G-protein coupled receptor protein signaling pathway; C:nucleus; C:cytoplasm; P:inactivation of MAPK activity; P:negative regulation of signal transduction; F:protein binding; F:signal transducer activity; F:GTPase activator activity; C:cytosol; C:plasma membrane
Contig52008	5	1	-0.535879	0.00173254	0.0108133	0.00173254	0.0108133	-1.81915	0.0333426	0.267194	-2.69208	0.00295117	0.0265997	-4.37773	0.000141326	0.00217217	-2.15142	0.0135496	0.0627314	-1.47986	0.220858	0.622174	-2.40647	0.0152185	0.117674	-1.18265	0.587909	0.812086	XXX	down1.5	down1.5	XXX	XXX	XXX	XXX	0.142869	-0.657473	-1.32465	-2.24798	-1.10808	658	---NA---	0
Contig52107	5	1	0.997795	0.0104203	0.0442801	0.0104203	0.0442801	-2.05895	0.00167927	0.0408124	-1.78521	0.00988843	0.0617291	-1.91825	0.00444595	0.030405	-1.64653	0.0231474	0.0911759	1.15333	0.514783	0.837616	1.07335	0.744948	0.905983	1.25047	0.310085	0.605314	down1.5	XXX	down1.5	XXX	XXX	XXX	XXX	1.48725	0.531291	0.678547	0.485373	0.857637	707	transmembrane emp24 domain-containing protein 2	2.82e-38	C:cytoplasmic vesicle; C:integral to membrane; C:membrane; C:cytoplasmic vesicle membrane; P:protein transport; P:transport
Contig52126	5	1	9.4165	1.37022e-05	0.000199533	1.37022e-05	0.000199533	-1.53721	5.7252e-06	0.000476283	-1.21856	0.0364771	0.146877	-1.34897	0.00155803	0.0140145	-1.48559	2.9641e-05	0.000572377	1.2615	0.0140219	0.149462	1.13954	0.166903	0.482258	1.03475	0.717771	0.882112	down1.5	XXX	down	down	XXX	XXX	XXX	9.77996	9.15855	9.49364	9.34354	9.20831	379	---NA---	0
Contig52131	5	1	1.50964	1.25877e-05	0.00018568	1.25877e-05	0.00018568	-1.87605	0.000883087	0.0259088	-2.34379	7.82019e-05	0.00169156	-2.73127	1.31428e-05	0.000313909	-3.14802	3.75838e-06	0.00011047	-1.24932	0.222641	0.624475	-1.45586	0.0497618	0.245018	-1.67801	0.0118964	0.0866798	down1.5	down1.5	down1.5	down1.5	XXX	XXX	XXX	2.3834	1.40967	1.03815	0.941063	0.725085	375	---NA---	0
Contig52140	5	1	1.0495	0.00637276	0.0304056	0.00637276	0.0304056	-1.80705	0.000981872	0.0277098	-1.43445	0.0472384	0.1733	-1.57969	0.0125223	0.0641587	-1.75544	0.00284106	0.0198165	1.25976	0.221746	0.622929	1.14393	0.479805	0.767258	1.0294	0.882689	0.953656	down1.5	XXX	XXX	down1.5	XXX	XXX	XXX	1.48451	0.631374	0.983633	0.851291	0.708928	329	---NA---	0
Contig52174	5	1	4.65794	0.00147228	0.00944811	0.00147228	0.00944811	-1.30504	0.00133408	0.0344183	-1.19766	0.0312061	0.133033	-1.27281	0.00401568	0.0282108	-1.37446	0.000173781	0.00230613	1.08966	0.305266	0.70243	1.02532	0.765511	0.914958	-1.05319	0.540636	0.783844	down	XXX	down	down	XXX	XXX	XXX	4.93405	4.55133	4.67354	4.58475	4.47511	1917	fibronectin type 3 and ankyrin repeat domains protein 1	7.88e-59	C:cytoplasm; C:nucleus
Contig52893	5	1	0.612873	0.00184992	0.0114052	0.00184992	0.0114052	-1.83519	0.00252072	0.0537584	-1.99146	0.00119911	0.0136207	-2.01429	0.00088624	0.00910002	-1.78795	0.00580861	0.0338433	-1.08515	0.71172	0.92166	-1.09759	0.670626	0.871299	1.02642	0.905204	0.962663	XXX	down1.5	down1.5	down1.5	XXX	XXX	XXX	1.20149	0.31858	0.209126	0.13012	0.353381	1005	winged helix transcription factor xfd-11	1.55e-45	P:insulin receptor signaling pathway; C:nucleus; F:DNA binding; F:transcription regulator activity; P:regulation of transcription, DNA-dependent; P:mesoderm development; P:cell adhesion; P:transcription; F:transcription activator activity; F:chromatin DNA binding; F:transcription factor activity; P:lymphangiogenesis; P:multicellular organismal development; P:pronephros development; P:regulation o…
Contig52926	5	1	0.338095	2.54515e-05	0.000333085	2.54515e-05	0.000333085	-2.48234	0.000181972	0.00781108	-2.74198	0.000111332	0.0022115	-3.61272	9.21729e-06	0.000237031	-3.00048	5.69401e-05	0.0009594	-1.1046	0.687196	0.913109	-1.45537	0.141845	0.443885	-1.20873	0.454585	0.725288	down1.5	down1.5	down1.5	down1.5	XXX	XXX	XXX	1.18954	-0.0106922	-0.186811	-0.623987	-0.327562	1191	---NA---	0
Contig53006	5	1	1.60086	0.0124484	0.0507135	0.0124484	0.0507135	-1.33199	0.0699404	0.380102	-1.47103	0.0234455	0.109806	-1.822	0.00130098	0.0122385	-1.62095	0.00693579	0.0384394	-1.10439	0.535348	0.847524	-1.36788	0.0652071	0.28788	-1.21694	0.235913	0.526904	XXX	XXX	down1.5	down1.5	XXX	XXX	XXX	2.00389	1.56402	1.40068	1.08056	1.30744	1454	hypothetical protein BRAFLDRAFT_121884 [Branchiostoma floridae]	7.26e-19
Contig5336	5	1	1.40486	0.0112949	0.0470676	0.0112949	0.0470676	-1.48599	0.0137169	0.162605	-1.60947	0.00472443	0.0370854	-1.61686	0.00402753	0.0282841	-1.61707	0.00456439	0.0284488	-1.0831	0.640555	0.892185	-1.08807	0.618468	0.845777	-1.08821	0.623128	0.832782	XXX	down1.5	down1.5	down1.5	XXX	XXX	XXX	1.8644	1.25599	1.16747	1.13756	1.14703	717	f-box and wd-40 domain protein 10	3.77e-22	F:molecular_function; F:zinc ion binding; C:intracellular; C:cellular_component
Contig53416	5	1	3.15153	0.0223294	0.0784495	0.0223294	0.0784495	-1.29497	0.011089	0.142754	-1.19238	0.0894683	0.257394	-1.38225	0.00232029	0.0188932	-1.2597	0.0276159	0.103105	1.08604	0.42667	0.788501	-1.0674	0.533486	0.797838	1.02799	0.792684	0.916585	XXX	XXX	down	XXX	XXX	XXX	XXX	3.40342	3.03823	3.15558	2.92572	3.08144	1301	sulfatase modifying factor 2	1.12e-52	F:metal ion binding; C:endoplasmic reticulum lumen; F:binding; C:endoplasmic reticulum
Contig53454	5	1	-0.775311	2.18062e-10	3.28447e-08	2.18062e-10	3.28447e-08	-23.8619	6.39318e-09	2.05757e-06	-24.8978	2.01022e-08	2.8129e-06	-49.2045	5.29731e-09	8.23332e-07	-31.5214	1.53177e-08	1.649e-06	-1.04341	0.946031	0.988348	-2.06205	0.308846	0.638695	-1.32099	0.675471	0.861426	down1.5	down1.5	down1.5	down1.5	XXX	XXX	XXX	1.03993	-3.42465	-3.50639	-4.59256	-4.3962	318	---NA---	0
Contig53610	5	1	4.35965	2.3057e-06	4.57748e-05	2.3057e-06	4.57748e-05	-1.35538	0.000339046	0.0125759	-1.46942	9.05435e-06	0.000313235	-1.45294	1.52899e-05	0.000356117	-1.48553	5.47711e-06	0.000149283	-1.08414	0.352223	0.740321	-1.07198	0.421701	0.728396	-1.09603	0.293015	0.587135	down	down	down	down	XXX	XXX	XXX	4.75583	4.31441	4.2023	4.21492	4.17793	756	mfs transporter	2.77e-21	P:transmembrane transport
Contig53643	5	1	5.24505	1.63622e-06	3.47092e-05	1.63622e-06	3.47092e-05	-1.37696	5.67071e-05	0.00306414	-1.35939	0.000128533	0.00245376	-1.49913	4.82652e-07	2.28503e-05	-1.3889	4.4763e-05	0.000790597	1.01292	0.872988	0.969743	-1.08873	0.290955	0.622885	-1.00867	0.914679	0.966819	down	down	down	down	XXX	XXX	XXX	5.61671	5.15774	5.17583	5.03302	5.14331	1470	cys-loop ligand gated ion channel subunit	7.71e-101	F:ion channel activity; C:integral to membrane; C:membrane; C:synapse; P:ion transport; P:transport; C:cell junction; F:extracellular ligand-gated ion channel activity; F:receptor activity; C:plasma membrane; C:postsynaptic membrane
Contig53787	5	1	2.46995	0.000666889	0.0049611	0.000666889	0.0049611	-1.52573	0.000429369	0.0150336	-1.38273	0.00828952	0.0547177	-1.5952	0.00018366	0.00266124	-1.55313	0.000443761	0.00485547	1.10342	0.429289	0.790156	-1.04553	0.723471	0.895656	-1.01796	0.888564	0.955983	down1.5	XXX	down1.5	down1.5	XXX	XXX	XXX	2.88254	2.24756	2.42566	2.2298	2.26356	829	coiled-coil domain containing 39-like	2.86e-09
Contig53987	5	1	5.02904	0.00153005	0.00976966	0.00153005	0.00976966	-1.23496	0.00852459	0.120075	-1.28279	0.00220637	0.0213273	-1.17623	0.0447453	0.154099	-1.37355	0.00010754	0.00157827	-1.03873	0.639483	0.891616	1.04993	0.54579	0.806061	-1.11222	0.192942	0.476036	XXX	down	XXX	down	XXX	XXX	XXX	5.28757	4.97437	4.92313	5.05335	4.82904	1763	mitofusin 2	1.48e-24	F:GTP binding; C:mitochondrial outer membrane; F:GTPase activity; C:integral to membrane; P:mitochondrial fusion
Contig54008	5	1	2.83739	2.53966e-05	0.000332934	2.53966e-05	0.000332934	-1.50729	0.000159127	0.0070516	-1.70772	9.20568e-06	0.000318125	-1.56462	6.71127e-05	0.00120818	-1.68594	1.308e-05	0.000300571	-1.13298	0.277171	0.676307	-1.03804	0.74136	0.905137	-1.11853	0.331181	0.623957	down1.5	down1.5	down1.5	down1.5	XXX	XXX	XXX	3.33877	2.75197	2.56938	2.68622	2.56564	1103	rna binding motif and elmo ced-12 domain isoform cra_a	1.25e-22	C:cytoskeleton; P:phagocytosis
Contig54036	5	1	4.5697	5.94538e-08	2.34736e-06	5.94538e-08	2.34736e-06	-73.502	6.3971e-07	8.1205e-05	-68.4882	9.78475e-07	5.43315e-05	-218.234	4.2869e-07	2.12608e-05	-610.142	3.74167e-07	1.83977e-05	1.07321	0.905694	0.977283	-2.96909	0.169153	0.485109	-8.30103	0.0533966	0.228549	down1.5	down1.5	down1.5	down1.5	XXX	XXX	XXX	6.83397	0.550786	-0.51291	-2.10082	-2.57846	634	---NA---	0
Contig54125	5	1	4.60003	1.21844e-07	4.25678e-06	1.21844e-07	4.25678e-06	-1.32725	0.000633823	0.0199357	-1.44943	1.1049e-05	0.000366329	-1.50461	1.32046e-06	5.09352e-05	-1.56141	1.66584e-07	9.7568e-06	-1.09205	0.297004	0.695189	-1.13363	0.137426	0.436862	-1.17642	0.0562847	0.23578	down	down	down1.5	down1.5	XXX	XXX	XXX	5.01115	4.60279	4.47449	4.42043	4.36164	1164	isoform cra_a	1.49e-37	F:protein tyrosine phosphatase activity; P:dephosphorylation; F:phosphatase activity; F:phosphoprotein phosphatase activity; F:protein tyrosine/serine/threonine phosphatase activity; C:nucleus; F:hydrolase activity; C:cytoplasm; P:protein amino acid dephosphorylation; F:kinase activity; F:MAP kinase tyrosine/serine/threonine phosphatase activity
Contig54141	5	1	4.01855	0.000420795	0.00341502	0.000420795	0.00341502	-1.29643	0.00325068	0.0638947	-1.34191	0.00111198	0.0128743	-1.44608	4.53306e-05	0.000875348	-1.32683	0.00178059	0.0139771	-1.03508	0.70212	0.91752	-1.11544	0.226681	0.556864	-1.02345	0.797756	0.918615	XXX	down	down	down	XXX	XXX	XXX	4.34674	3.97026	3.91802	3.81588	3.94086	1665	cys-loop ligand gated ion channel subunit	7.92e-113	F:ion channel activity; C:integral to membrane; C:membrane; C:synapse; P:ion transport; P:transport; C:cell junction; F:extracellular ligand-gated ion channel activity; C:plasma membrane; C:postsynaptic membrane
Contig54346	5	1	1.89121	0.000349119	0.00293344	0.000349119	0.00293344	-1.59136	0.00100453	0.0281005	-1.53905	0.00313476	0.027845	-1.23497	0.135025	0.312953	-1.80853	7.75646e-05	0.00122103	1.03399	0.822532	0.957306	1.28859	0.0783638	0.321011	-1.13647	0.403584	0.686721	down1.5	down1.5	XXX	down1.5	XXX	XXX	XXX	2.30921	1.61856	1.68517	1.98634	1.4192	789	adp-ribosylation factor-like 15	3.77e-24	F:GTP binding; P:small GTPase mediated signal transduction; F:nucleotide binding; C:intracellular
Contig54352	5	1	4.31498	0.000121596	0.00121756	0.000121596	0.00121756	-1.40966	6.22205e-05	0.00330412	-1.34307	0.000694844	0.00900933	-1.33581	0.000842843	0.00875886	-1.40191	0.000113244	0.00163934	1.04958	0.579014	0.867952	1.05528	0.536081	0.799505	1.00552	0.949932	0.981889	down	down	down	down	XXX	XXX	XXX	4.6648	4.1605	4.23547	4.24441	4.16152	1067	calmodulin	5.86e-22	F:calcium ion binding
Contig54379	5	1	4.23369	1.20111e-15	6.91957e-12	1.20111e-15	6.91957e-12	-2.80824	5.6097e-14	3.84971e-10	-3.00366	2.75527e-14	1.75577e-10	-3.30418	6.50918e-15	5.16808e-11	-3.38505	5.42384e-15	8.64072e-11	-1.06959	0.458351	0.807836	-1.1766	0.0742665	0.311312	-1.2054	0.0426086	0.198827	down1.5	down1.5	down1.5	down1.5	XXX	XXX	XXX	5.35212	3.86724	3.76536	3.62956	3.59204	1155	tetraspanin d76	5.67e-13	F:receptor activity; C:integral to membrane; C:membrane
Contig54396	5	1	1.0692	0.0124714	0.0507919	0.0124714	0.0507919	-1.59684	0.00821042	0.117626	-1.45802	0.0381026	0.151036	-1.77708	0.00190829	0.0163244	-1.63835	0.00808266	0.0430436	1.09521	0.625501	0.887481	-1.11287	0.573404	0.821483	-1.02599	0.893218	0.957789	XXX	XXX	down1.5	down1.5	XXX	XXX	XXX	1.50077	0.859537	0.968221	0.660078	0.808074	668	macrophage expressed 1	3.38e-27	F:molecular_function; C:cellular_component
Contig54638	5	1	1.70788	0.0219256	0.0773549	0.0219256	0.0773549	-1.40285	0.0216038	0.21245	-1.47612	0.0113596	0.06769	-1.5202	0.00619076	0.0386078	-1.5229	0.00677039	0.0378287	-1.05224	0.742318	0.931747	-1.08365	0.601882	0.836927	-1.08558	0.599642	0.819499	XXX	XXX	down1.5	down1.5	XXX	XXX	XXX	2.10725	1.60088	1.5356	1.46436	1.48462	887	protein oscp1	3.46e-27	C:basal plasma membrane; P:transport; C:plasma membrane
Contig54802	5	1	0.679088	0.000636518	0.00477082	0.000636518	0.00477082	-1.84909	0.00514643	0.0860313	-2.66145	0.000198525	0.00343399	-2.01483	0.00269308	0.0210054	-2.65974	0.000204452	0.00261797	-1.43933	0.11907	0.475712	-1.08963	0.689873	0.880532	-1.4384	0.120445	0.368541	XXX	down1.5	down1.5	down1.5	XXX	XXX	XXX	1.44381	0.558909	-0.00120287	0.430513	-0.287634	1202	gpcr class a orphan receptor 1 (agap001862-pa)	9.18e-22	F:receptor activity; C:integral to membrane; P:G-protein coupled receptor protein signaling pathway
Contig54850	5	1	4.08823	0.00238557	0.0139903	0.00238557	0.0139903	-1.1341	0.151082	0.534446	-1.14525	0.12885	0.322982	-1.43994	5.72662e-05	0.00105775	-1.16585	0.0873911	0.224607	-1.00983	0.912022	0.979378	-1.26968	0.00786464	0.0753407	-1.028	0.756423	0.900887	XXX	XXX	down	XXX	XXX	XXX	XXX	4.29174	4.10976	4.10011	3.76812	4.0696	1018	serine threonine-protein kinase 17a	2.11e-45	F:transferase activity; P:auxin biosynthetic process; F:protein serine/threonine kinase activity; P:induction of apoptosis; F:protein kinase activity; C:nucleus; P:apoptosis; P:protein amino acid phosphorylation; F:nucleotide binding; F:ATP binding; F:kinase activity; P:intracellular protein kinase cascade; C:cellular_component
Contig54961	5	1	4.2901	4.07115e-11	9.68022e-09	4.07115e-11	9.68022e-09	-1.78481	2.8545e-09	1.21355e-06	-1.83817	1.68356e-09	4.74705e-07	-2.26814	1.2631e-11	1.05908e-08	-2.05487	1.20645e-10	4.74568e-08	-1.0299	0.737394	0.930966	-1.2708	0.00707765	0.0701391	-1.15131	0.113514	0.355809	down1.5	down1.5	down1.5	down1.5	XXX	XXX	XXX	5.00557	4.17395	4.12601	3.81968	3.96776	1085	low density lipoprotein- class -containing protein	6.85e-42
Contig55046	5	1	2.95774	5.60306e-06	9.45075e-05	5.60306e-06	9.45075e-05	-1.62963	6.73036e-06	0.000547048	-1.5762	2.72136e-05	0.000735437	-1.64566	7.55086e-06	0.00020458	-1.73066	2.54135e-06	8.08917e-05	1.03389	0.762732	0.9379	-1.00984	0.929308	0.976979	-1.062	0.591781	0.81459	down1.5	down1.5	down1.5	down1.5	XXX	XXX	XXX	3.48177	2.76048	2.82762	2.77028	2.68817	1107	---NA---	0
Contig55071	5	1	1.49212	0.000232985	0.00210205	0.000232985	0.00210205	-1.66057	0.00111438	0.0303865	-1.78424	0.00037479	0.00562485	-1.87546	0.000162156	0.00241544	-2.02218	5.98882e-05	0.00099697	-1.07447	0.666658	0.903084	-1.12941	0.465798	0.758832	-1.21776	0.249239	0.541875	down1.5	down1.5	down1.5	down1.5	XXX	XXX	XXX	2.09298	1.36876	1.24988	1.20262	1.07423	408	---NA---	0
Contig55256	5	1	1.67514	0.0141662	0.0559659	0.0141662	0.0559659	-1.50657	0.00611815	0.0965033	-1.37813	0.0365641	0.147078	-1.55864	0.00407	0.0285012	-1.55325	0.00493502	0.0301514	1.0932	0.567348	0.863499	-1.03456	0.828559	0.938127	-1.03098	0.84799	0.938357	XXX	XXX	down1.5	down1.5	XXX	XXX	XXX	2.08148	1.45994	1.61432	1.40699	1.41446	1820	cleavage stage histone h2a	0.000232	C:chromosome; C:nucleosome; P:nucleosome assembly; F:DNA binding; C:nucleus
Contig55460	5	1	0.715271	6.23321e-12	2.52828e-09	6.23321e-12	2.52828e-09	-63.3758	1.70904e-10	1.5126e-07	-35.5915	1.2488e-09	3.86304e-07	-91.8678	3.02913e-10	9.7489e-08	-56.7688	7.29753e-10	1.68882e-07	1.78064	0.333316	0.725666	-1.44957	0.605093	0.838525	1.11639	0.867883	0.946841	down1.5	down1.5	down1.5	down1.5	XXX	XXX	XXX	2.83645	-4.0194	-2.34073	-4.96126	-3.81182	490	---NA---	0
Contig55478	5	1	-0.0925795	5.3421e-08	2.15599e-06	5.3421e-08	2.15599e-06	-4.05578	3.18935e-06	0.000293697	-6.94978	2.46809e-07	1.85906e-05	-6.31883	3.64844e-07	1.86418e-05	-7.58169	1.83438e-07	1.0556e-05	-1.71355	0.0903671	0.418682	-1.55798	0.151238	0.458885	-1.86936	0.0552958	0.233387	down1.5	down1.5	down1.5	down1.5	XXX	XXX	XXX	1.30961	-0.783813	-1.44734	-1.37784	-1.62739	1465	loc553519 protein	6.43e-15	F:calcium ion binding
Contig55633	5	1	3.2891	1.732e-07	5.59117e-06	1.732e-07	5.59117e-06	-1.82871	3.10632e-06	0.000288553	-2.29574	6.39781e-08	6.47134e-06	-2.071	3.6509e-07	1.86418e-05	-1.97359	1.06536e-06	4.0701e-05	-1.25539	0.03617	0.259795	-1.1325	0.225076	0.554893	-1.07923	0.45884	0.728384	down1.5	down1.5	down1.5	down1.5	XXX	XXX	XXX	4.01067	3.13047	2.82771	2.95757	3.02965	264	---NA---	0
Contig55637	5	1	6.17455	0.0190964	0.0698806	0.0190964	0.0698806	-1.16625	0.056203	0.344188	-1.25131	0.00569502	0.0423168	-1.22947	0.0107758	0.057578	-1.26482	0.00382066	0.0249011	-1.07294	0.384122	0.763975	-1.05421	0.513648	0.786957	-1.08452	0.316595	0.611457	XXX	down	XXX	down	XXX	XXX	XXX	6.40094	6.17978	6.07952	6.10471	6.06131	1037	succinate dehydrogenase cytochrome b small subunit precursor	1.53e-35	F:heme binding; F:iron ion binding; C:integral to membrane; C:membrane; C:mitochondrial inner membrane; C:mitochondrion; P:transport; C:mitochondrial envelope; P:tricarboxylic acid cycle; F:ubiquinone binding; P:electron transport chain; F:metal ion binding; C:mitochondrial respiratory chain complex II
Contig55869	5	1	2.37761	0.00285683	0.0161534	0.00285683	0.0161534	-1.40961	0.00516748	0.0862925	-1.45433	0.0032389	0.0284998	-1.43144	0.00445401	0.0304419	-1.60563	0.000352708	0.0040294	-1.03173	0.807471	0.95277	-1.01549	0.903709	0.967572	-1.13906	0.317851	0.612742	XXX	down	down	down1.5	XXX	XXX	XXX	2.77933	2.27883	2.21964	2.24101	2.04312	1854	methylmalonyl coenzyme a mutase	3.75e-50	F:methylmalonyl-CoA mutase activity; F:cobalamin binding; F:intramolecular transferase activity; C:mitochondrion; P:post-embryonic development; C:mitochondrial matrix; F:catalytic activity; F:isomerase activity; P:metabolic process; F:metal ion binding
Contig565	5	1	5.40795	0.0197163	0.0714352	0.0197163	0.0714352	-1.1971	0.022857	0.218641	-1.22044	0.0125345	0.0722492	-1.24774	0.00550876	0.0356894	-1.25818	0.00414741	0.0264184	-1.01949	0.808312	0.953108	-1.0423	0.602357	0.837181	-1.05102	0.533395	0.77884	XXX	XXX	down	down	XXX	XXX	XXX	5.63839	5.37325	5.35107	5.31195	5.30534	1825	ubiquitin-conjugating enzyme e2i	1.49e-35	F:ligase activity; P:regulation of protein metabolic process; P:post-translational protein modification; F:small conjugating protein ligase activity
Contig6624	5	1	-1.97026	8.42015e-05	0.000897867	8.42015e-05	0.000897867	-10.3515	0.000251295	0.0100714	-13.5953	0.000385053	0.00572228	-25.0002	0.000127639	0.0020103	-13.2162	0.000451782	0.00492126	-1.31337	0.761099	0.937461	-2.41514	0.383385	0.698769	-1.27675	0.785932	0.913552	down1.5	down1.5	down1.5	down1.5	XXX	XXX	XXX	-0.655442	-4.59831	-5.14335	-5.30763	-5.14743	386	---NA---	0
Contig7493	5	1	1.42539	0.00122233	0.00812897	0.00122233	0.00812897	-1.76398	0.00168457	0.0409099	-1.95438	0.000590282	0.00793233	-1.78298	0.0018338	0.0158257	-2.02956	0.000383117	0.00430882	-1.10794	0.553628	0.857205	-1.01077	0.949781	0.983332	-1.15056	0.423591	0.702782	down1.5	down1.5	down1.5	down1.5	XXX	XXX	XXX	2.019	1.24098	1.04372	1.20634	0.925718	1146	synaptotagmin i	2.66e-23	C:synaptic vesicle; C:membrane; F:transporter activity; P:transport
Contig7594	5	1	-0.691951	0.0133043	0.0534084	0.0133043	0.0534084	-2.45549	0.00605625	0.0957164	-2.45322	0.00929184	0.0592587	-2.85807	0.00331778	0.0245497	-1.57329	0.133145	0.297549	1.00093	0.998608	0.999712	-1.16395	0.667371	0.869933	1.56073	0.172924	0.448819	XXX	XXX	down1.5	XXX	XXX	XXX	XXX	-0.0669212	-1.42727	-1.52203	-1.6504	-0.956678	729	tachykinin receptor-like	4.76e-36	F:neuropeptide Y receptor activity; F:receptor activity; F:signal transducer activity; F:G-protein coupled receptor activity; C:integral to membrane; P:signal transduction; P:G-protein coupled receptor protein signaling pathway
Contig7626	5	1	5.66916	4.56578e-09	3.29744e-07	4.56578e-09	3.29744e-07	-2.03903	7.95679e-09	2.43768e-06	-1.75313	2.48202e-07	1.86515e-05	-1.84669	7.27285e-08	5.5853e-06	-2.27128	1.21761e-09	2.33708e-07	1.16308	0.057886	0.335308	1.10415	0.213608	0.542353	-1.1139	0.180773	0.460487	down1.5	down1.5	down1.5	down1.5	XXX	XXX	XXX	6.36065	5.35396	5.57388	5.49409	5.1998	957	peptidylprolyl isomerase b-like	9.61e-34	F:peptidyl-prolyl cis-trans isomerase activity; P:protein folding; F:isomerase activity
Contig7858	5	1	0.52384	3.65144e-12	1.66203e-09	3.65144e-12	1.66203e-09	-7.88908	3.17718e-09	1.29784e-06	-21.8837	1.64265e-10	8.17782e-08	-31.4452	5.5917e-11	2.62004e-08	-25.5961	1.28701e-10	4.82772e-08	-2.77392	0.00497109	0.0771876	-3.98591	0.000651449	0.0126103	-3.2445	0.00230934	0.0272681	down1.5	down1.5	down1.5	down1.5	XXX	down1.5	down1.5	2.38751	-0.569997	-2.4044	-2.68783	-2.49724	962	fad-dependent oxidoreductase domain containing 2	5.08e-67	P:oxidation reduction; C:endoplasmic reticulum lumen; F:oxidoreductase activity; C:endoplasmic reticulum; P:ER-associated protein catabolic process; F:protein binding; F:FAD binding
Contig8495	5	1	1.28576	0.00326839	0.0179796	0.00326839	0.0179796	-1.3329	0.078009	0.399381	-1.65547	0.00405255	0.0333133	-1.96212	0.000371848	0.00466083	-1.6422	0.00472149	0.0291543	-1.24201	0.215079	0.615064	-1.47207	0.0291792	0.178375	-1.23205	0.234922	0.525454	XXX	down1.5	down1.5	down1.5	XXX	XXX	XXX	1.72035	1.33676	1.01897	0.72724	0.935881	1536	g-protein-linked acetylcholine receptor gar-2a	6.89e-100	F:muscarinic acetylcholine receptor activity; F:receptor activity; F:signal transducer activity; F:G-protein coupled receptor activity; C:integral to membrane; C:membrane; P:signal transduction; P:G-protein coupled receptor protein signaling pathway
Contig8616	5	1	3.6455	9.18908e-07	2.14302e-05	9.18908e-07	2.14302e-05	-1.41328	0.00017038	0.00742634	-1.59703	8.77021e-07	5.0661e-05	-1.7028	1.35255e-07	8.7591e-06	-1.44537	9.88086e-05	0.00147389	-1.13001	0.201582	0.600486	-1.20485	0.0518069	0.251157	-1.0227	0.813678	0.925679	down	down1.5	down1.5	down	XXX	XXX	XXX	4.09562	3.60754	3.42599	3.32545	3.55732	1382	pannexin 4	4.49e-164	C:integral to membrane; C:cell-cell junction; C:gap junction
Contig8791	5	1	-0.897706	0.0198713	0.0718903	0.0198713	0.0718903	-1.99448	0.0378123	0.281802	-2.75611	0.00895973	0.05773	-3.24093	0.00348185	0.0254713	-1.47019	0.236024	0.43118	-1.38186	0.392194	0.769177	-1.62495	0.210442	0.539189	1.35662	0.369342	0.658201	XXX	XXX	down1.5	XXX	XXX	XXX	XXX	-0.406978	-1.55427	-1.8213	-2.33176	-1.09227	666	acetylcholine receptor-related	3.41e-88	F:extracellular ligand-gated ion channel activity; F:drug binding; F:ion channel activity; C:integral to membrane; C:nicotinic acetylcholine-gated receptor-channel complex; C:membrane; C:synapse; F:receptor activity; P:protein heterooligomerization; C:cell junction; P:membrane depolarization; F:nicotinic acetylcholine-activated cation-selective channel activity; C:postsynaptic membrane; P:ion tra…
Contig8821	5	1	-1.96991	1.28194e-05	0.000188016	1.28194e-05	0.000188016	-9.76994	5.00803e-05	0.00276066	-9.23917	0.000158516	0.00289103	-24.3599	1.86776e-05	0.000421762	-12.8085	8.38546e-05	0.00129447	1.05745	0.936089	0.985581	-2.49335	0.287044	0.61916	-1.31101	0.726889	0.886988	down1.5	down1.5	down1.5	down1.5	XXX	XXX	XXX	-0.705259	-3.86554	-4.38101	-5.50932	-4.6836	505	dnl2 protein	2.08e-40	P:synaptic target recognition; P:microtubule-based process; F:cytoskeletal protein binding; C:nucleus; C:microtubule associated complex; C:microtubule; C:cytoplasm; F:microtubule motor activity; C:P granule; C:myosin complex; C:dynein complex; F:protein binding; C:cytosol; C:plasma membrane
Contig9147	5	1	-1.96946	2.82088e-06	5.38196e-05	2.82088e-06	5.38196e-05	-14.9122	2.8751e-05	0.0017962	-27.1909	3.3052e-05	0.000859706	-108.292	8.36182e-06	0.00022055	-108.292	1.2573e-05	0.000291984	-1.8234	0.514705	0.837616	-7.26199	0.0870627	0.340827	-7.26199	0.0997113	0.329052	down1.5	down1.5	down1.5	down1.5	XXX	XXX	XXX	-0.489368	-4.13543	-5.43112	-6.25365	-6.25365	771	sodium potassium-dependent atpase beta subunit	1.6e-24	F:sodium:potassium-exchanging ATPase activity; P:sodium ion transport; C:membrane; P:ATP biosynthetic process; P:potassium ion transport
Contig9245	5	1	1.13614	0.00644551	0.0306747	0.00644551	0.0306747	-1.68089	0.00281088	0.0574105	-1.705	0.00330452	0.0289134	-1.51649	0.0189222	0.0855906	-1.73628	0.00255087	0.0183272	-1.01435	0.939072	0.986528	1.10841	0.571931	0.820947	-1.03295	0.863088	0.944875	XXX	down1.5	XXX	down1.5	XXX	XXX	XXX	1.63543	0.848883	0.856939	1.02385	0.742209	717	potassium voltage-gated channel protein shaw	1.09e-45	F:ion channel activity; F:voltage-gated ion channel activity; C:integral to membrane; F:3',5'-cyclic-nucleotide phosphodiesterase activity; C:membrane; P:potassium ion transport; F:potassium channel activity; P:ion transport; F:hydrolase activity; P:transport; F:protein binding; C:voltage-gated potassium channel complex; P:transmembrane transport; F:voltage-gated potassium channel activity
Contig9634	5	1	2.18522	1.50761e-08	8.20182e-07	1.50761e-08	8.20182e-07	-2.37789	3.45009e-08	7.85192e-06	-2.2578	1.42911e-07	1.21483e-05	-2.31463	8.52964e-08	6.21903e-06	-2.59541	1.74171e-08	1.78438e-06	1.05319	0.711474	0.92166	1.02733	0.846673	0.94521	-1.09147	0.541651	0.784521	down1.5	down1.5	down1.5	down1.5	XXX	XXX	XXX	3.05085	1.80883	1.87503	1.84851	1.64691	1748	amiloride-sensitive sodium channel-related	2.61e-114	F:sodium channel activity; C:integral to membrane; P:sodium ion transport; C:membrane; F:ion channel activity; P:ion transport; P:transport
Contig1027	8	1	0.297143	0.0117115	0.0483857	0.0117115	0.0483857	-1.9955	0.00226587	0.0500499	-1.63179	0.0339572	0.140622	-2.01859	0.00294481	0.0224229	-1.65429	0.0305489	0.110721	1.2229	0.406888	0.778321	-1.01157	0.962747	0.987969	1.20626	0.443012	0.717202	XXX	XXX	down1.5	XXX	XXX	XXX	XXX	0.850744	-0.180207	0.104862	-0.154784	0.113407	406	---NA---	0
Contig10623	8	1	0.600669	2.87332e-06	5.46239e-05	2.87332e-06	5.46239e-05	-2.83237	9.86921e-07	0.000115608	-2.8122	2.07354e-06	9.78772e-05	-2.18908	0.000139245	0.00215162	-2.06564	0.000469794	0.00506551	1.00717	0.975734	0.995359	1.29386	0.253742	0.587062	1.37119	0.165738	0.437944	down1.5	down1.5	down1.5	down1.5	XXX	XXX	XXX	1.4288	-0.0424392	-0.0923946	0.294987	0.398997	271	neuropeptide y	1.58e-32	F:hormone activity; P:neuropeptide signaling pathway; C:extracellular region
Contig10632	8	1	0.486611	1.33942e-12	7.8873e-10	1.33942e-12	7.8873e-10	-133.316	3.12761e-11	4.74534e-08	-73.6938	2.0063e-10	9.13211e-08	-54.7346	2.19381e-10	7.59773e-08	-42.4098	4.78719e-10	1.33242e-07	1.80905	0.464343	0.811346	2.43567	0.235796	0.568601	3.14351	0.12085	0.369319	down1.5	down1.5	down1.5	down1.5	XXX	XXX	XXX	2.64533	-5.2704	-4.83453	-3.93768	-2.8608	236	secreted peptide prohormone 7	2.22e-26
Contig10633	8	1	-0.43601	1.46069e-09	1.35293e-07	1.46069e-09	1.35293e-07	-458.911	8.26873e-09	2.48593e-06	-28.8026	2.36307e-07	1.81157e-05	-122.399	4.13559e-08	3.71178e-06	-34.6228	2.0182e-07	1.12814e-05	15.933	0.0222355	0.195825	3.74929	0.2835	0.615947	13.2546	0.0361122	0.178721	down1.5	down1.5	down1.5	down1.5	XXX	XXX	XXX	1.5763	-6.25365	-4.73228	-5.53858	-4.11613	225	secreted peptide prohormone 8	6.53e-26
Contig10634	8	1	-0.711971	5.00366e-11	1.11487e-08	5.00366e-11	1.11487e-08	-72.697	1.20718e-09	6.89188e-07	-93.5703	3.96903e-09	8.6028e-07	-57.4825	4.72922e-09	7.55163e-07	-52.1678	8.34516e-09	1.04272e-06	-1.28713	0.789882	0.948283	1.26468	0.780626	0.921357	1.39352	0.697336	0.871895	down1.5	down1.5	down1.5	down1.5	XXX	XXX	XXX	1.27349	-5.01592	-5.43112	-5.26293	-4.6836	217	tpa_inf: secreted peptide prohormone-9	1.24e-13
Contig10635	8	1	2.14483	5.77873e-06	9.70415e-05	5.77873e-06	9.70415e-05	-1.84689	4.73543e-06	0.000405363	-1.68388	9.88699e-05	0.0020129	-1.80447	1.13666e-05	0.000278801	-1.96144	2.68393e-06	8.40858e-05	1.0968	0.503994	0.830915	1.02351	0.867122	0.953684	-1.06202	0.671872	0.859864	down1.5	down1.5	down1.5	down1.5	XXX	XXX	XXX	2.76028	1.86056	2.00513	1.91323	1.78457	245	secreted peptide prohormone 17	5.06e-23
Contig12358	8	1	3.41207	7.77203e-09	4.95575e-07	7.77203e-09	4.95575e-07	-12.4069	4.99634e-08	1.03372e-05	-13.8438	5.71963e-08	5.9216e-06	-17.5232	3.08827e-08	3.00913e-06	-15.2821	4.88566e-08	3.77832e-06	-1.11581	0.674713	0.907151	-1.41237	0.213867	0.542663	-1.23174	0.441076	0.715776	down1.5	down1.5	down1.5	down1.5	XXX	XXX	XXX	5.2728	1.64251	1.50493	1.23746	1.42373	3418	PREDICTED: similar to conserved hypothetical protein [Hydra magnipapillata]	1.13e-77
Contig12532	8	1	0.598444	3.54597e-07	9.89332e-06	3.54597e-07	9.89332e-06	-3.00474	4.98644e-07	6.51139e-05	-2.91251	1.38677e-06	7.14974e-05	-2.96714	9.60496e-07	3.94935e-05	-2.84075	2.00266e-06	6.68155e-05	1.03167	0.893691	0.974614	1.01267	0.956255	0.985852	1.05773	0.810215	0.924311	down1.5	down1.5	down1.5	down1.5	XXX	XXX	XXX	1.56567	0.00982485	0.0468356	-0.0200825	0.0754036	801	---NA---	0
Contig1264	8	1	5.01532	6.61563e-07	1.64756e-05	6.61563e-07	1.64756e-05	-1.60138	2.04577e-07	3.10392e-05	-1.47473	3.58835e-06	0.000149649	-1.49312	2.32665e-06	8.06656e-05	-1.18901	0.0320285	0.114189	1.08588	0.314306	0.710243	1.07251	0.392321	0.705541	1.34682	0.000255937	0.00514815	down1.5	down	down	XXX	XXX	XXX	up	5.4023	4.71769	4.83961	4.82679	5.15128	1157	cathepsin l-like protease	8.82e-75	P:proteolysis; F:hydrolase activity; F:cysteine-type peptidase activity; F:peptidase activity; F:cysteine-type endopeptidase activity
Contig12688	8	1	2.43449	7.48772e-11	1.43719e-08	7.48772e-11	1.43719e-08	-6.56071	2.19345e-10	1.79199e-07	-5.25208	1.8933e-09	5.20037e-07	-6.02161	7.01426e-10	1.77372e-07	-5.15155	2.40045e-09	3.88239e-07	1.24917	0.211088	0.610776	1.08953	0.628547	0.850213	1.27354	0.177004	0.455419	down1.5	down1.5	down1.5	down1.5	XXX	XXX	XXX	3.9643	1.20559	1.5237	1.37687	1.56592	1586	tpa: reverse transcriptase	5.1e-05	F:RNA binding; P:RNA-dependent DNA replication; F:RNA-directed DNA polymerase activity
Contig12743	8	1	1.29781	4.97718e-09	3.52406e-07	4.97718e-09	3.52406e-07	-11.8557	6.03426e-08	1.18994e-05	-11.293	1.44066e-07	1.22081e-05	-17.309	3.80026e-08	3.48756e-06	-17.3739	4.94105e-08	3.8027e-06	1.04983	0.89042	0.973673	-1.45997	0.325697	0.653446	-1.46544	0.333527	0.626317	down1.5	down1.5	down1.5	down1.5	XXX	XXX	XXX	3.05971	-0.412014	-0.622051	-0.926737	-1.05073	784	---NA---	0
Contig1281	8	1	-0.234883	3.94676e-05	0.000475073	3.94676e-05	0.000475073	-3.23302	4.00369e-05	0.00230679	-3.40164	5.39049e-05	0.00126509	-3.23938	7.15154e-05	0.00126943	-3.03848	0.000142898	0.00197357	-1.05216	0.868975	0.968813	-1.00197	0.993864	0.998376	1.06402	0.840134	0.935685	down1.5	down1.5	down1.5	down1.5	XXX	XXX	XXX	0.734872	-1.18844	-1.05542	-0.912651	-0.857063	900	---NA---	0
Contig12816	8	1	1.69802	3.26533e-15	8.66998e-12	3.26533e-15	8.66998e-12	-19.4361	1.25047e-13	6.64041e-10	-13.2956	1.32324e-12	3.01151e-09	-26.9803	1.11622e-13	3.37017e-10	-17	6.24733e-13	1.26759e-09	1.46184	0.107706	0.454377	-1.38815	0.216354	0.545838	1.1433	0.585492	0.810588	down1.5	down1.5	down1.5	down1.5	XXX	XXX	XXX	3.64048	-0.607503	-0.130086	-1.17809	-0.434045	453	conserved plasmodium protein	6.01e-24	F:ATP binding; F:ATPase activity, coupled to transmembrane movement of ions, phosphorylative mechanism; C:integral to membrane; C:membrane; P:ATP biosynthetic process; F:transferase activity, transferring hexosyl groups; P:intracellular transport
Contig13113	8	1	0.719512	0.0203492	0.0731955	0.0203492	0.0731955	-1.88463	0.00163363	0.0400083	-1.51396	0.0422586	0.161523	-1.37754	0.109001	0.273356	-1.68213	0.0128113	0.0602147	1.24483	0.303565	0.70134	1.36811	0.131979	0.426901	1.12038	0.602037	0.820642	down1.5	XXX	XXX	XXX	XXX	XXX	XXX	1.1724	0.225916	0.559183	0.660078	0.415917	414	---NA---	0
Contig13617	8	1	3.6957	0.0296348	0.0968435	0.0296348	0.0968435	-1.17353	0.0847397	0.414994	-1.1615	0.114351	0.30069	-1.32544	0.00321122	0.0239504	-1.04003	0.677979	0.81286	1.01035	0.912826	0.97939	-1.12945	0.199424	0.525214	1.12836	0.198137	0.482833	XXX	XXX	down	XXX	XXX	XXX	XXX	3.86396	3.62861	3.64579	3.45881	3.79955	1479	vacuolar atp synthase 21 kda proteolipid subunit	1.17e-56	P:ATP synthesis coupled proton transport; C:integral to membrane; C:membrane; C:vacuolar proton-transporting V-type ATPase complex; C:endosome; P:ion transport; P:transport; F:hydrogen ion transmembrane transporter activity; F:hydrogen-exporting ATPase activity, phosphorylative mechanism; P:proton transport; C:proton-transporting V-type ATPase, V0 domain; P:ATP hydrolysis coupled proton transport…
Contig1396	8	1	1.03292	0.00282543	0.0160071	0.00282543	0.0160071	-2.00863	0.00128391	0.0333781	-2.24509	0.000590683	0.00793437	-1.94176	0.00264096	0.0207308	-1.65614	0.0160867	0.0705842	-1.11772	0.596014	0.875618	1.03444	0.868548	0.954121	1.21284	0.346464	0.637548	down1.5	down1.5	down1.5	XXX	XXX	XXX	XXX	1.69558	0.594484	0.514445	0.739125	0.913865	352	---NA---	0
Contig15307	8	1	-0.338744	2.41266e-11	6.74319e-09	2.41266e-11	6.74319e-09	-91.8161	5.13529e-10	3.3392e-07	-68.0551	2.63707e-09	6.72177e-07	-72.9992	1.86375e-09	3.7584e-07	-28.9122	1.04938e-08	1.24295e-06	1.34914	0.731547	0.928247	1.25777	0.790445	0.925313	3.17569	0.127557	0.380402	down1.5	down1.5	down1.5	down1.5	XXX	XXX	XXX	1.54465	-4.80752	-5.14335	-4.79426	-3.16511	616	hypothetical protein [Monosiga brevicollis MX1]	0.000962
Contig1548	8	1	0.804206	5.78251e-11	1.23653e-08	5.78251e-11	1.23653e-08	-10.0379	1.31882e-09	7.31592e-07	-12.4959	1.33664e-09	4.03597e-07	-10.5108	2.32127e-09	4.48245e-07	-11.6855	1.99681e-09	3.45774e-07	-1.24487	0.476773	0.817808	-1.04712	0.874363	0.956234	-1.16414	0.618468	0.830095	down1.5	down1.5	down1.5	down1.5	XXX	XXX	XXX	2.62981	-0.78332	-1.26404	-0.797657	-0.982418	415	---NA---	0
Contig1571	8	1	1.82016	0.00739472	0.0340237	0.00739472	0.0340237	-1.703	0.000271872	0.0106287	-1.36385	0.0357694	0.145072	-1.31016	0.0641105	0.19482	-1.42045	0.0188111	0.0787593	1.24867	0.144762	0.521766	1.29983	0.0809179	0.326438	1.19892	0.238554	0.529636	down1.5	XXX	XXX	XXX	XXX	XXX	XXX	2.1852	1.42484	1.73929	1.77621	1.66283	664	hypothetical protein [Schistosoma mansoni]	1.9e-06
Contig15831	8	1	-0.789046	0.0116917	0.0483105	0.0116917	0.0483105	-2.98624	0.00246934	0.0530175	-2.93524	0.00473622	0.0371688	-2.33951	0.0154567	0.0742357	-2.32492	0.0177486	0.0757646	1.01738	0.96609	0.992726	1.27644	0.505831	0.78285	1.28445	0.502382	0.759078	XXX	down1.5	XXX	XXX	XXX	XXX	XXX	-0.0841587	-1.97667	-1.83253	-1.28044	-1.29961	1601	pogo transposable element with krab domain-like	2.54e-28	C:nucleus; F:DNA binding; F:nucleic acid binding; C:cytoplasm; F:molecular_function; P:multicellular organismal development; C:cellular_component; P:regulation of transcription, DNA-dependent; C:intracellular; P:biological_process; P:regulation of transcription
Contig16027	8	1	0.0292142	0.0144246	0.0567684	0.0144246	0.0567684	-2.29272	0.00248314	0.0532062	-1.31316	0.260631	0.491789	-1.81165	0.0236311	0.0994585	-2.08898	0.00856007	0.0448071	1.74596	0.0367927	0.26214	1.26554	0.379876	0.696526	1.09753	0.739978	0.892255	XXX	XXX	XXX	down1.5	XXX	XXX	XXX	0.55716	-0.976156	0.117114	-0.30968	-0.520009	789	dead deah box	4.61e-06	F:nucleic acid binding; F:helicase activity; F:ATP binding; F:DNA binding
Contig1820	8	1	0.0220417	0.0140245	0.0555436	0.0140245	0.0555436	-2.1306	0.0021213	0.0479369	-2.07612	0.0045655	0.0362036	-1.6704	0.0373269	0.137013	-1.67733	0.0395424	0.131927	1.02624	0.92476	0.982238	1.2755	0.353593	0.676526	1.27023	0.371667	0.659798	down1.5	down1.5	XXX	XXX	XXX	XXX	XXX	0.570832	-0.513326	-0.498737	-0.233678	-0.186251	530	elegans protein confirmed by transcript evidence	7.63e-10	F:signal transducer activity
Contig18295	8	1	-1.31026	2.1477e-05	0.000290574	2.1477e-05	0.000290574	-9.74957	3.83286e-05	0.00224078	-8.29016	0.000143491	0.00266583	-8.80742	0.000103924	0.00171477	-9.42104	0.000116484	0.00168013	1.17604	0.800003	0.951726	1.10697	0.873472	0.955996	1.03487	0.957925	0.984652	down1.5	down1.5	down1.5	down1.5	XXX	XXX	XXX	-0.219267	-3.21973	-3.78778	-3.1	-3.15366	556	rna-binding partial	5.06e-13	C:cilium; C:cell projection; C:microtubule; C:cytoplasm; F:motor activity; C:dynein complex; C:flagellum; C:flagellar axoneme; C:cytoskeleton; C:cilium axoneme
Contig19738	8	1	0.675367	0.00668833	0.0315429	0.00668833	0.0315429	-1.65654	0.0111812	0.143592	-1.66865	0.0139585	0.0778209	-2.08142	0.000590075	0.00666938	-1.33306	0.157313	0.333133	-1.00731	0.972724	0.994403	-1.25649	0.297829	0.628438	1.24266	0.298066	0.591822	XXX	XXX	down1.5	XXX	XXX	XXX	XXX	1.131	0.321583	0.394029	0.0580305	0.702805	1205	---NA---	0
Contig22300	8	1	0.656151	0.00379227	0.0202056	0.00379227	0.0202056	-1.81682	0.00289043	0.0584729	-2.12218	0.000448933	0.00647528	-1.63524	0.016137	0.0766029	-1.6755	0.013417	0.062362	-1.16808	0.485399	0.821448	1.11104	0.619105	0.845904	1.08434	0.70856	0.877834	XXX	down1.5	XXX	XXX	XXX	XXX	XXX	1.21395	0.348468	0.125633	0.488745	0.476512	1111	---NA---	0
Contig2339	8	1	1.78793	0.00908807	0.0398629	0.00908807	0.0398629	-1.70241	0.000321608	0.0120981	-1.30331	0.0742887	0.229671	-1.35924	0.0383229	0.139411	-1.40024	0.0254697	0.0974855	1.30622	0.0808568	0.395532	1.25247	0.140407	0.441711	1.2158	0.208472	0.495896	down1.5	XXX	XXX	XXX	XXX	XXX	XXX	2.15035	1.39716	1.76686	1.70087	1.65846	535	predicted protein [Nematostella vectensis]	0.000293
Contig24915	8	1	-1.10619	0.000284414	0.0024813	0.000284414	0.0024813	-3.55011	0.000392148	0.0141182	-4.02223	0.000381746	0.00569171	-4.34249	0.000221119	0.00308438	-3.61626	0.000723025	0.00714024	-1.13299	0.766372	0.939737	-1.2232	0.631498	0.851829	-1.01863	0.964785	0.987344	down1.5	down1.5	down1.5	down1.5	XXX	XXX	XXX	-0.179737	-2.00535	-2.2569	-2.23295	-2.01547	290	---NA---	0
Contig2682	8	1	-0.766174	1.17146e-05	0.000174868	1.17146e-05	0.000174868	-4.64373	8.03966e-06	0.000624779	-5.07448	1.14207e-05	0.000376694	-2.73317	0.000798441	0.00839879	-3.9482	5.63554e-05	0.000951058	-1.09276	0.82724	0.959068	1.69903	0.13908	0.439402	1.17616	0.677865	0.862698	down1.5	down1.5	down1.5	down1.5	XXX	XXX	XXX	0.303779	-1.93763	-2.13143	-1.16279	-1.6821	586	rhodopsin-like orphan gpcr	7.87e-18	C:integral to membrane; P:G-protein coupled receptor protein signaling pathway
Contig29061	8	1	3.17185	0.000690316	0.00510559	0.000690316	0.00510559	-1.43035	0.000380271	0.0137684	-1.45847	0.000306836	0.00478297	-1.39235	0.00127775	0.0120734	-1.46137	0.000308575	0.00362798	-1.01966	0.852027	0.965641	1.02729	0.794889	0.92643	-1.02169	0.838072	0.935434	down	down	down	down	XXX	XXX	XXX	3.54213	3.02107	3.0134	3.08218	3.01258	1168	kinesin light chain 1-like	1.54e-42	F:binding; C:kinesin complex; C:cytosol; F:microtubule motor activity; F:motor activity; F:protein binding; C:microtubule
Contig29525	8	1	-0.888651	1.55099e-06	3.31662e-05	1.55099e-06	3.31662e-05	-5.48488	2.93467e-06	0.000275824	-5.25571	9.69098e-06	0.000330614	-6.12402	3.75799e-06	0.000118317	-4.70935	2.00358e-05	0.000416426	1.0436	0.919405	0.981035	-1.11653	0.793107	0.925776	1.16468	0.711366	0.87933	down1.5	down1.5	down1.5	down1.5	XXX	XXX	XXX	0.319495	-2.36537	-2.03599	-2.20658	-1.88551	1253	doublecortin and kinase-like 3	9.32e-65	P:auxin biosynthetic process; F:protein serine/threonine kinase activity; F:protein kinase activity; P:protein amino acid phosphorylation; F:nucleotide binding; C:cytoplasm; F:ATP binding; F:kinase activity; F:calmodulin binding; F:calmodulin-dependent protein kinase activity
Contig29733	8	1	-0.129045	0.000452515	0.00362171	0.000452515	0.00362171	-2.34828	0.000681226	0.0211758	-3.06546	0.00011543	0.00227543	-2.53759	0.000504087	0.00591138	-2.25525	0.0019572	0.0149545	-1.30541	0.365136	0.750045	-1.08062	0.782707	0.922118	1.04125	0.886449	0.954868	down1.5	down1.5	down1.5	down1.5	XXX	XXX	XXX	0.671917	-0.616455	-0.947995	-0.772101	-0.492894	585	dynein light chain cytoplasmic	7.85e-42	P:synaptic target recognition; P:microtubule-based process; F:cytoskeletal protein binding; C:nucleus; C:microtubule associated complex; C:microtubule; C:cytoplasm; F:microtubule motor activity; C:P granule; C:myosin complex; C:dynein complex; F:protein binding; C:cytosol; C:plasma membrane
Contig29782	8	1	-0.245916	0.00567223	0.0277788	0.00567223	0.0277788	-1.67033	0.0817614	0.408019	-1.45407	0.211838	0.435225	-3.38169	0.00155927	0.0140145	1.13142	0.653916	0.796634	1.14873	0.64825	0.895257	-2.02456	0.0536162	0.256043	1.88985	0.0336047	0.170768	XXX	XXX	down1.5	XXX	XXX	XXX	XXX	0.0206733	-1.16645	-0.558071	-1.68386	0.19006	2317	dynamin isoform a	6.14e-77	F:GTP binding; F:GTPase activity; F:nucleotide binding
Contig30508	8	1	0.159127	1.27463e-06	2.8321e-05	1.27463e-06	2.8321e-05	-683.117	2.46401e-06	0.000237571	-31.1806	2.30365e-05	0.000642968	-73.4773	9.97096e-06	0.000252865	-66.3048	1.37765e-05	0.000312674	21.9084	0.0640813	0.352149	9.29698	0.213102	0.541844	10.3027	0.197106	0.481425	down1.5	down1.5	down1.5	down1.5	XXX	XXX	XXX	1.94594	-6.25365	-4.57631	-3.84824	-4.25255	560	dm9 domain-containing protein	1.1e-31
Contig30752	8	1	-0.82618	7.00486e-05	0.000769352	7.00486e-05	0.000769352	-7.43636	1.28891e-05	0.000916681	-4.45235	0.000299229	0.00469426	-3.81978	0.000568495	0.00649225	-3.64018	0.000889133	0.00839643	1.67021	0.261555	0.662442	1.9468	0.131578	0.426093	2.04285	0.110882	0.350873	down1.5	down1.5	down1.5	down1.5	XXX	XXX	XXX	0.347284	-2.77401	-2.2183	-1.63399	-1.67708	826	---NA---	0
Contig31307	8	1	3.61754	4.31614e-10	5.24888e-08	4.31614e-10	5.24888e-08	-21.1103	2.89688e-09	1.21448e-06	-17.0016	7.22571e-09	1.35427e-06	-27.8938	2.46994e-09	4.68436e-07	-22.7253	4.23131e-09	6.18431e-07	1.24167	0.396957	0.77201	-1.32134	0.316404	0.645032	-1.0765	0.783248	0.912496	down1.5	down1.5	down1.5	down1.5	XXX	XXX	XXX	5.67957	1.25592	1.388	0.874937	1.148	674	dm9 domain-containing protein	1.74e-31
Contig31329	8	1	3.9438	2.93658e-09	2.28208e-07	2.93658e-09	2.28208e-07	-2.81513	7.70521e-09	2.38353e-06	-2.93385	6.42822e-09	1.23383e-06	-2.94601	5.9228e-09	8.85973e-07	-2.49252	6.10364e-08	4.42993e-06	-1.04217	0.697807	0.916734	-1.04649	0.668646	0.870491	1.12943	0.257505	0.550467	down1.5	down1.5	down1.5	down1.5	XXX	XXX	XXX	4.9503	3.47763	3.41187	3.42043	3.64535	510	---NA---	0
Contig31625	8	1	4.33904	0.00128462	0.008448	0.00128462	0.008448	-1.28872	0.00304918	0.0607585	-1.31087	0.00188077	0.0190299	-1.39253	0.000148042	0.00225044	-1.18224	0.0540334	0.16314	-1.01719	0.844587	0.963491	-1.08056	0.373804	0.692339	1.09006	0.320533	0.614786	XXX	down	down	XXX	XXX	XXX	XXX	4.61968	4.25355	4.22275	4.13931	4.37821	1246	macrophage expressed gene 1	3.12e-20	F:molecular_function; C:integral to membrane; C:membrane; P:biological_process
Contig3175	8	1	2.47843	9.14875e-12	3.31247e-09	9.14875e-12	3.31247e-09	-4.12697	4.75119e-10	3.1538e-07	-5.48116	7.94153e-11	5.25658e-08	-5.44233	7.36416e-11	3.30475e-08	-5.1742	1.41005e-10	5.22405e-08	-1.32813	0.0677047	0.362444	-1.31872	0.0713662	0.303142	-1.25375	0.138545	0.398154	down1.5	down1.5	down1.5	down1.5	XXX	XXX	XXX	3.91499	1.82665	1.42215	1.46578	1.55391	384	---NA---	0
Contig32714	8	1	2.17934	0.0026888	0.0153923	0.0026888	0.0153923	-1.7936	0.000996999	0.0280127	-1.97999	0.000363367	0.00548701	-1.51566	0.0125949	0.0644303	-1.52822	0.0121723	0.0581161	-1.10392	0.549395	0.854816	1.18337	0.293161	0.624629	1.17365	0.323496	0.616978	down1.5	down1.5	XXX	XXX	XXX	XXX	XXX	2.69377	1.88559	1.72906	2.11	2.02235	1629	gelsolin	8.89e-69	F:actin binding
Contig32822	8	1	-0.110525	0.00330456	0.0181503	0.00330456	0.0181503	-2.66813	0.000974673	0.02758	-1.56207	0.0849272	0.248937	-2.90524	0.000779925	0.00824759	-1.9186	0.0192466	0.0799839	1.70808	0.0630018	0.348851	-1.08887	0.778517	0.920197	1.39066	0.256898	0.549927	down1.5	XXX	down1.5	XXX	XXX	XXX	XXX	0.447256	-0.862517	-0.103194	-1.2138	-0.411298	456	coiled-coil domain-containing protein kiaa1407-like	5.27e-12
Contig33152	8	1	3.32153	1.35391e-09	1.26877e-07	1.35391e-09	1.26877e-07	-2.29986	1.75115e-09	8.71801e-07	-2.06802	2.1926e-08	2.92304e-06	-2.10259	1.48284e-08	1.69342e-06	-2.37821	1.81942e-09	3.27517e-07	1.11211	0.302972	0.700829	1.09382	0.38344	0.698769	-1.03407	0.750993	0.898074	down1.5	down1.5	down1.5	down1.5	XXX	XXX	XXX	4.13481	2.91559	3.08096	3.06988	2.89498	568	---NA---	0
Contig33704	8	1	3.35545	5.1863e-05	0.000598256	5.1863e-05	0.000598256	-1.64562	6.26949e-06	0.000513518	-1.48225	0.000129952	0.00246901	-1.43679	0.000291313	0.00384181	-1.51441	7.80768e-05	0.00122849	1.11022	0.301336	0.699488	1.14535	0.177218	0.495592	1.08664	0.414757	0.695672	down1.5	down	down	down1.5	XXX	XXX	XXX	3.80897	3.07812	3.22783	3.28586	3.1945	1238	calcium calmodulin-dependent protein kinase iv	2.24e-87	P:auxin biosynthetic process; F:protein serine/threonine kinase activity; F:protein kinase activity; F:nucleotide binding; P:protein amino acid phosphorylation; C:cytoplasm; F:ATP binding; F:kinase activity; F:calmodulin binding; F:calmodulin-dependent protein kinase activity
Contig33770	8	1	2.01183	2.59554e-05	0.000338514	2.59554e-05	0.000338514	-1.91274	8.85633e-06	0.000678319	-1.68175	0.000184924	0.00326973	-1.90648	1.38666e-05	0.000328244	-1.73872	8.87924e-05	0.00135754	1.13736	0.372588	0.754986	1.00329	0.982036	0.994849	1.10009	0.513194	0.766592	down1.5	down1.5	down1.5	down1.5	XXX	XXX	XXX	2.60935	1.66047	1.84538	1.66436	1.81244	2214	phosphatase and actin regulator 1	2.18e-23	F:phosphoprotein phosphatase inhibitor activity; C:synapse; C:cytoplasm; F:actin binding; C:cell junction
Contig33921	8	1	0.310288	0.0017895	0.0110885	0.0017895	0.0110885	-3.76104	0.000427107	0.0150038	-3.16718	0.00182785	0.0186067	-2.02376	0.0260301	0.10618	-3.21983	0.00179416	0.0140629	1.18751	0.637719	0.891331	1.85844	0.0772688	0.318698	1.16809	0.673753	0.860819	down1.5	down1.5	XXX	down1.5	XXX	XXX	XXX	1.20914	-0.859633	-0.546437	0.219845	-0.413172	1321	cathepsin l	6.45e-88	P:proteolysis; F:hydrolase activity; F:cysteine-type peptidase activity; F:peptidase activity; F:cysteine-type endopeptidase activity
Contig3403	8	1	0.198981	5.51242e-09	3.80166e-07	5.51242e-09	3.80166e-07	-7.3763	5.88935e-09	1.98604e-06	-6.34007	3.39929e-08	4.1339e-06	-5.42957	7.79962e-08	5.84733e-06	-3.29467	4.82336e-06	0.000135402	1.16344	0.633179	0.889649	1.35854	0.315408	0.644483	2.23886	0.00466273	0.0449412	down1.5	down1.5	down1.5	down1.5	XXX	XXX	up1.5	1.57895	-1.24836	-1.10493	-0.822414	-0.194128	488	twist protein	3.7e-05	P:regulation of transcription; F:transcription regulator activity; F:DNA binding; C:nucleus
Contig34244	8	1	2.55208	0.00170288	0.0106652	0.00170288	0.0106652	-1.811	0.000423953	0.0149095	-1.5243	0.00737184	0.0505339	-1.70946	0.00125829	0.0119179	-1.17518	0.253028	0.450013	1.18809	0.248332	0.649807	1.0594	0.695491	0.882965	1.54104	0.00685611	0.0591522	down1.5	XXX	down1.5	XXX	XXX	XXX	XXX	2.96897	2.14847	2.38722	2.17901	2.72549	665	tegument antigen (i a)	7.97e-21	F:calcium ion binding; F:microtubule motor activity; F:heat shock protein binding; C:microtubule associated complex; P:microtubule-based process
Contig34261	8	1	3.38814	6.71668e-14	8.23104e-11	6.71668e-14	8.23104e-11	-3.84039	4.87679e-13	1.9423e-09	-3.31612	4.95888e-12	6.91866e-09	-4.52378	1.37506e-13	3.37017e-10	-3.39093	4.31286e-12	4.90773e-09	1.1581	0.166245	0.556105	-1.17795	0.134787	0.431965	1.13255	0.245513	0.53792	down1.5	down1.5	down1.5	down1.5	XXX	XXX	XXX	4.64274	2.71224	2.91531	2.47769	2.88413	323	calcium-dependent protein kinase	3.72e-05	F:transferase activity; P:auxin biosynthetic process; F:protein serine/threonine kinase activity; F:protein kinase activity; P:protein amino acid phosphorylation; F:nucleotide binding; F:ATP binding; F:kinase activity; P:signal transduction; F:protein binding; F:calmodulin-dependent protein kinase activity; F:calcium ion binding; P:epidermis development
Contig34280	8	1	1.53629	3.78721e-10	4.75071e-08	3.78721e-10	4.75071e-08	-4.28385	5.89074e-09	1.98604e-06	-4.70768	5.44296e-09	1.0839e-06	-5.88879	8.75194e-10	2.06559e-07	-4.26859	1.34931e-08	1.48761e-06	-1.09894	0.606871	0.881007	-1.37465	0.0962201	0.360022	1.00358	0.984211	0.994125	down1.5	down1.5	down1.5	down1.5	XXX	XXX	XXX	2.90735	0.804009	0.66597	0.34581	0.704312	400	tpa_inf: myomodulin prohormone like-1	5.32e-36
Contig34941	8	1	2.69511	9.51603e-11	1.7731e-08	9.51603e-11	1.7731e-08	-3.24213	4.54956e-09	1.76778e-06	-4.14338	6.01033e-10	2.12779e-07	-4.54646	2.27877e-10	7.80712e-08	-3.8499	1.38805e-09	2.61693e-07	-1.27798	0.0822106	0.398436	-1.40231	0.0208904	0.144855	-1.18746	0.212791	0.501294	down1.5	down1.5	down1.5	down1.5	XXX	XXX	XXX	3.97124	2.26609	1.88582	1.79609	2.0197	337	---NA---	0
Contig34947	8	1	1.88963	1.57925e-09	1.42544e-07	1.57925e-09	1.42544e-07	-2.52538	6.04627e-09	1.98604e-06	-2.54676	1.0025e-08	1.70005e-06	-2.7533	2.90098e-09	5.34835e-07	-2.55783	1.08622e-08	1.27709e-06	-1.00847	0.956165	0.990291	-1.09025	0.5749	0.822223	-1.01285	0.934232	0.976154	down1.5	down1.5	down1.5	down1.5	XXX	XXX	XXX	2.83264	1.4764	1.47934	1.3801	1.48745	258	---NA---	0
Contig34955	8	1	4.25155	1.26347e-10	2.16929e-08	1.26347e-10	2.16929e-08	-2.25557	3.21418e-10	2.43834e-07	-2.18513	8.29742e-10	2.84271e-07	-2.32641	2.34656e-10	7.95385e-08	-2.1039	1.98778e-09	3.45774e-07	1.03223	0.723387	0.925648	-1.03141	0.730676	0.899261	1.07209	0.438659	0.714107	down1.5	down1.5	down1.5	down1.5	XXX	XXX	XXX	5.07849	3.90913	3.95089	3.85821	4.00113	358	tpa_inf: secreted peptide prohormone-12	2.14e-29
Contig34960	8	1	2.51993	4.70607e-08	1.94987e-06	4.70607e-08	1.94987e-06	-2.46367	9.75263e-08	1.71679e-05	-2.49363	1.42979e-07	1.21483e-05	-2.45814	1.57546e-07	9.80417e-06	-2.44545	2.13029e-07	1.16825e-05	-1.01216	0.925145	0.982238	1.00225	0.985969	0.996001	1.00745	0.954377	0.983738	down1.5	down1.5	down1.5	down1.5	XXX	XXX	XXX	3.39945	2.0927	2.09812	2.09783	2.14655	311	serine protease inhibitor 2	9.57e-14	F:peptidase inhibitor activity; F:ion channel inhibitor activity; C:nematocyst; F:peptidase activity; F:potassium channel inhibitor activity; F:serine-type endopeptidase inhibitor activity; C:extracellular region; P:pathogenesis
Contig35013	8	1	2.00715	8.89937e-09	5.49519e-07	8.89937e-09	5.49519e-07	-4.73279	1.08562e-08	3.14453e-06	-4.10724	6.95352e-08	6.83266e-06	-3.21765	5.89332e-07	2.67103e-05	-4.36812	4.71214e-08	3.6889e-06	1.1523	0.452599	0.804149	1.47088	0.042181	0.223029	1.08348	0.674601	0.861257	down1.5	down1.5	down1.5	down1.5	XXX	XXX	XXX	3.22674	0.946545	1.24606	1.55803	1.16068	965	mucin subtype tracheobronchial-like	4.28e-05
Contig35022	8	1	0.384952	0.000549442	0.00422756	0.000549442	0.00422756	-2.2038	0.00107231	0.0296066	-2.84523	0.000166909	0.00301649	-2.64591	0.000274755	0.00367516	-1.84753	0.00924917	0.0474782	-1.29106	0.306073	0.702906	-1.20061	0.452287	0.749663	1.19284	0.452909	0.723883	down1.5	down1.5	down1.5	down1.5	XXX	XXX	XXX	1.04789	-0.0319855	-0.427539	-0.366837	0.262329	1160	zinc iron	2.73e-07	C:integral to membrane; C:membrane; P:metal ion transport; F:2-alkenal reductase activity; P:embryonic development ending in birth or egg hatching; P:oxidation reduction; F:oxidoreductase activity; F:metal ion transmembrane transporter activity; P:transmembrane transport
Contig35078	8	1	4.80669	1.07267e-10	1.94036e-08	1.07267e-10	1.94036e-08	-2.00113	6.96053e-10	4.43553e-07	-1.9557	1.53677e-09	4.49217e-07	-2.03309	6.02581e-10	1.59995e-07	-2.22796	9.32528e-11	4.05513e-08	1.02323	0.783271	0.946537	-1.01597	0.849459	0.946387	-1.11335	0.204097	0.489828	down1.5	down1.5	down1.5	down1.5	XXX	XXX	XXX	5.55887	4.54751	4.59264	4.53972	4.40764	992	secreted peptide prohormone 19	1.37e-38
Contig35207	8	1	3.28897	0.000995309	0.00686567	0.000995309	0.00686567	-1.40534	0.000575963	0.0185523	-1.49764	0.000105405	0.00211089	-1.28205	0.0130706	0.066041	-1.30763	0.00801513	0.0428128	-1.06568	0.536033	0.84806	1.09616	0.362424	0.683246	1.07472	0.479435	0.743823	down	down	XXX	down	XXX	XXX	XXX	3.62882	3.13106	3.03767	3.26985	3.23314	602	centrin-1	9.17e-49	F:nucleic acid binding; F:ATP binding; F:calcium ion binding; F:ATP-dependent helicase activity
Contig35308	8	1	3.15335	0.00237339	0.0139342	0.00237339	0.0139342	-1.45592	0.000237921	0.00962305	-1.17755	0.11281	0.298187	-1.3821	0.00189019	0.0161983	-1.25151	0.0313611	0.11268	1.2364	0.04152	0.280813	1.05342	0.620692	0.845908	1.16333	0.150729	0.415336	down	XXX	down	XXX	XXX	XXX	XXX	3.43216	2.88832	3.20447	2.96062	3.1137	632	morn repeat-containing protein 5	2.84e-78
Contig35400	8	1	-1.54606	3.05279e-06	5.7187e-05	3.05279e-06	5.7187e-05	-18.0294	1.40521e-06	0.000154389	-8.21042	3.72057e-05	0.00094458	-6.43139	7.3025e-05	0.00128976	-7.91626	4.82802e-05	0.000842369	2.19592	0.242598	0.643973	2.80335	0.10153	0.369942	2.27752	0.222442	0.512374	down1.5	down1.5	down1.5	down1.5	XXX	XXX	XXX	-0.24237	-4.74603	-3.91665	-2.99166	-3.16511	303	tpa_inf: secreted peptide prohormone-10	7.33e-38
Contig35485	8	1	2.50765	0.00355193	0.0192109	0.00355193	0.0192109	-1.4305	0.00264603	0.0551874	-1.5065	0.000931286	0.0113082	-1.45801	0.00209683	0.0175031	-1.36721	0.0110587	0.0541499	-1.05313	0.678243	0.909331	-1.01924	0.877377	0.957068	1.04629	0.715409	0.881111	XXX	down1.5	down	XXX	XXX	XXX	XXX	2.88565	2.34776	2.28945	2.33433	2.4223	666	calmodulin	1.98e-35	P:oxidation reduction; F:oxidoreductase activity; F:calcium ion binding; F:2-alkenal reductase activity
Contig35490	8	1	2.88466	0.0291941	0.0958061	0.0291941	0.0958061	-1.36645	0.00422226	0.0759197	-1.34146	0.00873546	0.0567556	-1.27045	0.0308662	0.119628	-1.28527	0.0251812	0.0967206	1.01863	0.869821	0.968862	1.07556	0.513475	0.786933	1.06316	0.586964	0.811501	XXX	XXX	XXX	XXX	XXX	XXX	XXX	3.17614	2.73308	2.74658	2.83156	2.80454	1171	innexin unc-9	0	C:gap junction
Contig35492	8	1	2.98466	0.00896256	0.039475	0.00896256	0.039475	-1.46088	0.00119178	0.0318295	-1.40807	0.00339469	0.0295195	-1.2554	0.0360163	0.133926	-1.35025	0.00854382	0.0447645	1.03751	0.738408	0.930966	1.16368	0.162195	0.475512	1.08194	0.475285	0.74137	down	down	XXX	down	XXX	XXX	XXX	3.29728	2.77109	2.80576	2.98798	2.86291	1471	sjchgc05348 protein	1.13e-36	C:integral to membrane; P:protein processing
Contig35608	8	1	0.366139	0.0288107	0.0948393	0.0288107	0.0948393	-2.14659	0.00196796	0.045437	-1.57124	0.0493246	0.177901	-1.65241	0.0303502	0.11816	-1.53994	0.0597825	0.174791	1.36617	0.193206	0.590666	1.29906	0.273858	0.60658	1.39395	0.166692	0.439663	down1.5	XXX	XXX	XXX	XXX	XXX	XXX	0.84324	-0.429082	0.19882	0.107125	0.132194	1359	discoidin domain	1.93e-26	F:protein kinase activity; F:ATP binding; F:receptor activity; P:cell adhesion; C:integral to membrane; P:protein amino acid phosphorylation; F:protein binding
Contig35629	8	1	3.07473	1.10677e-08	6.53038e-07	1.10677e-08	6.53038e-07	-1.7059	1.57645e-07	2.53681e-05	-1.88034	1.38456e-08	2.09075e-06	-1.86625	1.55235e-08	1.73547e-06	-1.83465	2.76079e-08	2.50611e-06	-1.10226	0.368124	0.752072	-1.094	0.403748	0.714917	-1.07547	0.502728	0.759143	down1.5	down1.5	down1.5	down1.5	XXX	XXX	XXX	3.69951	2.93138	2.78531	2.80775	2.82778	385	---NA---	0
Contig36128	8	1	1.45538	6.11502e-08	2.39652e-06	6.11502e-08	2.39652e-06	-2.60723	5.60966e-08	1.13675e-05	-2.68188	7.48889e-08	7.23064e-06	-2.09258	3.6565e-06	0.000115924	-2.44898	3.01521e-07	1.55203e-05	-1.02863	0.874682	0.969952	1.24594	0.199224	0.524845	1.06462	0.725417	0.886175	down1.5	down1.5	down1.5	down1.5	XXX	XXX	XXX	2.30705	0.927918	0.903966	1.24251	1.04675	733	hyperpolarization activated cyclic nucleotide-gated potassium channel	8.55e-25	F:voltage-gated potassium channel activity; C:integral to membrane; C:membrane; P:potassium ion transport; P:transmembrane transport; F:ion channel activity; P:ion transport; P:transport
Contig36562	8	1	1.82486	4.68572e-06	8.17614e-05	4.68572e-06	8.17614e-05	-2.63451	1.64369e-06	0.000173991	-2.26085	2.19415e-05	0.000623083	-1.97053	0.000135258	0.00210326	-2.54532	5.25254e-06	0.000144024	1.16527	0.344117	0.733416	1.33696	0.0730631	0.30805	1.03504	0.833674	0.933917	down1.5	down1.5	down1.5	down1.5	XXX	XXX	XXX	2.63734	1.17568	1.47941	1.65336	1.33179	2742	cell division protein kinase 7	9.13e-83	F:kinase activity; F:protein kinase activity; F:ATP binding; F:nucleotide binding; P:protein amino acid phosphorylation; P:auxin biosynthetic process; F:protein serine/threonine kinase activity
Contig36839	8	1	1.79667	0.0248763	0.0849254	0.0248763	0.0849254	-1.91812	0.00919013	0.126616	-1.89086	0.0133326	0.07544	-2.09983	0.00534155	0.0348684	-1.71968	0.0298434	0.108907	1.01441	0.952469	0.989554	-1.09473	0.706398	0.887892	1.11539	0.64787	0.845594	XXX	XXX	down1.5	XXX	XXX	XXX	XXX	2.33922	1.34942	1.47591	1.24292	1.65484	1407	viral a-type inclusion protein	1.78e-06	P:microtubule-based movement; C:integral to membrane; P:auxin biosynthetic process; F:sequence-specific DNA binding; F:calcium-dependent cysteine-type endopeptidase activity; F:transcription factor activity; C:nucleus; C:microtubule; F:nucleotide binding; F:actin binding; F:ATP binding; F:microtubule motor activity; F:motor activity; F:protein dimerization activity; P:regulation of transcription,…
Contig36857	8	1	3.25824	0.00334478	0.0183207	0.00334478	0.0183207	-1.41663	0.000623003	0.0196649	-1.37824	0.00162969	0.0170892	-1.36632	0.00207752	0.0173829	-1.31914	0.00661089	0.0371798	1.02785	0.788787	0.948001	1.03682	0.723197	0.895655	1.0739	0.487707	0.749246	down	down	down	down	XXX	XXX	XXX	3.59557	3.09469	3.12538	3.1531	3.20047	3809	bardet-biedl syndrome 7	1.2e-176	P:fat cell differentiation; C:cilium; F:molecular_function; C:membrane; P:biological_process; C:cell projection; C:plasma membrane; C:cellular_component
Contig36871	8	1	1.40609	0.0136904	0.0545525	0.0136904	0.0545525	-1.48648	0.0150034	0.17156	-1.31434	0.101014	0.277434	-1.76448	0.000976237	0.00982155	-1.21058	0.24993	0.446746	1.13098	0.467013	0.812998	-1.18702	0.327019	0.654411	1.22791	0.223416	0.513562	XXX	XXX	down1.5	XXX	XXX	XXX	XXX	1.74756	1.18209	1.35314	0.933561	1.47908	1939	mitochondrial complex i subunit ndufs4	1.86e-15
Contig37208	8	1	4.04226	2.78692e-08	1.28319e-06	2.78692e-08	1.28319e-06	-1.53616	1.7186e-06	0.000180126	-1.69651	1.22634e-07	1.07938e-05	-1.8388	1.4175e-08	1.64234e-06	-1.79388	2.9569e-08	2.62431e-06	-1.10438	0.271358	0.670457	-1.19701	0.047127	0.237548	-1.16777	0.0884887	0.307395	down1.5	down1.5	down1.5	down1.5	XXX	XXX	XXX	4.60785	3.98848	3.85144	3.73548	3.76335	958	---NA---	0
Contig37284	8	1	6.14102	0.00306117	0.0170516	0.00306117	0.0170516	-1.24931	0.00569676	0.0924185	-1.34395	0.000267777	0.00431776	-1.25827	0.00452141	0.0307691	-1.16113	0.0648025	0.184681	-1.07576	0.367153	0.751572	-1.00718	0.929497	0.976994	1.07594	0.365329	0.65427	XXX	down	down	XXX	XXX	XXX	XXX	6.38851	6.06918	5.96373	6.05844	6.16631	1932	mgc79134 protein	4.56e-147	F:adenosylhomocysteinase activity; F:binding; P:metabolic process; F:hydrolase activity; F:catalytic activity; P:one-carbon metabolic process
Contig37572	8	1	5.61163	8.3118e-05	0.000887502	8.3118e-05	0.000887502	-1.36562	7.34745e-05	0.00378198	-1.3926	3.00819e-05	0.000795409	-1.19748	0.0222386	0.0954644	-1.29645	0.00106006	0.0095546	-1.01976	0.805153	0.952646	1.14041	0.0957897	0.359276	1.05335	0.512243	0.765888	down	down	XXX	down	XXX	XXX	XXX	5.91054	5.45469	5.43238	5.65012	5.53669	3788	leucine rich repeat containing partial	2.47e-65
Contig37674	8	1	2.42471	0.00797858	0.0360127	0.00797858	0.0360127	-1.44403	0.00259559	0.054624	-1.51793	0.00102656	0.0121411	-1.28473	0.0431292	0.150546	-1.32585	0.0250653	0.0964064	-1.05118	0.697806	0.916734	1.12399	0.350668	0.674367	1.08914	0.502569	0.759078	XXX	down1.5	XXX	XXX	XXX	XXX	XXX	2.72664	2.20672	2.16388	2.39714	2.3565	1626	zinc finger protein	2e-145	F:metal ion binding; F:receptor activity; F:zinc ion binding; F:protein binding
Contig37877	8	1	1.09296	4.17878e-07	1.12739e-05	4.17878e-07	1.12739e-05	-5.04938	1.8758e-08	4.85908e-06	-2.33286	6.65971e-05	0.00148698	-1.85331	0.00112933	0.010957	-2.58945	2.22008e-05	0.000454311	2.16446	0.000888645	0.0239384	2.72452	3.8604e-05	0.00153943	1.94998	0.00359985	0.0373003	down1.5	down1.5	down1.5	down1.5	up1.5	up1.5	up1.5	2.02029	-0.530024	0.80964	1.14215	0.638483	1055	protein isoform 1	8.97e-15	C:integral to membrane; C:membrane
Contig37911	8	1	3.70015	1.03957e-12	6.49463e-10	1.03957e-12	6.49463e-10	-2.40107	2.41216e-10	1.92141e-07	-3.18418	4.44557e-12	6.74498e-09	-3.57777	9.14431e-13	1.38741e-09	-2.7298	4.4971e-11	2.42859e-08	-1.32615	0.00406064	0.0674558	-1.49008	9.06414e-05	0.00289961	-1.13691	0.186075	0.467159	down1.5	down1.5	down1.5	down1.5	XXX	down	XXX	4.76446	3.49472	3.08992	2.92674	3.28369	1158	secreted frizzled-related protein 5	2.79e-169	F:Wnt-protein binding; P:negative regulation of JUN kinase activity; P:foregut morphogenesis; P:negative regulation of Wnt receptor signaling pathway, calcium modulating pathway; P:regulation of establishment of planar polarity; P:gut morphogenesis; P:multicellular organismal development; P:cell differentiation; P:negative regulation of Wnt receptor signaling pathway through beta-catenin; C:extra…
Contig37938	8	1	2.14952	0.00151261	0.00967182	0.00151261	0.00967182	-1.60948	0.000453042	0.015639	-1.06616	0.63158	0.801379	-1.48032	0.00445422	0.0304419	-1.13826	0.338929	0.53991	1.50961	0.00246906	0.0475342	1.08725	0.551585	0.809218	1.41398	0.0120234	0.087244	down1.5	XXX	down	XXX	up1.5	XXX	XXX	2.41781	1.65454	2.3218	1.84742	2.23328	1891	elegans protein confirmed by transcript evidence	2.19e-29	F:peptidase inhibitor activity; C:cell surface; C:extracellular region
Contig37949	8	1	0.194175	1.28454e-07	4.41511e-06	1.28454e-07	4.41511e-06	-5.42642	3.36037e-08	7.75855e-06	-3.16973	5.58276e-06	0.000211507	-3.99342	6.53272e-07	2.91975e-05	-3.01478	9.84994e-06	0.000241414	1.71195	0.0562202	0.330306	1.35884	0.289838	0.621874	1.79994	0.0364382	0.179804	down1.5	down1.5	down1.5	down1.5	XXX	XXX	XXX	1.35691	-1.05495	-0.384732	-0.626788	-0.26033	967	conserved plasmodium protein	4.3e-05	F:ligase activity; F:biotin binding; F:transcription factor activity; F:DNA binding; F:ATP binding; F:acetyl-CoA carboxylase activity; F:catalytic activity; P:regulation of transcription, DNA-dependent; P:metabolic process
Contig37956	8	1	6.5918	1.20453e-10	2.11467e-08	1.20453e-10	2.11467e-08	-1.63733	2.20767e-09	1.01943e-06	-1.53324	2.27269e-07	1.77048e-05	-1.53158	2.40878e-07	1.34646e-05	-1.62444	4.68257e-09	6.63094e-07	1.06789	0.426175	0.788224	1.06905	0.418373	0.725843	1.00794	0.923865	0.971192	down1.5	down1.5	down1.5	down1.5	XXX	XXX	XXX	7.09242	6.37724	6.47554	6.47702	6.39198	1992	pc2-like prohormone convertase	0	P:proteolysis; F:serine-type endopeptidase activity; F:serine-type peptidase activity; F:hydrolase activity; F:peptidase activity
Contig37970	8	1	5.09529	4.67497e-09	3.34728e-07	4.67497e-09	3.34728e-07	-1.63442	5.15907e-09	1.9062e-06	-1.73351	1.00364e-09	3.31013e-07	-1.47456	1.37264e-06	5.2503e-05	-1.47136	1.74795e-06	6.03395e-05	-1.06063	0.471408	0.815367	1.10841	0.203706	0.530573	1.11082	0.196403	0.480407	down1.5	down1.5	down	down	XXX	XXX	XXX	5.58202	4.87952	4.78831	5.02465	5.03159	2098	gelsolin	1.53e-103	F:actin binding
Contig38010	8	1	0.810778	6.13331e-06	0.000101781	6.13331e-06	0.000101781	-2.23401	2.11968e-05	0.00140703	-2.29688	2.80452e-05	0.000755987	-2.55418	3.13045e-06	0.000102616	-2.1441	0.000119033	0.00170839	-1.02814	0.895295	0.975054	-1.14331	0.529437	0.795365	1.04194	0.845511	0.937848	down1.5	down1.5	down1.5	down1.5	XXX	XXX	XXX	1.57554	0.423855	0.401081	0.265587	0.510373	985	btb poz domain-containing protein kctd16	6.47e-57	F:voltage-gated potassium channel activity; C:membrane; P:potassium ion transport; F:protein binding; C:voltage-gated potassium channel complex
Contig38021	8	1	4.05646	1.66861e-08	8.78764e-07	1.66861e-08	8.78764e-07	-1.55772	1.167e-06	0.000133272	-1.84629	1.4195e-08	2.13341e-06	-1.86324	1.08868e-08	1.35498e-06	-1.72913	8.36841e-08	5.63798e-06	-1.18525	0.0607924	0.34274	-1.19613	0.0477324	0.239579	-1.11004	0.249409	0.541991	down1.5	down1.5	down1.5	down1.5	XXX	XXX	XXX	4.64329	4.00111	3.76345	3.75413	3.85933	705	hypothetical protein BRAFLDRAFT_217495 [Branchiostoma floridae]	1.08e-05
Contig38133	8	1	3.68257	0.00258842	0.0149055	0.00258842	0.0149055	-1.56312	0.00124937	0.0327633	-1.17545	0.174618	0.388308	-1.67339	0.000466659	0.00558343	-1.27908	0.0488494	0.152245	1.32981	0.0251998	0.211628	-1.07054	0.573512	0.821513	1.22207	0.105742	0.341077	down1.5	XXX	down1.5	XXX	XXX	XXX	XXX	4.04885	3.406	3.80707	3.30222	3.67629	857	sjchgc04095 protein	2.56e-24	F:molecular_function; P:biological_process; C:cellular_component
Contig38174	8	1	3.91561	0.0255059	0.0864127	0.0255059	0.0864127	-1.2783	0.00628542	0.0983142	-1.26209	0.010966	0.0660737	-1.26553	0.00993396	0.0542723	-1.25227	0.0143559	0.0653535	1.01284	0.88901	0.973609	1.01009	0.912435	0.970879	1.02079	0.822757	0.929979	XXX	XXX	XXX	XXX	XXX	XXX	XXX	4.17281	3.82003	3.83068	3.83618	3.84477	1490	bardet-biedl syndrome 4	7.55e-112	P:striatum development; C:BBSome; P:retinal rod cell development; C:cytoskeleton; C:pericentriolar material; C:plasma membrane; P:positive regulation of flagellum assembly; P:retina homeostasis; P:photoreceptor cell maintenance; P:melanosome transport; P:sensory cilium assembly; P:regulation of cytokinesis; P:adult behavior; P:brain morphogenesis; P:convergent extension involved in gastrulation; …
Contig38206	8	1	-0.0744964	0.00535257	0.026486	0.00535257	0.026486	-2.71274	0.000739883	0.0226023	-2.20369	0.0059358	0.0436178	-2.27739	0.0042374	0.0293041	-1.98808	0.0139735	0.0641627	1.231	0.467617	0.813334	1.19116	0.537089	0.800179	1.3645	0.278258	0.572693	down1.5	down1.5	down1.5	XXX	XXX	XXX	XXX	0.62443	-0.984071	-0.528777	-0.660864	-0.432378	2217	g-protein beta subunit	3.04e-126	C:photoreceptor outer segment; P:activation of phospholipase C activity by G-protein coupled receptor protein signaling pathway coupled to IP3 second messenger; F:G-protein-coupled receptor binding; F:type 1 angiotensin receptor binding; P:signal transduction; P:sensory perception of taste; P:hormone-mediated signaling pathway; F:signal transducer activity; C:heterotrimeric G-protein complex; F:G…
Contig38320	8	1	1.9791	5.20299e-08	2.11992e-06	5.20299e-08	2.11992e-06	-2.92485	1.04967e-07	1.80098e-05	-2.88783	2.16034e-07	1.69234e-05	-3.27933	4.42135e-08	3.8808e-06	-2.10541	1.69367e-05	0.000366851	1.01282	0.934147	0.984904	-1.1212	0.462977	0.757452	1.38921	0.0324279	0.166998	down1.5	down1.5	down1.5	down1.5	XXX	XXX	XXX	2.92633	1.43379	1.41536	1.23087	1.83293	3067	calcium-transporting atpase sarcoplasmic endoplasmic reticulum type (calcium pump)	0	P:calcium ion transport; P:auxin biosynthetic process; C:integral to membrane; C:membrane; P:cation transport; F:ATPase activity, coupled to transmembrane movement of ions, phosphorylative mechanism; F:hydrolase activity; F:nucleotide binding; F:ATP binding; P:ATP biosynthetic process; F:catalytic activity; F:calcium-transporting ATPase activity; P:metabolic process; F:hydrolase activity, acting …
Contig38394	8	1	-0.818946	0.000869101	0.00617282	0.000869101	0.00617282	-5.2925	4.61411e-05	0.00259285	-2.16121	0.0166157	0.0876361	-2.7241	0.00350526	0.0255688	-1.95188	0.0326253	0.115591	2.44886	0.0235855	0.203268	1.94285	0.0956528	0.359084	2.71148	0.0118915	0.0866798	down1.5	XXX	down1.5	XXX	XXX	XXX	XXX	-0.109873	-2.71865	-1.24746	-1.60927	-1.10255	1127	echinoderm microtubule associated protein like 1	6.37e-38	P:auxin biosynthetic process; F:protein serine/threonine kinase activity; F:protein kinase activity; P:intracellular signaling pathway; C:microtubule cytoskeleton; P:protein amino acid phosphorylation; F:nucleotide binding; C:cytoplasm; F:ATP binding; F:kinase activity
Contig38722	8	1	3.08236	0.000227453	0.00206059	0.000227453	0.00206059	-1.43377	0.000545362	0.0178953	-1.49687	0.000245946	0.00404143	-1.6509	2.27854e-05	0.000499474	-1.36658	0.00308972	0.0211354	-1.04401	0.686185	0.913036	-1.15144	0.188621	0.51144	1.04916	0.651774	0.848099	down	down	down1.5	down	XXX	XXX	XXX	3.50117	2.95544	2.90341	2.78026	3.05115	997	isoform 1	1.39e-30
Contig38740	8	1	3.13994	3.62953e-05	0.000443421	3.62953e-05	0.000443421	-1.4129	0.000623362	0.0196649	-1.56996	1.73132e-05	0.00051894	-1.49886	9.89711e-05	0.00165187	-1.46711	0.000253193	0.00309682	-1.11116	0.318699	0.713384	-1.06084	0.572485	0.821112	-1.03837	0.721174	0.884127	down	down1.5	down	down	XXX	XXX	XXX	3.56406	3.06517	2.91096	2.97815	3.00701	1172	polycystic kidney disease protein 2	2.38e-86	F:calcium ion binding; F:ion channel activity; F:voltage-gated sodium channel activity; F:voltage-gated chloride channel activity; C:plasma membrane; P:determination of left/right symmetry; F:channel activity; P:embryonic placenta development; C:integral to membrane; F:ATPase binding; C:membrane; C:endoplasmic reticulum; F:protein C-terminus binding; F:protein serine/threonine kinase activity; P:…
Contig38805	8	1	6.6449	7.94674e-08	2.98232e-06	7.94674e-08	2.98232e-06	-1.36321	0.000168738	0.00738817	-1.59113	2.20714e-08	2.93016e-06	-1.46822	3.48572e-06	0.00011162	-1.39582	5.59682e-05	0.000946527	-1.16719	0.0618307	0.345203	-1.07703	0.369027	0.688567	-1.02392	0.774884	0.908751	down	down1.5	down	down	XXX	XXX	XXX	7.05486	6.60808	6.38474	6.50051	6.57227	1628	maltase 1	2.34e-61
Contig38837	8	1	6.92649	4.95076e-11	1.11085e-08	4.95076e-11	1.11085e-08	-1.5674	7.44912e-08	1.37193e-05	-1.78238	4.65062e-10	1.7032e-07	-1.98851	2.41229e-11	1.42334e-08	-1.88056	1.05643e-10	4.31538e-08	-1.13715	0.124797	0.486216	-1.26866	0.00456518	0.0518559	-1.19979	0.0299591	0.159141	down1.5	down1.5	down1.5	down1.5	XXX	XXX	XXX	7.55326	6.9028	6.71927	6.5616	6.63996	1270	---NA---	0
Contig38866	8	1	6.04742	7.35232e-06	0.000118134	7.35232e-06	0.000118134	-1.33846	0.000270841	0.0106014	-1.40961	2.07528e-05	0.000594628	-1.44324	5.41993e-06	0.000157708	-1.35889	0.000143961	0.00198566	-1.05316	0.520162	0.840245	-1.07829	0.34936	0.673304	-1.01527	0.850878	0.939536	down	down	down	down	XXX	XXX	XXX	6.4083	5.97971	5.91341	5.88004	5.96658	2704	loc129881 protein	1.17e-90
Contig38891	8	1	2.78608	1.61809e-07	5.29861e-06	1.61809e-07	5.29861e-06	-2.04841	1.00985e-07	1.7679e-05	-1.93037	5.41711e-07	3.50101e-05	-1.78453	2.64045e-06	8.90264e-05	-2.03432	2.1285e-07	1.16825e-05	1.06115	0.615289	0.884329	1.14787	0.235664	0.568456	1.00693	0.954065	0.983608	down1.5	down1.5	down1.5	down1.5	XXX	XXX	XXX	3.43968	2.43232	2.52541	2.62866	2.45731	1013	endou protein	5.36e-62	P:snoRNA processing; C:nucleus; F:hydrolase activity; F:RNA binding; F:endonuclease activity; F:endoribonuclease activity; F:metal ion binding; F:manganese ion binding; F:nuclease activity
Contig39102	8	1	5.04412	5.50888e-10	6.40598e-08	5.50888e-10	6.40598e-08	-1.6801	1.59422e-09	8.19276e-07	-1.77898	3.50498e-10	1.39595e-07	-1.63713	4.31535e-09	7.01508e-07	-1.65447	3.29595e-09	4.97705e-07	-1.05885	0.484783	0.821448	1.02625	0.750194	0.908681	1.01549	0.850866	0.939536	down1.5	down1.5	down1.5	down1.5	XXX	XXX	XXX	5.60787	4.86118	4.77785	4.89625	4.87744	899	neuroendocrine protein 7b2	1.24e-24	F:peptidase activator activity; P:neuropeptide signaling pathway; C:secretory granule; F:peptidase inhibitor activity; P:negative regulation of peptidase activity; P:positive regulation of hydrolase activity
Contig39119	8	1	2.85328	1.53176e-08	8.28607e-07	1.53176e-08	8.28607e-07	-2.12647	2.43362e-08	5.96592e-06	-2.17953	2.56341e-08	3.2564e-06	-2.22474	1.59915e-08	1.77533e-06	-1.78533	1.61489e-06	5.63888e-05	-1.02495	0.833129	0.960319	-1.04621	0.698158	0.884159	1.19108	0.127823	0.380841	down1.5	down1.5	down1.5	down1.5	XXX	XXX	XXX	3.61095	2.5137	2.483	2.4432	2.74406	1431	hypothetical loc539526	2.69e-26
Contig39224	8	1	3.10203	0.0122409	0.0500409	0.0122409	0.0500409	-1.35488	0.0031729	0.062675	-1.36726	0.00313634	0.0278512	-1.30118	0.0120614	0.062346	-1.30278	0.0125432	0.0592866	-1.00914	0.931877	0.984254	1.04127	0.700914	0.885094	1.03999	0.712506	0.879781	XXX	down	XXX	XXX	XXX	XXX	XXX	3.40827	2.97469	2.95393	3.02891	3.02116	1641	glycine alpha 1	9.77e-124	F:ion channel activity; C:integral to membrane; C:membrane; C:synapse; P:ion transport; P:transport; C:cell junction; F:extracellular-glycine-gated chloride channel activity; F:extracellular ligand-gated ion channel activity; F:receptor activity; F:chloride channel activity; C:plasma membrane; C:postsynaptic membrane; P:chloride transport
Contig39275	8	1	1.67344	4.78386e-08	1.97066e-06	4.78386e-08	1.97066e-06	-2.58803	2.18587e-07	3.25449e-05	-3.22952	2.62209e-08	3.30218e-06	-2.78264	1.40332e-07	8.99646e-06	-2.2018	4.34136e-06	0.000123951	-1.24787	0.190713	0.587953	-1.0752	0.658803	0.865528	1.17541	0.315522	0.610579	down1.5	down1.5	down1.5	down1.5	XXX	XXX	XXX	2.62376	1.24675	0.918713	1.16662	1.44823	1558	calcium-transporting atpase sarcoplasmic endoplasmic reticulum type (calcium pump)	0	P:calcium ion transport; P:auxin biosynthetic process; C:integral to membrane; C:membrane; P:cation transport; F:ATPase activity, coupled to transmembrane movement of ions, phosphorylative mechanism; P:ion transport; F:hydrolase activity; P:transport; F:nucleotide binding; F:ATP binding; P:ATP biosynthetic process; F:catalytic activity; F:calcium-transporting ATPase activity; P:metabolic process;…
Contig39459	8	1	-0.0210482	9.57583e-08	3.47896e-06	9.57583e-08	3.47896e-06	-4.39312	1.02536e-07	1.78371e-05	-3.92201	5.94931e-07	3.76853e-05	-4.54865	1.60189e-07	9.91058e-06	-2.60431	9.02304e-05	0.00137425	1.12012	0.707214	0.920176	-1.0354	0.909466	0.97001	1.68686	0.0652334	0.25797	down1.5	down1.5	down1.5	down1.5	XXX	XXX	XXX	1.11606	-1.02981	-0.841024	-1.04781	-0.260475	1419	cys-loop ligand gated ion channel subunit	3.21e-96	F:extracellular ligand-gated ion channel activity; P:chloride transport; P:response to amino acid stimulus; F:ion channel activity; C:chloride channel complex; C:integral to membrane; C:membrane; C:synapse; F:receptor activity; F:extracellular-glycine-gated chloride channel activity; P:central nervous system development; F:chloride channel activity; C:cell junction; P:regulation of neuron differe…
Contig39517	8	1	4.48697	0.0217023	0.0767626	0.0217023	0.0767626	-1.2703	0.0045772	0.0803362	-1.24331	0.010891	0.065771	-1.19433	0.0371218	0.136532	-1.26616	0.00603872	0.0347868	1.02171	0.801666	0.951726	1.0636	0.469085	0.760881	1.00327	0.969701	0.98882	XXX	XXX	XXX	down	XXX	XXX	XXX	4.72086	4.38139	4.40873	4.47312	4.38173	692	hypothetical protein [Schistosoma mansoni]	1.87e-07
Contig3993	8	1	1.79856	0.00574547	0.0280814	0.00574547	0.0280814	-1.49214	0.00593462	0.0945917	-1.72356	0.000792959	0.00997838	-1.57738	0.00304848	0.0230004	-1.46886	0.0102643	0.0513327	-1.1551	0.34687	0.735573	-1.05713	0.711731	0.890107	1.01585	0.91724	0.968296	XXX	down1.5	down1.5	XXX	XXX	XXX	XXX	2.1957	1.58599	1.46156	1.58769	1.69045	367	---NA---	0
Contig40033	8	1	2.79584	4.52053e-09	3.27348e-07	4.52053e-09	3.27348e-07	-1.96524	1.1116e-08	3.19079e-06	-2.11726	3.83962e-09	8.37932e-07	-2.0377	7.58925e-09	1.04862e-06	-1.75856	5.46849e-07	2.46098e-05	-1.07735	0.530121	0.845381	-1.03687	0.757634	0.911759	1.11753	0.341421	0.633013	down1.5	down1.5	down1.5	down1.5	XXX	XXX	XXX	3.48817	2.52942	2.41628	2.46097	2.68323	755	innexin unc-9	9.48e-115	C:gap junction
Contig4019	8	1	-0.28161	0.000228977	0.00207028	0.000228977	0.00207028	-2.80486	0.000275898	0.0107729	-3.13913	0.000194189	0.003381	-3.1084	0.000191187	0.00275388	-2.77026	0.000564077	0.00583245	-1.11918	0.716702	0.923843	-1.10822	0.737367	0.903302	1.01249	0.967957	0.988115	down1.5	down1.5	down1.5	down1.5	XXX	XXX	XXX	0.659525	-0.807346	-1.0027	-0.973943	-0.825096	893	---NA---	0
Contig4030	8	1	5.95968	2.38903e-10	3.52404e-08	2.38903e-10	3.52404e-08	-1.45101	3.01583e-06	0.000280966	-1.53814	8.42126e-08	7.89171e-06	-1.63298	1.11511e-09	2.48458e-07	-1.54987	5.31238e-08	3.99205e-06	-1.06004	0.467855	0.813334	-1.12541	0.141716	0.443725	-1.06813	0.412866	0.694337	down	down1.5	down1.5	down1.5	XXX	XXX	XXX	6.4325	5.89589	5.81108	5.72498	5.8004	1494	carboxypeptidase h	1.81e-81	F:hydrolase activity; F:zinc ion binding; F:metallopeptidase activity; C:cellular_component; F:peptidase activity; P:proteolysis; F:metal ion binding; F:metallocarboxypeptidase activity; F:carboxypeptidase activity
Contig40579	8	1	0.835914	0.00502977	0.0251979	0.00502977	0.0251979	-1.8935	0.000901287	0.0261776	-1.6636	0.00981323	0.0615248	-1.83047	0.00226574	0.0185707	-1.55551	0.024334	0.0944717	1.13819	0.530668	0.845587	1.03444	0.870172	0.954807	1.21729	0.338374	0.630485	down1.5	XXX	down1.5	XXX	XXX	XXX	XXX	1.32483	0.449052	0.626959	0.475005	0.674616	1492	amiloride-sensitive sodium channel-related	5.34e-49	F:sodium channel activity; C:integral to membrane; P:sodium ion transport; C:membrane; F:ion channel activity; P:ion transport; P:transport
Contig40630	8	1	2.70657	0.0201058	0.0725577	0.0201058	0.0725577	-1.42455	0.00199829	0.0459707	-1.34772	0.0109833	0.0661403	-1.31937	0.0174302	0.0808781	-1.28136	0.0348685	0.121089	1.05701	0.639711	0.891753	1.07972	0.514414	0.787538	1.11175	0.371882	0.659959	down	XXX	XXX	XXX	XXX	XXX	XXX	3.01276	2.50137	2.58677	2.62447	2.6661	2245	regulating synaptic membrane exocytosis isoform cra_a	1.8e-41	C:synapse; C:cell junction; P:neurotransmitter transport; F:zinc ion binding; F:Rab GTPase binding; P:exocytosis; C:protein complex; P:intracellular protein transport; P:insulin secretion; F:protein heterodimerization activity; F:protein binding; P:calcium ion-dependent exocytosis; F:metal ion binding; P:cAMP-mediated signaling; F:protein domain specific binding; C:plasma membrane; C:presynaptic …
Contig4067	8	1	3.37515	4.23475e-09	3.11611e-07	4.23475e-09	3.11611e-07	-1.53889	5.8736e-06	0.00048609	-1.75565	3.57904e-08	4.30322e-06	-1.99301	1.49522e-09	3.17604e-07	-1.89077	6.13467e-09	8.21272e-07	-1.14085	0.187045	0.584335	-1.2951	0.0101957	0.089963	-1.22866	0.0420527	0.197216	down1.5	down1.5	down1.5	down1.5	XXX	XXX	XXX	3.98393	3.34633	3.16965	2.9783	3.06515	385	---NA---	0
Contig40672	8	1	-1.14844	0.00315478	0.0174631	0.00315478	0.0174631	-4.8797	0.000314744	0.0119528	-2.94858	0.00652697	0.0466283	-2.91565	0.00642977	0.0397642	-2.34687	0.0220884	0.0881792	1.65493	0.269755	0.668606	1.67362	0.253748	0.587062	2.07924	0.102216	0.333826	down1.5	down1.5	down1.5	XXX	XXX	XXX	XXX	-0.530204	-2.55325	-2.00818	-1.91374	-1.77638	2004	homeobox protein six1	3.65e-115	P:protein import into nucleus; P:mesenchymal to epithelial transition involved in metanephros morphogenesis; F:sequence-specific DNA binding; P:positive regulation of transcription from RNA polymerase II promoter; F:transcription factor activity; C:nucleus; F:DNA binding; F:transcription regulator activity; P:embryonic skeletal system morphogenesis; P:multicellular organismal development; P:metan…
Contig4086	8	1	2.1746	2.51352e-08	1.1845e-06	2.51352e-08	1.1845e-06	-2.31442	1.42719e-08	3.85365e-06	-1.94967	5.98355e-07	3.77521e-05	-2.07167	1.72778e-07	1.0421e-05	-2.2767	3.86753e-08	3.19241e-06	1.18709	0.218822	0.619632	1.11717	0.428058	0.733268	1.01657	0.908821	0.964339	down1.5	down1.5	down1.5	down1.5	XXX	XXX	XXX	2.95179	1.74082	1.98212	1.91382	1.76998	328	---NA---	0
Contig4088	8	1	-0.669472	0.0180842	0.0671797	0.0180842	0.0671797	-2.19805	0.00995691	0.133129	-2.50261	0.0058723	0.0432509	-2.32698	0.00883361	0.0498274	-2.30761	0.0104413	0.0519325	-1.13856	0.702792	0.917849	-1.05866	0.86383	0.952266	-1.04984	0.885927	0.954637	XXX	down1.5	down1.5	XXX	XXX	XXX	XXX	-0.0278626	-1.09406	-1.34319	-1.2351	-1.28241	364	---NA---	0
Contig41244	8	1	-0.360234	0.00968619	0.041864	0.00968619	0.041864	-2.3485	0.0258449	0.233454	-1.16912	0.647978	0.811519	-4.2183	0.00247573	0.0198166	-2.714	0.0189144	0.0790362	2.00878	0.0691184	0.366634	-1.79617	0.204032	0.530899	-1.15563	0.732803	0.889503	XXX	XXX	down1.5	XXX	XXX	XXX	XXX	0.244692	-2.48968	-0.0569111	-1.76901	-1.27941	792	protein tyrosine receptor v	6.73e-09
Contig41348	8	1	3.14412	3.65976e-07	1.0131e-05	3.65976e-07	1.0131e-05	-1.89477	1.03007e-07	1.78371e-05	-1.62768	6.09526e-06	0.000227676	-1.86933	2.08088e-07	1.19893e-05	-1.55908	2.0445e-05	0.000423825	1.16409	0.15305	0.535287	1.01361	0.899856	0.965751	1.21532	0.0673717	0.262902	down1.5	down1.5	down1.5	down1.5	XXX	XXX	XXX	3.7219	2.79655	3.01733	2.82924	3.08854	1014	1020hh-1 protein	4.67e-25
Contig41445	8	1	3.04046	0.000167865	0.00159896	0.000167865	0.00159896	-1.33489	0.00525741	0.0874735	-1.5593	4.05887e-05	0.0010125	-1.522	9.2129e-05	0.00155807	-1.31036	0.0114803	0.0557005	-1.16811	0.151638	0.532895	-1.14017	0.222364	0.552272	1.01872	0.862545	0.944802	XXX	down1.5	down1.5	XXX	XXX	XXX	XXX	3.42093	2.98986	2.7768	2.81407	3.02829	1669	dusty protein kinase	1.1e-05	F:transferase activity; P:auxin biosynthetic process; F:protein serine/threonine kinase activity; F:protein kinase activity; P:protein amino acid phosphorylation; F:nucleotide binding; C:cytoplasm; F:ATP binding; F:kinase activity; F:protein tyrosine kinase activity; F:protein binding
Contig41454	8	1	1.57823	0.000563993	0.00432386	0.000563993	0.00432386	-1.80232	0.000201502	0.00842552	-1.78547	0.000360602	0.00545819	-1.74121	0.00051072	0.00598036	-1.69254	0.000917482	0.00858444	1.00944	0.954659	0.989801	1.03509	0.832702	0.940162	1.06486	0.702426	0.874306	down1.5	down1.5	down1.5	down1.5	XXX	XXX	XXX	2.09957	1.25291	1.30231	1.35455	1.38651	1642	dopamine receptor 2	2.63e-52	F:transferase activity; C:integral to membrane; C:membrane; F:adrenoceptor activity; F:G-protein coupled receptor activity; F:non-membrane spanning protein tyrosine kinase activity; P:signal transduction; F:receptor activity; F:signal transducer activity; P:G-protein coupled receptor protein signaling pathway; C:plasma membrane
Contig41533	8	1	-0.0317258	0.0110427	0.0462912	0.0110427	0.0462912	-2.47698	0.000861591	0.0253545	-1.92459	0.0113672	0.0677228	-1.75152	0.0252846	0.104096	-1.80845	0.0209386	0.0847921	1.28702	0.363061	0.748658	1.41419	0.199222	0.524845	1.36967	0.255866	0.548737	down1.5	XXX	XXX	XXX	XXX	XXX	XXX	0.559796	-0.775785	-0.371499	-0.317415	-0.309876	461	---NA---	0
Contig41574	8	1	2.88491	7.29402e-05	0.00079508	7.29402e-05	0.00079508	-1.57442	3.0022e-05	0.0018574	-1.34421	0.00729706	0.0501832	-1.53782	0.000109759	0.00178699	-1.50164	0.000291873	0.00347781	1.17126	0.158355	0.5437	1.0238	0.835188	0.940925	1.04846	0.678265	0.862999	down1.5	XXX	down1.5	down1.5	XXX	XXX	XXX	3.30957	2.64627	2.88099	2.68632	2.71776	575	im:7136726 isoform 1	9.67e-26	P:biological_process; C:cellular_component
Contig41645	8	1	4.76044	0.00918888	0.0401944	0.00918888	0.0401944	-1.30739	0.0011365	0.0307979	-1.26419	0.00491157	0.0382155	-1.19478	0.0317997	0.122257	-1.24818	0.00793904	0.0425095	1.03417	0.686578	0.913036	1.09425	0.276891	0.609486	1.04744	0.578625	0.806695	down	down	XXX	down	XXX	XXX	XXX	5.01218	4.61899	4.67189	4.74956	4.68543	1875	cyclin-dependent kinase-like 4	6.35e-122	F:kinase activity; F:protein kinase activity; F:ATP binding; F:nucleotide binding; P:protein amino acid phosphorylation; P:auxin biosynthetic process; F:protein serine/threonine kinase activity
Contig41650	8	1	4.74578	2.83305e-08	1.29693e-06	2.83305e-08	1.29693e-06	-1.57078	7.3729e-08	1.36579e-05	-1.67587	1.18813e-08	1.87406e-06	-1.52796	3.01147e-07	1.59235e-05	-1.57535	8.78136e-08	5.86566e-06	-1.0669	0.440075	0.796339	1.02802	0.739981	0.904657	-1.00291	0.972367	0.989637	down1.5	down1.5	down1.5	down1.5	XXX	XXX	XXX	5.23774	4.58886	4.50006	4.63297	4.59001	850	neuronal calcium sensor 2	1.46e-64	F:calcium ion binding
Contig41684	8	1	4.40579	0.000234496	0.00211119	0.000234496	0.00211119	-1.28799	0.00311947	0.0617344	-1.03336	0.702409	0.846899	-1.36118	0.000411982	0.00505646	-1.01803	0.835783	0.911352	1.24641	0.010313	0.123998	-1.05683	0.526044	0.794125	1.26518	0.00635504	0.0558577	XXX	XXX	down	XXX	XXX	XXX	XXX	4.56417	4.19517	4.51695	4.1239	4.53479	904	---NA---	0
Contig42142	8	1	1.2187	0.00916149	0.0401297	0.00916149	0.0401297	-1.66336	0.00308192	0.0611814	-1.75404	0.00210551	0.0206147	-1.33416	0.0937706	0.248728	-1.62383	0.00673398	0.0377079	-1.05451	0.772509	0.942222	1.24675	0.209788	0.538446	1.02435	0.895675	0.959027	XXX	down1.5	XXX	down1.5	XXX	XXX	XXX	1.67887	0.865371	0.834261	1.2586	0.937026	750	tpa_inf: secreted peptide prohormone-14	1.59e-29
Contig4228	8	1	1.68306	1.7845e-06	3.70892e-05	1.7845e-06	3.70892e-05	-2.08588	7.64508e-06	0.000605939	-2.5546	6.69711e-07	4.15952e-05	-2.1092	9.7006e-06	0.000247859	-2.23392	4.92283e-06	0.00013734	-1.22471	0.215097	0.615064	-1.01118	0.943837	0.981639	-1.07097	0.6715	0.859662	down1.5	down1.5	down1.5	down1.5	XXX	XXX	XXX	2.46839	1.4013	1.09168	1.39056	1.32725	419	---NA---	0
Contig42361	8	1	3.92518	5.30084e-06	9.03183e-05	5.30084e-06	9.03183e-05	-1.40338	0.000142239	0.00641929	-1.49159	1.2081e-05	0.000392781	-1.50412	7.34842e-06	0.000200458	-1.42521	0.000106116	0.00156169	-1.06286	0.506083	0.831693	-1.07179	0.447809	0.745629	-1.01556	0.866355	0.945984	down	down	down1.5	down	XXX	XXX	XXX	4.33606	3.84068	3.75511	3.73151	3.81813	1304	transmembrane protein 184b	5.86e-118	C:integral to membrane
Contig42373	8	1	1.6905	8.67205e-07	2.04069e-05	8.67205e-07	2.04069e-05	-2.58252	8.33212e-08	1.5084e-05	-1.67348	0.000555607	0.00761081	-1.92634	1.42866e-05	0.000336935	-2.11309	3.6013e-06	0.000106839	1.54321	0.00686827	0.0956373	1.34064	0.0705504	0.301526	1.22216	0.228426	0.519143	down1.5	down1.5	down1.5	down1.5	XXX	XXX	XXX	2.39585	1.0259	1.64774	1.45764	1.32133	1274	protein disulfide isomerase	5.89e-14	F:transferase activity; C:melanosome; C:cell surface; P:peptidyl-proline hydroxylation to 4-hydroxy-L-proline; F:protein disulfide isomerase activity; F:transferase activity, transferring glycosyl groups; C:ER-Golgi intermediate compartment; C:microsome; C:extracellular region; C:endoplasmic reticulum lumen; F:protein binding; F:isomerase activity; F:dolichyl-diphosphooligosaccharide-protein glyc…
Contig42431	8	1	0.604899	0.000478244	0.00378861	0.000478244	0.00378861	-2.19928	0.000128954	0.00591186	-1.74628	0.00774938	0.0522784	-2.17119	0.00030176	0.00395692	-1.48598	0.0542374	0.163628	1.25941	0.30072	0.698719	1.01294	0.955484	0.985807	1.48003	0.0731046	0.276304	down1.5	XXX	down1.5	XXX	XXX	XXX	XXX	1.17423	-0.0138843	0.387896	0.0884577	0.584142	1902	hypothetical protein [Schistosoma mansoni]	1.3e-07
Contig4259	8	1	2.94648	1.48561e-09	1.36805e-07	1.48561e-09	1.36805e-07	-2.54838	1.89535e-09	9.14996e-07	-2.57601	2.69544e-09	6.81604e-07	-2.23842	2.62554e-08	2.65572e-06	-2.32816	1.57118e-08	1.67232e-06	-1.01084	0.925879	0.982488	1.13847	0.252932	0.58652	1.09459	0.432996	0.710281	down1.5	down1.5	down1.5	down1.5	XXX	XXX	XXX	3.83827	2.49551	2.46067	2.67474	2.62655	385	---NA---	0
Contig42616	8	1	5.46729	1.15609e-09	1.13339e-07	1.15609e-09	1.13339e-07	-1.56299	1.40731e-08	3.84604e-06	-1.64693	2.79281e-09	6.84496e-07	-1.56546	1.62309e-08	1.78944e-06	-1.75474	4.12724e-10	1.22899e-07	-1.0537	0.511959	0.835614	-1.00158	0.984129	0.995185	-1.12268	0.149184	0.41333	down1.5	down1.5	down1.5	down1.5	XXX	XXX	XXX	5.99595	5.34836	5.27721	5.35083	5.18509	451	---NA---	0
Contig42675	8	1	4.83228	0.00152672	0.00975035	0.00152672	0.00975035	-1.33134	0.000465556	0.0159672	-1.25745	0.00552516	0.0414803	-1.34021	0.000403029	0.00496762	-1.28112	0.00282008	0.019722	1.05876	0.489108	0.823249	-1.00666	0.935988	0.978877	1.0392	0.642936	0.843503	down	down	down	down	XXX	XXX	XXX	5.12378	4.70827	4.79038	4.70092	4.76677	1067	beta-2 adrenergic partial	2.01e-22	C:integral to membrane; C:nuclear origin of replication recognition complex; F:DNA binding; P:DNA replication; F:G-protein coupled receptor activity; F:RNA-directed DNA polymerase activity; F:RNA binding; P:RNA-dependent DNA replication; P:signal transduction; F:receptor activity; F:signal transducer activity; P:G-protein coupled receptor protein signaling pathway
Contig42823	8	1	-0.171108	1.10208e-11	3.81678e-09	1.10208e-11	3.81678e-09	-193.858	2.86588e-10	2.22714e-07	-85.5937	1.74005e-09	4.86327e-07	-596.273	5.43814e-10	1.48094e-07	-146.023	1.42749e-09	2.65201e-07	2.26486	0.394283	0.770595	-3.07583	0.311237	0.64094	1.32758	0.787652	0.914217	down1.5	down1.5	down1.5	down1.5	XXX	XXX	XXX	1.95519	-5.58155	-5.14335	-6.25365	-5.43483	1217	---NA---	0
Contig42918	8	1	4.69361	1.39955e-07	4.74387e-06	1.39955e-07	4.74387e-06	-1.39784	4.62388e-05	0.00259377	-1.47303	3.65452e-06	0.000151418	-1.51445	6.85693e-07	3.01762e-05	-1.49796	1.51738e-06	5.37785e-05	-1.05379	0.531663	0.84568	-1.08342	0.338335	0.663917	-1.07162	0.41104	0.692892	down	down	down1.5	down	XXX	XXX	XXX	5.11502	4.62726	4.55514	4.51146	4.53225	689	major facilitator superfamily transporter	1.96e-49	P:transmembrane transport
Contig42923	8	1	0.852436	0.0172919	0.0649632	0.0172919	0.0649632	-1.70589	0.00536964	0.0886243	-1.59291	0.0190347	0.0957049	-1.79407	0.00374467	0.0267437	-1.29086	0.188285	0.373933	1.07093	0.737273	0.930966	-1.05169	0.806489	0.930597	1.32152	0.162038	0.432585	XXX	XXX	down1.5	XXX	XXX	XXX	XXX	1.27659	0.472878	0.579306	0.384114	0.863278	925	ras gtp exchange	8.1e-83	F:ATP binding; P:regulation of small GTPase mediated signal transduction; F:transferase activity; P:small GTPase mediated signal transduction; F:Rho guanyl-nucleotide exchange factor activity; P:regulation of Rho protein signal transduction; F:guanyl-nucleotide exchange factor activity; C:intracellular
Contig4297	8	1	-1.39728	0.00598985	0.0290176	0.00598985	0.0290176	-4.98549	0.00263501	0.0551259	1.14799	0.709821	0.851447	-2.86395	0.029569	0.115911	-1.41237	0.398266	0.593746	5.72327	0.00119124	0.029309	1.74078	0.343887	0.668984	3.52989	0.0216171	0.128837	XXX	XXX	XXX	XXX	up1.5	XXX	XXX	-1.15814	-4.19508	-1.11806	-2.78966	-1.6821	895	---NA---	0
Contig4318	8	1	3.69755	0.0240345	0.0828775	0.0240345	0.0828775	-1.29067	0.00582277	0.0934636	-1.24852	0.0187171	0.0947986	-1.16509	0.102569	0.263587	-1.30887	0.00473837	0.029246	1.03377	0.725178	0.926151	1.10779	0.274353	0.60679	-1.0141	0.883296	0.953701	XXX	XXX	XXX	down	XXX	XXX	XXX	3.92919	3.56971	3.61959	3.72202	3.55072	1038	adp-ribosylation factor-like protein 3	8.57e-71	C:membrane; C:spindle; C:nucleus; C:Golgi membrane; F:nucleotide binding; C:cytoplasm; F:GTP binding; C:Golgi apparatus; P:cell division; C:intracellular; P:small GTPase mediated signal transduction; P:cell cycle; C:cytoskeleton
Contig43196	8	1	1.252	2.31518e-09	1.8963e-07	2.31518e-09	1.8963e-07	-5.74645	5.93536e-09	1.98604e-06	-5.02229	3.45581e-08	4.1708e-06	-6.44736	5.64473e-09	8.52382e-07	-2.95088	4.06732e-06	0.000117385	1.14419	0.544383	0.852543	-1.12197	0.615498	0.843713	1.94737	0.00360887	0.037352	down1.5	down1.5	down1.5	down1.5	XXX	XXX	up1.5	2.56037	0.0828766	0.225276	-0.0627691	0.926706	2307	low-density lipoprotein receptor	5.05e-47	P:angiogenesis; F:receptor activity; P:cell adhesion; C:extracellular matrix; P:skeletal muscle tissue development
Contig43224	8	1	0.622431	8.87204e-06	0.000138773	8.87204e-06	0.000138773	-3.02223	4.4372e-06	0.000385227	-3.082	7.44616e-06	0.00026899	-2.65378	2.97914e-05	0.00062162	-1.97161	0.00101106	0.00921466	-1.01978	0.933884	0.984789	1.13884	0.571085	0.820561	1.53287	0.0554505	0.233792	down1.5	down1.5	down1.5	down1.5	XXX	XXX	XXX	1.49317	-0.173949	-0.103076	0.0973705	0.548525	1563	catalase	0	P:UV protection; C:cytosol; F:heme binding; F:iron ion binding; F:acyltransferase activity; C:plasma membrane; P:triglyceride metabolic process; C:mitochondrial intermembrane space; P:hydrogen peroxide catabolic process; C:endoplasmic reticulum; P:positive regulation of cell division; P:response to reactive oxygen species; F:catalase activity; P:acyl-CoA metabolic process; P:hemoglobin metabolic …
Contig43259	8	1	-0.257761	0.000247714	0.00221145	0.000247714	0.00221145	-3.22232	0.000161797	0.00715005	-3.49651	0.000156393	0.00285723	-3.14227	0.000288286	0.00381452	-2.37519	0.00284505	0.0198313	-1.08509	0.799325	0.951406	1.02548	0.9344	0.978386	1.35666	0.311581	0.606883	down1.5	down1.5	down1.5	down1.5	XXX	XXX	XXX	0.688762	-0.972695	-1.15783	-0.969396	-0.633566	1159	gpcr class a orphan receptor 18 (agap005002-pb)	3.08e-59	F:receptor activity; F:signal transducer activity; F:G-protein coupled receptor activity; C:integral to membrane; P:signal transduction; P:G-protein coupled receptor protein signaling pathway
Contig43428	8	1	3.28915	0.0190633	0.0698395	0.0190633	0.0698395	-1.40374	0.00154504	0.0383098	-1.14256	0.186578	0.404213	-1.26336	0.0216432	0.0938226	-1.12808	0.234155	0.42902	1.2286	0.0421947	0.283125	1.11111	0.300517	0.630853	1.24436	0.0316584	0.164676	down	XXX	XXX	XXX	XXX	XXX	XXX	3.51113	2.98831	3.31116	3.17088	3.3371	1351	coiled-coil domain containing 39	5.49e-66
Contig43504	8	1	4.26273	1.1135e-18	3.54785e-14	1.1135e-18	3.54785e-14	-7.2189	1.069e-16	3.40605e-12	-8.04229	7.6245e-17	2.42932e-12	-8.09722	6.89572e-17	2.19712e-12	-8.75303	4.72836e-17	1.50655e-12	-1.11406	0.277071	0.676266	-1.12167	0.245906	0.578942	-1.21252	0.0562312	0.235742	down1.5	down1.5	down1.5	down1.5	XXX	XXX	XXX	5.98413	3.13882	2.98265	2.97766	2.84705	3549	protein	3.85e-28	C:integral to membrane; F:hydrolase activity; F:G-protein coupled receptor activity; F:aspartic-type endopeptidase activity; P:signal transduction; F:peptidase activity; F:receptor activity; P:proteolysis; F:signal transducer activity; P:cell redox homeostasis; P:G-protein coupled receptor protein signaling pathway
Contig43525	8	1	-0.720891	2.16196e-09	1.81275e-07	2.16196e-09	1.81275e-07	-381.848	1.32828e-08	3.71243e-06	-381.848	4.06926e-08	4.62395e-06	-101.698	5.47863e-08	4.53403e-06	-381.848	4.70228e-08	3.6889e-06	0	1	1	3.75471	0.19508	0.519614	0	1	1	down1.5	down1.5	down1.5	down1.5	XXX	XXX	XXX	1.31238	-6.25365	-6.25365	-5.50932	-6.25365	768	phospholipid scramblase 2-like	1.31e-18
Contig4363	8	1	4.01116	1.06081e-05	0.000161257	1.06081e-05	0.000161257	-1.44887	4.18197e-05	0.00239651	-1.56348	5.48023e-06	0.000208118	-1.45517	4.43648e-05	0.000860124	-1.5874	3.82633e-06	0.000111951	-1.07911	0.402456	0.77564	-1.00435	0.961627	0.987899	-1.09562	0.318424	0.613213	down	down1.5	down	down1.5	XXX	XXX	XXX	4.45746	3.92554	3.81021	3.9203	3.79069	1431	erythrocyte membrane protein	1.38e-06	F:transferase activity; P:auxin biosynthetic process; F:ubiquitin thiolesterase activity; F:protein serine/threonine kinase activity; F:protein kinase activity; P:protein amino acid phosphorylation; F:nucleotide binding; F:zinc ion binding; F:ATP binding; F:kinase activity; P:ubiquitin-dependent protein catabolic process; F:N-acetyltransferase activity; F:peptidase activity; F:protein binding; P:…
Contig43715	8	1	0.80257	0.0102002	0.0435596	0.0102002	0.0435596	-1.79142	0.00253693	0.0539459	-1.80586	0.00350291	0.0302301	-1.69416	0.00787973	0.0460077	-1.48653	0.0456552	0.145266	-1.00806	0.969281	0.993701	1.05741	0.785667	0.923174	1.2051	0.363695	0.652641	XXX	down1.5	down1.5	XXX	XXX	XXX	XXX	1.30013	0.410387	0.400908	0.4551	0.725064	609	---NA---	0
Contig43798	8	1	3.60503	4.26126e-07	1.14383e-05	4.26126e-07	1.14383e-05	-1.61895	1.60806e-06	0.000170787	-1.70077	6.06515e-07	3.8116e-05	-1.76648	2.23959e-07	1.26745e-05	-1.64763	1.52951e-06	5.4028e-05	-1.05054	0.610051	0.88237	-1.09113	0.367374	0.687144	-1.01772	0.856325	0.941648	down1.5	down1.5	down1.5	down1.5	XXX	XXX	XXX	4.15208	3.45744	3.38854	3.34579	3.44384	341	tpa_inf: secreted peptide prohormone-13	3.05e-36
Contig43852	8	1	-0.198276	0.0064803	0.030791	0.0064803	0.030791	-2.63728	0.00029887	0.0114868	-1.7104	0.0431351	0.163654	-1.88672	0.0169835	0.0794279	-1.82245	0.0259194	0.0986791	1.5419	0.136974	0.508996	1.39781	0.250731	0.584214	1.4471	0.21114	0.499229	down1.5	XXX	XXX	XXX	XXX	XXX	XXX	0.378119	-1.06221	-0.400473	-0.617743	-0.539138	647	---NA---	0
Contig43921	8	1	2.41144	0.0186876	0.0688032	0.0186876	0.0688032	-1.38757	0.00757459	0.111639	-1.47467	0.00263818	0.0243858	-1.33373	0.0220059	0.0949145	-1.35223	0.0175117	0.0750463	-1.06277	0.634714	0.890654	1.04037	0.754039	0.910011	1.02613	0.839765	0.935685	XXX	down	XXX	XXX	XXX	XXX	XXX	2.75159	2.26914	2.17503	2.34424	2.30748	944	riken cdna 0610037p05 gene	3.03e-24	P:microtubule anchoring; C:centrosome
Contig43926	8	1	3.52663	0.00028772	0.00250474	0.00028772	0.00250474	-1.49266	3.56834e-05	0.00213311	-1.38265	0.00080017	0.0100414	-1.3927	0.000588137	0.00665692	-1.36467	0.00133205	0.0112697	1.07957	0.432371	0.791866	1.07178	0.475859	0.764552	1.09379	0.359124	0.649178	down	down	down	down	XXX	XXX	XXX	3.89091	3.28694	3.43077	3.42533	3.43548	1323	isoform cra_a	8.65e-08	P:biological_process; C:cellular_component
Contig43966	8	1	3.07877	0.000658629	0.00490883	0.000658629	0.00490883	-1.3466	0.00377723	0.070628	-1.52453	8.37921e-05	0.00177986	-1.24164	0.0380591	0.138746	-1.43157	0.000811922	0.00783173	-1.13213	0.248592	0.650085	1.08454	0.438046	0.739278	-1.06309	0.569227	0.800768	XXX	down1.5	XXX	down	XXX	XXX	XXX	3.40125	2.97736	2.8131	3.09929	2.90479	1074	phosphatidylserine receptor-like	1.76e-76
Contig44052	8	1	-0.0823598	0.0257357	0.0869833	0.0257357	0.0869833	-2.0519	0.0044634	0.0787447	-1.76335	0.0282605	0.124774	-1.99702	0.00838198	0.0480682	-1.72787	0.035578	0.122643	1.16364	0.579918	0.868092	1.02748	0.922413	0.974499	1.18753	0.532931	0.778589	XXX	XXX	down1.5	XXX	XXX	XXX	XXX	0.476666	-0.548992	-0.505063	-0.511202	-0.353839	963	phospholipid scramblase 1-like	6.15e-20	C:integral to membrane; C:membrane
Contig4420	8	1	1.57321	8.82466e-08	3.24414e-06	8.82466e-08	3.24414e-06	-2.46935	2.95544e-07	4.18516e-05	-2.85005	8.37235e-08	7.86902e-06	-2.52793	3.61004e-07	1.84924e-05	-2.43354	7.52469e-07	3.10157e-05	-1.15417	0.402731	0.775808	-1.02372	0.888119	0.961001	1.01472	0.931064	0.974366	down1.5	down1.5	down1.5	down1.5	XXX	XXX	XXX	2.46888	1.13092	0.977015	1.15424	1.2012	368	---NA---	0
Contig44444	8	1	1.49069	1.95456e-15	6.91957e-12	1.95456e-15	6.91957e-12	-2066.49	6.04123e-14	3.84971e-10	-129.739	5.11371e-13	1.35777e-09	-223.317	2.91881e-13	6.19995e-10	-126.193	6.10599e-13	1.26759e-09	15.928	0.0107442	0.12726	9.25359	0.0451356	0.231894	16.3756	0.0101246	0.0772286	down1.5	down1.5	down1.5	down1.5	XXX	XXX	XXX	3.75908	-6.25365	-3.96567	-4.51861	-3.93749	1284	beta-arrestin 1	9.89e-86	F:molecular_function; P:sensory perception; P:signal transduction; P:regulation of smoothened signaling pathway; C:cellular_component
Contig44448	8	1	3.30204	0.00221459	0.0131767	0.00221459	0.0131767	-1.47449	0.000270837	0.0106014	-1.21893	0.0473783	0.173584	-1.40317	0.0011923	0.0114528	-1.34289	0.00382104	0.0249011	1.20966	0.0591951	0.338401	1.05083	0.626346	0.84923	1.098	0.361095	0.650626	down	XXX	down	down	XXX	XXX	XXX	3.62611	3.04226	3.33707	3.14743	3.20701	762	chromosome 9 open reading frame 135	3.92e-23	C:integral to membrane; C:membrane
Contig45128	8	1	5.56696	0.000125231	0.00124623	0.000125231	0.00124623	-1.53845	2.67675e-05	0.00169794	-1.47798	8.36233e-05	0.00177746	-1.42514	0.000217283	0.00304981	-1.42481	0.000227989	0.00285093	1.04092	0.613604	0.883525	1.07951	0.334069	0.660623	1.07976	0.334764	0.627243	down1.5	down	down	down	XXX	XXX	XXX	5.98357	5.34692	5.42266	5.47252	5.47251	3411	subfamily s8b non-peptidase homologue (s08 family)	0	P:proteolysis; F:serine-type endopeptidase activity; F:serine-type peptidase activity; F:hydrolase activity; F:peptidase activity
Contig45357	8	1	0.402082	0.000199706	0.0018424	0.000199706	0.0018424	-2.69403	6.15098e-05	0.0032773	-2.53583	0.000190547	0.00334123	-2.06167	0.00145097	0.0133115	-2.43251	0.000303494	0.00358411	1.06239	0.807215	0.95268	1.30672	0.261232	0.594485	1.10751	0.67998	0.863856	down1.5	down1.5	down1.5	down1.5	XXX	XXX	XXX	1.20421	-0.189121	-0.134384	0.0969637	-0.0850428	1117	estradiol 17-beta-dehydrogenase 12-b	2.38e-45	F:estradiol 17-beta-dehydrogenase activity; P:extracellular matrix organization; C:integral to membrane; C:membrane; P:lipid biosynthetic process; P:oxidation reduction; C:extracellular matrix; F:oxidoreductase activity; F:collagen binding; F:catalytic activity; F:fibronectin binding; P:positive regulation of cell-substrate adhesion; F:heparin binding; C:endoplasmic reticulum; P:metabolic process…
Contig4586	8	1	2.19439	0.00110044	0.00744582	0.00110044	0.00744582	-1.48255	0.00223202	0.0495586	-1.61642	0.000369419	0.00555995	-1.64212	0.000254217	0.00344821	-1.43951	0.00626065	0.0357293	-1.0903	0.5269	0.84341	-1.10764	0.452007	0.749358	1.0299	0.827665	0.931632	down	down1.5	down1.5	down	XXX	XXX	XXX	2.61034	2.07225	1.94669	1.9268	2.09754	483	serine-rich adhesin for platelets precursor (staphylococcus aureus surface protein a)	9.45e-09
Contig4607	8	1	-0.953039	1.85397e-08	9.49699e-07	1.85397e-08	9.49699e-07	-311.358	8.27097e-08	1.50588e-05	-311.358	2.5392e-07	1.89028e-05	-311.358	2.03567e-07	1.17928e-05	-43.7578	8.0798e-07	3.2753e-05	0	1	1	0	1	1	7.11549	0.0811544	0.292689	down1.5	down1.5	down1.5	down1.5	XXX	XXX	XXX	1.01956	-6.25365	-6.25365	-6.25365	-5.22235	312	---NA---	0
Contig46115	8	1	4.70226	0.000261273	0.00231048	0.000261273	0.00231048	-1.40976	3.33561e-05	0.00202437	-1.35502	0.000287935	0.00456881	-1.28084	0.00298006	0.0226073	-1.2235	0.0157837	0.0696925	1.0404	0.637478	0.891331	1.10065	0.251421	0.584643	1.15224	0.0911158	0.312568	down	down	down	XXX	XXX	XXX	XXX	5.00121	4.49696	4.56582	4.64733	4.7142	1023	calcyphosin-like protein	1.43e-70	F:calcium ion binding; C:cellular_component
Contig46130	8	1	3.42201	0.00234908	0.0138195	0.00234908	0.0138195	-1.42587	0.000252319	0.0100998	-1.22335	0.0397928	0.155472	-1.3803	0.00111129	0.0108231	-1.24772	0.0250952	0.0964748	1.16554	0.121308	0.480378	1.03301	0.744415	0.905972	1.14278	0.1804	0.460126	down	XXX	down	XXX	XXX	XXX	XXX	3.71281	3.207	3.42707	3.25732	3.40296	1008	leucine-rich repeats and guanylate kinase domain containing	7.77e-29	F:kinase activity; F:ATP binding; F:transferase activity; F:nucleotide binding; F:protein binding
Contig46234	8	1	0.289033	1.06832e-11	3.7821e-09	1.06832e-11	3.7821e-09	-27.7467	1.01501e-10	1.04323e-07	-17.8922	1.01749e-09	3.31013e-07	-21.0178	5.16925e-10	1.4322e-07	-13.2902	3.11306e-09	4.74585e-07	1.55078	0.302114	0.700294	1.32015	0.516696	0.788355	2.08776	0.0752595	0.281149	down1.5	down1.5	down1.5	down1.5	XXX	XXX	XXX	2.20977	-3.55694	-2.05974	-2.40238	-1.4952	2210	soluble guanylyl cyclase beta 2 subunit-like	6.7e-57	P:cyclic nucleotide biosynthetic process; F:phosphorus-oxygen lyase activity; F:guanylate cyclase activity; F:heme binding; F:nucleotide binding; P:cGMP biosynthetic process; P:intracellular signaling pathway; F:lyase activity
Contig4648	8	1	1.49121	0.00487569	0.0245845	0.00487569	0.0245845	-1.595	0.00482899	0.0828548	-1.78003	0.001378	0.015092	-1.77514	0.00130349	0.0122549	-1.34493	0.0657231	0.186421	-1.11601	0.518159	0.839413	-1.11294	0.523859	0.792742	1.18593	0.299952	0.593988	XXX	down1.5	down1.5	XXX	XXX	XXX	XXX	1.95167	1.30033	1.12752	1.06221	1.53811	891	---NA---	0
Contig46614	8	1	3.13295	2.08832e-08	1.03642e-06	2.08832e-08	1.03642e-06	-1.81137	2.78366e-08	6.71916e-06	-1.87149	2.01441e-08	2.8129e-06	-1.69809	2.69035e-07	1.4653e-05	-1.80903	5.09618e-08	3.87529e-06	-1.03319	0.760761	0.93744	1.06671	0.540532	0.80211	1.0013	0.990414	0.996475	down1.5	down1.5	down1.5	down1.5	XXX	XXX	XXX	3.75364	2.88766	2.84477	2.98186	2.90211	1670	sjchgc08520 protein	1.58e-28	F:scavenger receptor activity; F:polysaccharide binding; P:immune response
Contig46723	8	1	2.60034	3.93388e-05	0.000473701	3.93388e-05	0.000473701	-1.52437	0.000284592	0.0110581	-1.6424	4.18406e-05	0.00103584	-1.70485	1.02486e-05	0.000257932	-1.35254	0.011192	0.0546595	-1.07743	0.54365	0.852073	-1.1184	0.361266	0.682234	1.12704	0.321862	0.615852	down1.5	down1.5	down1.5	XXX	XXX	XXX	XXX	3.05388	2.43671	2.33726	2.2947	2.62234	878	zinc mym domain containing 1	4.89e-26
Contig46846	8	1	2.12444	0.000112084	0.00113842	0.000112084	0.00113842	-1.69568	6.61507e-05	0.0034666	-1.59788	0.000566499	0.00771643	-1.6422	0.000256367	0.00346557	-1.61653	0.000462575	0.00500461	1.0612	0.670183	0.90485	1.03257	0.817832	0.934138	1.04897	0.7341	0.889993	down1.5	down1.5	down1.5	down1.5	XXX	XXX	XXX	2.64362	1.87072	1.95815	1.92619	1.9457	377	flagellar outer dynein arm light chain 7	1.15e-22	C:cytoplasm; C:cytoplasmic dynein complex; C:flagellum; F:microtubule motor activity; P:microtubule-based movement; C:microtubule
Contig46870	8	1	4.34356	0.000142308	0.00139001	0.000142308	0.00139001	-1.39208	0.000109264	0.00521165	-1.40668	8.91196e-05	0.00185712	-1.36218	0.000367797	0.00462001	-1.23139	0.0162374	0.0710888	-1.01049	0.904817	0.977141	1.02195	0.802806	0.929301	1.13049	0.157807	0.426829	down	down	down	XXX	XXX	XXX	XXX	4.66894	4.18042	4.17221	4.22533	4.3663	639	methylmalonyl epimerase	8.78e-51	P:biological_process; C:cellular_component
Contig46906	8	1	2.63439	0.000257249	0.00228123	0.000257249	0.00228123	-1.5575	0.000189319	0.0080214	-1.7037	3.81288e-05	0.000963411	-1.48996	0.000736763	0.00789067	-1.48677	0.000901357	0.0084817	-1.09387	0.464134	0.811226	1.04533	0.711259	0.889979	1.04758	0.701368	0.874022	down1.5	down1.5	down	down	XXX	XXX	XXX	3.10792	2.46668	2.33238	2.50463	2.51846	1010	hypothetical protein [Schistosoma japonicum]	5.77e-16
Contig46969	8	1	-0.79287	0.00060238	0.00456759	0.00060238	0.00456759	-4.48563	0.000133286	0.00607548	-2.11917	0.0210152	0.10243	-3.68587	0.000706021	0.00764423	-3.50591	0.00114028	0.0100865	2.11669	0.0479962	0.303785	1.21698	0.619371	0.845904	1.27945	0.539331	0.782557	down1.5	XXX	down1.5	down1.5	XXX	XXX	XXX	0.0953951	-3.19975	-0.975544	-1.76696	-1.71101	1259	scan domain-containing protein 3	2.51e-17
Contig46978	8	1	2.07398	0.0122	0.0498931	0.0122	0.0498931	-1.49914	0.00573523	0.0927122	-1.5307	0.0051226	0.0392914	-1.60853	0.0022049	0.018186	-1.3267	0.0472216	0.148724	-1.02105	0.88326	0.972183	-1.07297	0.619009	0.845904	1.12997	0.382829	0.670206	XXX	down1.5	down1.5	XXX	XXX	XXX	XXX	2.48674	1.87728	1.86724	1.79437	2.06363	2659	hypothetical protein [Schistosoma mansoni]	4.03e-11
Contig47053	8	1	4.58062	5.88698e-08	2.33007e-06	5.88698e-08	2.33007e-06	-1.65967	1.95592e-07	2.99564e-05	-1.71316	1.0076e-07	9.22533e-06	-1.76256	4.54537e-08	3.94618e-06	-1.65674	2.76219e-07	1.43337e-05	-1.03223	0.710024	0.921308	-1.06199	0.480597	0.767766	1.00177	0.983524	0.993848	down1.5	down1.5	down1.5	down1.5	XXX	XXX	XXX	5.14874	4.42027	4.37276	4.32777	4.41963	657	sjchgc04172 protein	2.43e-06
Contig47074	8	1	1.64316	0.0102697	0.0438097	0.0102697	0.0438097	-1.63281	0.00139553	0.0355999	-1.16222	0.325365	0.559338	-1.455	0.0163864	0.0775322	-1.44783	0.0192597	0.0800277	1.40491	0.0302727	0.233561	1.12221	0.472219	0.762545	1.12777	0.459011	0.728394	down1.5	XXX	XXX	XXX	XXX	XXX	XXX	1.96384	1.27347	1.74385	1.44271	1.44296	1045	---NA---	0
Contig47098	8	1	1.50689	0.0157085	0.06041	0.0157085	0.06041	-1.59448	0.00359696	0.0685855	-1.56802	0.00611571	0.0445901	-1.38744	0.0400632	0.143286	-1.57865	0.00578411	0.033741	1.01688	0.920375	0.981318	1.14923	0.395619	0.708459	1.01003	0.952762	0.983283	XXX	down1.5	XXX	down1.5	XXX	XXX	XXX	1.83331	1.24198	1.27462	1.44625	1.2468	297	---NA---	0
Contig47114	8	1	4.57735	1.21775e-07	4.25678e-06	1.21775e-07	4.25678e-06	-1.70757	1.59102e-07	2.54319e-05	-1.81887	3.83819e-08	4.45098e-06	-1.65669	4.47226e-07	2.17218e-05	-1.47827	1.3995e-05	0.000316922	-1.06518	0.462862	0.81108	1.03071	0.723119	0.895655	1.15511	0.0904688	0.311181	down1.5	down1.5	down1.5	down	XXX	XXX	XXX	5.11887	4.35372	4.25978	4.39587	4.55312	228	---NA---	0
Contig47115	8	1	0.479881	0.000201794	0.00185718	0.000201794	0.00185718	-2.65289	3.36696e-05	0.00203678	-2.15187	0.00054508	0.00751182	-1.91782	0.00216001	0.0178945	-2.3384	0.000240329	0.00297604	1.23283	0.379147	0.761015	1.38329	0.161368	0.474439	1.13449	0.603538	0.821475	down1.5	down1.5	down1.5	down1.5	XXX	XXX	XXX	1.2193	-0.158025	0.072094	0.289799	-0.010616	696	spermatogenesis associated 18	1.36e-21	P:cell differentiation; C:cytoplasm; P:multicellular organismal development; P:spermatogenesis
Contig4753	8	1	2.77727	0.00386994	0.0205609	0.00386994	0.0205609	-1.55234	0.000105984	0.00509328	-1.28068	0.0309414	0.132354	-1.30153	0.0212445	0.0926744	-1.2357	0.0650944	0.185301	1.21212	0.0986933	0.4362	1.1927	0.129439	0.422576	1.25624	0.050383	0.220357	down1.5	XXX	XXX	XXX	XXX	XXX	XXX	3.09086	2.44394	2.72896	2.7125	2.76595	419	---NA---	0
Contig47707	8	1	-1.00113	3.75136e-10	4.72434e-08	3.75136e-10	4.72434e-08	-85.4636	1.2113e-09	6.89188e-07	-16.6941	6.42394e-08	6.4765e-06	-28.4949	1.59421e-08	1.77533e-06	-16.2286	8.0696e-08	5.4705e-06	5.1194	0.0391522	0.27137	2.99926	0.203619	0.530557	5.26625	0.0360079	0.178416	down1.5	down1.5	down1.5	down1.5	XXX	XXX	XXX	0.783872	-5.37316	-3.22438	-3.84824	-3.27667	1592	kiaa1586 protein	8.18e-11
Contig47948	8	1	3.86609	0.0229139	0.0799564	0.0229139	0.0799564	-1.35073	0.000933633	0.0267032	-1.21365	0.0355153	0.144557	-1.1739	0.0796886	0.22398	-1.16114	0.10549	0.254201	1.11295	0.246267	0.647939	1.15064	0.125833	0.416506	1.16329	0.102033	0.333384	down	XXX	XXX	XXX	XXX	XXX	XXX	4.0815	3.63722	3.80054	3.83706	3.87153	1492	wd repeat domain 66	1.02e-124	F:calcium ion binding
Contig47986	8	1	3.39631	5.6822e-08	2.26875e-06	5.6822e-08	2.26875e-06	-1.72269	1.84931e-07	2.88838e-05	-1.95608	1.34156e-08	2.06496e-06	-1.58548	2.48109e-06	8.48203e-05	-1.75052	2.00626e-07	1.12507e-05	-1.13548	0.211636	0.611402	1.08654	0.401868	0.713557	-1.01615	0.873913	0.949745	down1.5	down1.5	down1.5	down1.5	XXX	XXX	XXX	3.98095	3.17892	3.02086	3.31195	3.17031	1115	smad6a protein	1.08e-05	P:transforming growth factor beta receptor signaling pathway; C:transcription factor complex; F:transcription factor activity; C:nucleus; P:regulation of transcription, DNA-dependent; C:intracellular; F:protein binding; P:transcription; P:regulation of transcription
Contig48088	8	1	1.68081	4.69357e-05	0.000551019	4.69357e-05	0.000551019	-2.402	3.45837e-06	0.000313073	-1.48948	0.00774136	0.0522464	-1.94748	0.000112478	0.00182381	-1.69753	0.00104212	0.00942866	1.61264	0.00348972	0.0607924	1.23338	0.203593	0.530557	1.415	0.0341383	0.172598	down1.5	XXX	down1.5	down1.5	XXX	XXX	XXX	2.24517	1.0365	1.71634	1.34348	1.54131	1506	leucine rich repeat neuronal 6c	7.17e-09	C:integral to membrane; C:membrane; F:protein binding
Contig48403	8	1	3.47696	1.09434e-08	6.46898e-07	1.09434e-08	6.46898e-07	-1.71011	5.9324e-08	1.18136e-05	-1.86018	9.70809e-09	1.68108e-06	-1.84982	1.03496e-08	1.3114e-06	-1.69099	1.24868e-07	7.74038e-06	-1.08775	0.399121	0.772869	-1.08169	0.428632	0.733574	1.01131	0.909836	0.964809	down1.5	down1.5	down1.5	down1.5	XXX	XXX	XXX	4.08437	3.32052	3.18902	3.19462	3.32576	2185	isoform b	2.54e-24
Contig48494	8	1	2.77698	6.84919e-05	0.000755117	6.84919e-05	0.000755117	-1.86702	2.48482e-06	0.000238156	-1.48308	0.000585818	0.00788565	-1.39109	0.0035482	0.02577	-1.35097	0.00830634	0.04389	1.25888	0.052327	0.318115	1.34213	0.0119946	0.100308	1.38198	0.00609666	0.0543435	down1.5	down	down	down	XXX	XXX	XXX	3.21711	2.32366	2.63067	2.73874	2.77148	1054	ras-dva small gtpase	9.25e-28	F:GTP binding; F:GTPase activity; P:small GTPase mediated signal transduction; F:nucleotide binding; C:membrane; P:signal transduction; C:intracellular
Contig48579	8	1	1.74485	3.0659e-15	8.66998e-12	3.0659e-15	8.66998e-12	-24.3758	3.70062e-14	3.84971e-10	-16.1362	3.88208e-13	1.23691e-09	-17.898	2.2569e-13	5.13639e-10	-10.5665	2.5785e-12	3.15986e-09	1.51063	0.0981888	0.435238	1.36193	0.216764	0.546195	2.3069	0.00115538	0.0162028	down1.5	down1.5	down1.5	down1.5	XXX	XXX	up1.5	3.69852	-0.892516	-0.337797	-0.440773	0.193509	2943	cre-glr-7 protein	0	F:ionotropic glutamate receptor activity; F:ion channel activity; F:transporter activity; F:ATP binding; C:integral to membrane; C:membrane; C:synapse; F:receptor activity; P:auxin biosynthetic process; F:nucleotide binding; C:cell junction; C:outer membrane-bounded periplasmic space; F:ATPase activity; F:nucleoside-triphosphatase activity; C:postsynaptic membrane; P:ion transport; P:transport; C…
Contig48589	8	1	-0.211789	2.18539e-10	3.28447e-08	2.18539e-10	3.28447e-08	-190.005	2.52381e-09	1.13259e-06	-581.191	5.2428e-09	1.05725e-06	-581.191	4.25488e-09	7.01508e-07	-581.191	6.0588e-09	8.17881e-07	-3.05882	0.306322	0.703021	-3.05882	0.291979	0.623693	-3.05882	0.312684	0.607816	down1.5	down1.5	down1.5	down1.5	XXX	XXX	XXX	1.9098	-5.68801	-6.25365	-6.25365	-6.25365	859	isoform cra_c	1.42e-14	C:integral to membrane; C:membrane; P:transmembrane transport
Contig48882	8	1	7.84689	0.00723835	0.0334971	0.00723835	0.0334971	-1.23351	0.0163092	0.180009	-1.29364	0.00327285	0.0287034	-1.33548	0.000956285	0.00966968	-1.24215	0.0132313	0.061706	-1.04875	0.586112	0.871021	-1.08267	0.363657	0.684486	-1.007	0.936391	0.977194	XXX	down	down	XXX	XXX	XXX	XXX	8.11882	7.81661	7.747	7.70213	7.80568	2829	propionyl-coenzyme a alpha polypeptide	0	F:ligase activity; F:biotin binding; F:methylcrotonoyl-CoA carboxylase activity; F:nucleic acid binding; F:nucleotide binding; F:zinc ion binding; F:ATP binding; F:acetyl-CoA carboxylase activity; F:catalytic activity; F:propionyl-CoA carboxylase activity; P:metabolic process; F:metal ion binding; P:biological_process
Contig48964	8	1	6.10165	2.72325e-09	2.15841e-07	2.72325e-09	2.15841e-07	-1.52304	1.69096e-07	2.6672e-05	-1.5738	2.15229e-08	2.89245e-06	-1.50394	4.40447e-07	2.1458e-05	-1.4146	1.75613e-05	0.000376088	-1.03333	0.685479	0.912659	1.0127	0.87593	0.956738	1.07665	0.360966	0.650552	down1.5	down1.5	down1.5	down	XXX	XXX	XXX	6.54881	5.94052	5.89446	5.95927	6.04324	1932	djsyt protein	0	C:synaptic vesicle membrane; P:synaptic vesicle exocytosis; F:transporter activity; C:integral to membrane; C:membrane; C:synapse; C:cell junction; P:transport; C:cytoplasmic vesicle; C:integral to synaptic vesicle membrane; C:synaptic vesicle; F:metal ion binding; P:negative regulation of calcium ion-dependent exocytosis; F:calcium ion binding; F:SNARE binding
Contig4898	8	1	1.86098	5.78726e-07	1.47397e-05	5.78726e-07	1.47397e-05	-2.14933	2.35327e-06	0.000229296	-2.60344	2.40157e-07	1.8306e-05	-2.33692	1.03489e-06	4.18978e-05	-1.98945	1.51742e-05	0.000337154	-1.21128	0.219342	0.620232	-1.08728	0.583902	0.826879	1.08037	0.609764	0.824988	down1.5	down1.5	down1.5	down1.5	XXX	XXX	XXX	2.66499	1.53793	1.27703	1.45814	1.6784	317	---NA---	0
Contig49287	8	1	2.39538	0.000184148	0.00172268	0.000184148	0.00172268	-1.63379	7.05501e-05	0.00366102	-1.41655	0.00553809	0.0415409	-1.3561	0.0143941	0.0706227	-1.71965	3.20043e-05	0.000605536	1.15336	0.26628	0.666594	1.20477	0.143098	0.446146	-1.05255	0.699099	0.872696	down1.5	down	XXX	down1.5	XXX	XXX	XXX	2.83093	2.12363	2.31188	2.40119	2.05804	1755	polycystin 1-related	1.11e-112	P:neuropeptide signaling pathway; F:calcium ion binding; C:integral to membrane; C:membrane
Contig49423	8	1	4.25567	3.3891e-05	0.000419027	3.3891e-05	0.000419027	-1.35957	0.000370158	0.0134634	-1.40367	0.000116095	0.00228053	-1.50908	4.74378e-06	0.000142996	-1.19887	0.0377781	0.127739	-1.03244	0.717035	0.923846	-1.10996	0.237597	0.571016	1.13404	0.150412	0.414964	down	down	down1.5	XXX	XXX	XXX	XXX	4.59065	4.14987	4.10189	4.00098	4.32915	1838	ubiquitin-conjugating enzyme e2 k	1.97e-35	F:ligase activity; F:nucleotide binding; F:ubiquitin protein ligase binding; C:cytoplasm; F:ATP binding; F:small conjugating protein ligase activity; P:post-translational protein modification; P:regulation of protein metabolic process; P:ubiquitin-dependent protein catabolic process; F:ubiquitin-protein ligase activity; F:protein binding
Contig49426	8	1	6.22693	1.46983e-08	8.10237e-07	1.46983e-08	8.10237e-07	-1.64982	3.54485e-08	8.01035e-06	-1.52118	5.2026e-07	3.41081e-05	-1.68148	2.156e-08	2.2376e-06	-1.73313	9.21075e-09	1.11164e-06	1.08457	0.317615	0.712198	-1.01919	0.81536	0.933718	-1.05049	0.546134	0.787515	down1.5	down1.5	down1.5	down1.5	XXX	XXX	XXX	6.76525	6.04341	6.16073	6.0146	5.97047	1278	peptidylglycine alpha-hydroxylating monooxygenase	9.71e-158	F:copper ion binding; P:cellular process; P:catecholamine metabolic process; C:membrane; P:peptide metabolic process; F:peptidylglycine monooxygenase activity; P:oxidation reduction; F:dopamine beta-monooxygenase activity; F:catalytic activity; F:monooxygenase activity
Contig49493	8	1	4.08928	2.55956e-06	4.96365e-05	2.55956e-06	4.96365e-05	-1.43246	3.63424e-05	0.00216137	-1.52093	4.03348e-06	0.00016309	-1.59169	9.93741e-07	4.05411e-05	-1.54439	2.67695e-06	8.40324e-05	-1.06176	0.503018	0.830841	-1.11116	0.239412	0.572297	-1.07814	0.403108	0.686572	down	down1.5	down1.5	down1.5	XXX	XXX	XXX	4.54142	3.99956	3.93655	3.87674	3.91246	1531	clusterin associated protein 1	1.7e-90	F:molecular_function; P:biological_process; F:protein binding; C:cellular_component
Contig49495	8	1	6.15627	1.75673e-10	2.78199e-08	1.75673e-10	2.78199e-08	-1.83713	1.17992e-11	2.34966e-08	-1.38759	4.99183e-05	0.00119228	-1.53648	1.1342e-07	7.64014e-06	-1.53709	1.17817e-07	7.36055e-06	1.32398	0.000549747	0.0168443	1.19567	0.0278956	0.17363	1.1952	0.0286024	0.154515	down1.5	down	down1.5	down1.5	up	XXX	XXX	6.64259	5.76312	6.16959	6.02189	6.02253	1595	peptidyl-glycine alpha-amidating monooxygenase	1.34e-45	F:copper ion binding; P:cellular process; C:membrane; P:peptide metabolic process; F:peptidylglycine monooxygenase activity; P:oxidation reduction; F:catalytic activity; F:serine-type endopeptidase inhibitor activity; F:monooxygenase activity
Contig49528	8	1	4.63784	4.54331e-08	1.89475e-06	4.54331e-08	1.89475e-06	-1.72549	1.59116e-08	4.2603e-06	-1.57577	3.07902e-07	2.22457e-05	-1.67219	4.85252e-08	4.13398e-06	-1.51708	1.10782e-06	4.19706e-05	1.09501	0.284667	0.683539	1.03187	0.711665	0.890092	1.13737	0.129802	0.384008	down1.5	down1.5	down1.5	down1.5	XXX	XXX	XXX	5.16031	4.37133	4.49913	4.41765	4.56027	1290	synaptotagmin 4	1.18e-86	F:transferase activity; C:synapse part; P:synaptic vesicle exocytosis; F:transporter activity; C:membrane; P:transport; P:regulation of neurotransmitter secretion; P:neurotransmitter secretion; C:synaptic vesicle; F:calcium-dependent phospholipid binding; F:phosphatidylinositol-4-phosphate 3-kinase activity; P:vesicle-mediated transport; P:regulation of synaptic plasticity; C:plasma membrane
Contig49565	8	1	2.07817	8.16327e-12	2.98963e-09	8.16327e-12	2.98963e-09	-5.06499	4.2661e-11	5.43706e-08	-5.13847	8.084e-11	5.25658e-08	-4.89997	1.05018e-10	4.28826e-08	-4.09418	6.60412e-10	1.59833e-07	-1.01451	0.92884	0.98318	1.03368	0.834656	0.94075	1.23712	0.174199	0.451062	down1.5	down1.5	down1.5	down1.5	XXX	XXX	XXX	3.47038	1.14553	1.11836	1.20305	1.42905	1579	guanine nucleotide-binding protein g alpha subunit	1.02e-138	F:metabotropic serotonin receptor binding; F:guanyl nucleotide binding; F:hydrolase activity; C:membrane raft; F:nucleotide binding; F:GTP binding; P:negative regulation of synaptic transmission; P:signal transduction; C:membrane fraction; P:inhibition of adenylate cyclase activity by G-protein signaling pathway; C:heterotrimeric G-protein complex; F:protein binding; C:intracellular; F:signal tra…
Contig49637	8	1	1.99678	0.00012434	0.0012392	0.00012434	0.0012392	-2.10218	1.2006e-05	0.000865466	-1.65835	0.000897992	0.0109834	-1.80421	0.000211281	0.00298529	-1.38224	0.019511	0.0807142	1.26763	0.108065	0.454975	1.16515	0.302868	0.632699	1.52085	0.00526427	0.0488158	down1.5	down1.5	down1.5	XXX	XXX	XXX	up1.5	2.52504	1.41021	1.81858	1.71067	2.07251	939	cre-odd-2 protein	8.74e-40	P:nematode larval development; C:nucleus; F:nucleic acid binding; F:metal ion binding; P:negative regulation of transcription from RNA polymerase II promoter; P:kidney development; F:transcription repressor activity; P:transcription; P:growth; P:feeding behavior; P:multicellular organismal development; P:pronephros development; P:regulation of transcription; P:pharyngeal pumping; F:zinc ion bindi…
Contig4973	8	1	1.89282	0.00852199	0.0379058	0.00852199	0.0379058	-1.5371	0.00232999	0.0509528	-1.51362	0.00454748	0.0360876	-1.41769	0.0154792	0.0742546	-1.52607	0.00409606	0.0262118	1.01551	0.917469	0.980789	1.08423	0.581029	0.825099	1.00723	0.961664	0.985861	XXX	down1.5	XXX	down1.5	XXX	XXX	XXX	2.31208	1.68629	1.70887	1.81357	1.70139	1084	4930451c15rik protein	7.44e-50	F:calcium ion binding; F:protein binding
Contig49828	8	1	3.11352	3.11225e-05	0.000390557	3.11225e-05	0.000390557	-1.55748	2.42266e-05	0.00155941	-1.26898	0.0211323	0.102781	-1.69398	4.18634e-06	0.000129124	-1.41612	0.000937838	0.00873179	1.22734	0.0505948	0.312126	-1.08764	0.435021	0.737406	1.09982	0.37233	0.660385	down1.5	XXX	down1.5	down	XXX	XXX	XXX	3.52286	2.85592	3.17391	2.77419	3.02633	1276	loc548359 protein	2.6e-86
Contig49847	8	1	0.476124	1.66093e-07	5.40007e-06	1.66093e-07	5.40007e-06	-7.27716	1.95017e-08	5.00859e-06	-4.04647	2.11988e-06	9.94751e-05	-2.78624	4.82236e-05	0.000917314	-3.05814	2.56575e-05	0.000509344	1.7984	0.0384123	0.2689	2.61182	0.000923505	0.0162928	2.3796	0.0029107	0.0320791	down1.5	down1.5	down1.5	down1.5	XXX	up1.5	up1.5	1.64354	-1.28974	-0.471213	0.148694	0.0526276	1854	asparagine synthetase	7.68e-112	P:glutamine metabolic process; P:response to amino acid stimulus; F:nucleic acid binding; P:tRNA thio-modification; F:ATP binding; F:protein homodimerization activity; P:asparagine biosynthetic process; P:tRNA processing; P:cellular amino acid biosynthetic process; P:positive regulation of mitotic cell cycle; P:tRNA wobble uridine modification; F:asparagine-tRNA ligase activity; F:ligase activity…
Contig49876	8	1	3.60067	0.00257411	0.0148392	0.00257411	0.0148392	-1.36233	0.00104239	0.028931	-1.27775	0.0105181	0.0644093	-1.41152	0.000474098	0.00564911	-1.14771	0.147993	0.319837	1.06619	0.505444	0.831471	-1.03611	0.714183	0.891386	1.187	0.0731957	0.276584	down	XXX	down	XXX	XXX	XXX	XXX	3.87322	3.43883	3.52591	3.38901	3.65958	2593	protocadherin 9-like isoform 1	1.3e-61	F:calcium ion binding; P:homophilic cell adhesion; C:integral to membrane; P:cell adhesion; C:membrane; F:protein binding; C:plasma membrane
Contig4995	8	1	3.72146	1.01532e-06	2.32903e-05	1.01532e-06	2.32903e-05	-1.48634	1.44031e-05	0.000997635	-1.45842	5.24168e-05	0.00123895	-1.61898	2.88222e-07	1.54342e-05	-1.52292	7.8756e-06	0.000201068	1.01914	0.840285	0.961874	-1.08924	0.366404	0.686647	-1.02461	0.797842	0.918615	down	down	down1.5	down1.5	XXX	XXX	XXX	4.17003	3.59104	3.62427	3.47972	3.56256	572	---NA---	0
Contig49960	8	1	2.30041	2.25768e-08	1.09656e-06	2.25768e-08	1.09656e-06	-3.32512	9.77161e-09	2.90055e-06	-2.85509	1.1121e-07	9.92541e-06	-2.83194	1.11023e-07	7.51042e-06	-2.05124	1.40999e-05	0.000318166	1.16463	0.294592	0.693023	1.17415	0.266059	0.599645	1.62103	0.00216774	0.0259895	down1.5	down1.5	down1.5	down1.5	XXX	XXX	up1.5	3.25845	1.53749	1.70783	1.75742	2.25503	1371	cytochrome b5 domain containing 1	2.8e-49	F:metal ion binding; F:heme binding; P:biological_process; C:cellular_component
Contig49979	8	1	-1.0579	2.28545e-09	1.88544e-07	2.28545e-09	1.88544e-07	-273.84	1.61375e-08	4.27655e-06	-68.7602	1.44804e-07	1.22381e-05	-72.9384	1.06149e-07	7.23269e-06	-66.6832	1.7916e-07	1.03978e-05	3.98254	0.208911	0.608497	3.7544	0.220493	0.550474	4.10658	0.203376	0.488833	down1.5	down1.5	down1.5	down1.5	XXX	XXX	XXX	0.788798	-6.25365	-5.43112	-5.50932	-5.30263	1218	phosphodiesterase 10a-like	9.43e-06
Contig50231	8	1	4.85086	4.01425e-07	1.09183e-05	4.01425e-07	1.09183e-05	-27.4668	2.09734e-07	3.15106e-05	-9.76035	2.94296e-06	0.000129173	-11.6444	1.7319e-06	6.40159e-05	-5.11395	3.52989e-05	0.000655035	2.81412	0.00533736	0.0807198	2.35881	0.0161094	0.122093	5.37096	0.000122568	0.00289709	down1.5	down1.5	down1.5	down1.5	XXX	XXX	up1.5	6.652	1.88998	3.35158	3.13173	4.1772	554	---NA---	0
Contig50412	8	1	3.33778	0.000212595	0.00194367	0.000212595	0.00194367	-1.47905	0.000487517	0.0164722	-1.63891	6.17125e-05	0.00140248	-1.63649	6.03036e-05	0.00110522	-1.38875	0.00288304	0.0200304	-1.10808	0.312086	0.708089	-1.10645	0.316483	0.645032	1.06502	0.531469	0.777344	down	down1.5	down1.5	down	XXX	XXX	XXX	3.78982	3.21423	3.08032	3.07721	3.3058	669	---NA---	0
Contig50439	8	1	-1.58826	1.41577e-05	0.000205416	1.41577e-05	0.000205416	-15.8268	3.49032e-06	0.000315039	-6.01958	0.000187385	0.0033059	-7.64252	6.77148e-05	0.00121757	-3.9919	0.00113389	0.0100439	2.62922	0.13684	0.508752	2.07089	0.27946	0.612184	3.96473	0.0244503	0.138741	down1.5	down1.5	down1.5	down1.5	XXX	XXX	XXX	-0.447049	-4.55474	-3.03546	-3.27051	-2.46066	523	---NA---	0
Contig50453	8	1	0.254806	0.0190703	0.069849	0.0190703	0.069849	-2.91178	0.00492919	0.0839612	-1.25473	0.476086	0.690149	1.05378	0.862147	0.929476	-1.829	0.0852583	0.220926	2.32064	0.0242916	0.207123	3.06838	0.00308512	0.0392179	1.59201	0.217516	0.507109	XXX	XXX	XXX	XXX	XXX	up1.5	XXX	0.541901	-1.69983	0.265178	0.661046	-0.373926	873	peroxisomal biogenesis factor 6-like protein	1.49e-67	C:peroxisome; P:peroxisome organization; F:ATP binding; P:protein stabilization; C:membrane; P:protein import into peroxisome matrix, translocation; F:protein complex binding; P:auxin biosynthetic process; F:nucleotide binding; C:cytoplasm; F:ATPase activity; F:nucleoside-triphosphatase activity; C:cytosol; F:ATPase activity, coupled; F:protein binding; P:protein targeting to peroxisome; C:peroxi…
Contig50767	8	1	1.9542	0.000123302	0.00123194	0.000123302	0.00123194	-1.76336	0.000110456	0.00525274	-1.93989	3.29199e-05	0.000858343	-1.73032	0.0002208	0.00308288	-1.70871	0.000314155	0.00367595	-1.10011	0.520487	0.840245	1.01909	0.896747	0.964395	1.03199	0.830845	0.932391	down1.5	down1.5	down1.5	down1.5	XXX	XXX	XXX	2.5381	1.69761	1.58325	1.76708	1.77962	465	tpa_inf: neuropeptide y prohormone-5	1.11e-41
Contig50775	8	1	0.880327	5.9891e-12	2.47824e-09	5.9891e-12	2.47824e-09	-12.8128	3.54693e-11	5.00712e-08	-7.59301	1.15119e-09	3.63161e-07	-12.023	1.06445e-10	4.28826e-08	-8.5456	6.62169e-10	1.59833e-07	1.68744	0.0494956	0.308781	1.06569	0.824502	0.936576	1.49934	0.138224	0.397626	down1.5	down1.5	down1.5	down1.5	XXX	XXX	XXX	2.61273	-1.02276	-0.328963	-0.987379	-0.586265	687	dnl2 protein	2.84e-40	P:synaptic target recognition; P:microtubule-based process; F:cytoskeletal protein binding; C:nucleus; C:microtubule associated complex; C:microtubule; C:cytoplasm; F:microtubule motor activity; C:P granule; C:myosin complex; C:dynein complex; F:protein binding; C:cytosol; C:plasma membrane
Contig50788	8	1	3.08746	2.8264e-11	7.55526e-09	2.8264e-11	7.55526e-09	-3.08887	1.35115e-09	7.31592e-07	-3.47797	5.37913e-10	1.92573e-07	-4.63688	2.61786e-11	1.46334e-08	-3.52635	5.30841e-10	1.43336e-07	-1.12597	0.316408	0.711762	-1.50116	0.00286351	0.037013	-1.14163	0.269719	0.563701	down1.5	down1.5	down1.5	down1.5	XXX	down1.5	XXX	4.30948	2.69392	2.51512	2.09514	2.47962	397	tpa_inf: secreted peptide prohormone-11	5.01e-34
Contig50885	8	1	2.00167	3.91509e-12	1.75694e-09	3.91509e-12	1.75694e-09	-6.2999	4.51737e-11	5.53586e-08	-5.79889	1.71937e-10	8.4281e-08	-7.78978	2.16227e-11	1.30796e-08	-5.3837	3.22418e-10	1.00714e-07	1.0864	0.629442	0.88807	-1.23649	0.241414	0.574625	1.17018	0.35987	0.650044	down1.5	down1.5	down1.5	down1.5	XXX	XXX	XXX	3.58672	0.944986	1.0388	0.641133	1.03205	662	venom allergen-like 21 protein	1.3e-31	C:extracellular region
Contig51236	8	1	4.4831	9.19436e-07	2.14302e-05	9.19436e-07	2.14302e-05	-1.53343	1.68397e-06	0.000177665	-1.56047	1.22057e-06	6.47084e-05	-1.61267	4.38063e-07	2.14551e-05	-1.49772	4.65456e-06	0.000131592	-1.01763	0.838947	0.961734	-1.05167	0.557856	0.813411	1.02384	0.784369	0.913008	down1.5	down1.5	down1.5	down	XXX	XXX	XXX	4.95968	4.33359	4.31754	4.26877	4.37626	1044	gene trap locus 3	1.43e-97
Contig51300	8	1	1.89625	0.0207659	0.074242	0.0207659	0.074242	-1.58104	0.00250649	0.0535625	-1.32237	0.0528573	0.186039	-1.37214	0.0292473	0.115075	-1.52142	0.00651134	0.0367714	1.19562	0.223186	0.625231	1.15225	0.333244	0.659983	1.03919	0.798158	0.918758	XXX	XXX	XXX	down1.5	XXX	XXX	XXX	2.24988	1.53916	1.86952	1.8085	1.65971	649	---NA---	0
Contig51312	8	1	0.86027	0.0121846	0.0498492	0.0121846	0.0498492	-1.83365	0.0016907	0.0409962	-1.3049	0.166393	0.3775	-1.62663	0.0133018	0.0668383	-1.67537	0.0101691	0.0509366	1.40521	0.0886714	0.414017	1.12727	0.557422	0.813394	1.09447	0.665655	0.856104	down1.5	XXX	XXX	XXX	XXX	XXX	XXX	1.31275	0.428829	0.870763	0.572189	0.555126	678	---NA---	0
Contig51576	8	1	2.60204	0.0259362	0.0874786	0.0259362	0.0874786	-1.28378	0.0327472	0.263651	-1.42615	0.00353821	0.0304606	-1.38435	0.00700161	0.042235	-1.27243	0.0465271	0.147258	-1.1109	0.387989	0.766758	-1.07833	0.531991	0.796811	1.00892	0.941566	0.9793	XXX	down	down	XXX	XXX	XXX	XXX	2.90951	2.5574	2.39176	2.43768	2.55998	573	---NA---	0
Contig51693	8	1	0.816458	1.56443e-12	8.59413e-10	1.56443e-12	8.59413e-10	-392.755	2.5337e-11	4.03643e-08	-63.8602	2.87375e-10	1.1876e-07	-81.6544	1.78134e-10	6.54846e-08	-47.3576	4.80914e-10	1.33242e-07	6.15024	0.0630353	0.348851	4.80997	0.11557	0.397341	8.29339	0.0247865	0.139902	down1.5	down1.5	down1.5	down1.5	XXX	XXX	XXX	2.97018	-5.58155	-4.648	-3.29333	-3.50321	310	---NA---	0
Contig51726	8	1	4.90544	0.0299253	0.0975328	0.0299253	0.0975328	-1.25298	0.00576282	0.0930167	-1.1005	0.244374	0.473271	-1.15882	0.0733986	0.212294	-1.00973	0.906196	0.950309	1.13856	0.113638	0.465509	1.08126	0.341102	0.666516	1.24091	0.00844057	0.0680177	XXX	XXX	XXX	XXX	XXX	XXX	XXX	5.03715	4.69816	4.8966	4.82284	5.02202	452	---NA---	0
Contig51758	8	1	4.48367	0.00128265	0.00843953	0.00128265	0.00843953	-1.60776	0.000743968	0.0226619	-1.65293	0.000541413	0.00747098	-1.6821	0.000400318	0.00494186	-1.32365	0.024699	0.0954059	-1.02809	0.810334	0.953971	-1.04624	0.695608	0.882968	1.21464	0.105807	0.341114	down1.5	down1.5	down1.5	XXX	XXX	XXX	XXX	4.96179	4.27364	4.23707	4.21273	4.52277	634	hypothetical protein DAPPUDRAFT_225508 [Daphnia pulex]	3.18e-13
Contig51834	8	1	0.53569	1.84279e-08	9.46405e-07	1.84279e-08	9.46405e-07	-3.73124	2.63708e-07	3.7848e-05	-5.10118	5.00379e-08	5.35002e-06	-4.05579	2.58669e-07	1.41975e-05	-4.93039	7.3155e-08	5.10036e-06	-1.36716	0.213351	0.613782	-1.08698	0.726754	0.897443	-1.32138	0.268744	0.562598	down1.5	down1.5	down1.5	down1.5	XXX	XXX	XXX	1.81283	-0.262431	-0.533717	-0.17567	-0.475447	1082	---NA---	0
Contig51992	8	1	3.32481	8.74835e-06	0.00013704	8.74835e-06	0.00013704	-1.9241	2.07999e-06	0.00020632	-1.2237	0.0502412	0.180071	-1.81271	9.50522e-06	0.000243257	-1.36709	0.00488139	0.029904	1.57237	0.000222408	0.00858683	1.06145	0.570472	0.820174	1.40744	0.00322888	0.0344999	down1.5	XXX	down1.5	down	up1.5	XXX	up	3.78364	2.83543	3.49012	2.92702	3.32575	373	light lc8-type 1	7.97e-40	P:synaptic target recognition; P:microtubule-based process; F:cytoskeletal protein binding; C:microtubule associated complex; C:microtubule; C:cytoplasm; F:microtubule motor activity; C:myosin complex; C:dynein complex; F:protein binding; C:cytosol; C:plasma membrane
Contig52013	8	1	1.05462	5.01866e-05	0.000582743	5.01866e-05	0.000582743	-2.5517	6.81372e-06	0.000552414	-1.84367	0.000806412	0.0100998	-2.20858	6.80869e-05	0.00122288	-2.01773	0.000255754	0.00312097	1.38403	0.0938211	0.426742	1.15536	0.464889	0.758705	1.26464	0.235222	0.525902	down1.5	down1.5	down1.5	down1.5	XXX	XXX	XXX	1.81327	0.386796	0.920726	0.665425	0.785716	305	neuropeptide precursor 12	7.5e-26
Contig52035	8	1	1.12564	0.000183682	0.00172031	0.000183682	0.00172031	-1.8049	0.000635516	0.0199496	-1.96515	0.000210601	0.00360625	-2.03182	9.77921e-05	0.00163648	-1.59867	0.008449	0.0444406	-1.08879	0.653326	0.897455	-1.12573	0.530702	0.796101	1.129	0.511696	0.765466	down1.5	down1.5	down1.5	down1.5	XXX	XXX	XXX	1.704	0.860204	0.744695	0.710172	1.01459	2091	conserved plasmodium protein	0.000471	F:molecular_function; P:symbiosis, encompassing mutualism through parasitism; C:cellular_component
Contig52080	8	1	4.37424	1.09635e-05	0.000165476	1.09635e-05	0.000165476	-6.94596	2.60709e-05	0.00166134	-7.09602	2.87802e-05	0.000771233	-8.09106	1.90847e-05	0.000429736	-7.62532	2.33545e-05	0.000473962	-1.0216	0.943321	0.987559	-1.16486	0.619775	0.845908	-1.09781	0.759646	0.901938	down1.5	down1.5	down1.5	down1.5	XXX	XXX	XXX	6.05598	3.2377	3.07745	2.99953	3.0331	524	---NA---	0
Contig52102	8	1	0.432526	0.0196671	0.0713542	0.0196671	0.0713542	-2.03409	0.00120096	0.0319337	-1.46835	0.0802329	0.240442	-1.68704	0.0185715	0.0844959	-1.57854	0.0418831	0.137212	1.38529	0.159183	0.545281	1.20571	0.424473	0.730661	1.28858	0.284194	0.578335	down1.5	XXX	XXX	XXX	XXX	XXX	XXX	0.909122	-0.162477	0.323542	0.117947	0.233189	957	---NA---	0
Contig52978	8	1	4.52616	0.00204339	0.0123729	0.00204339	0.0123729	-1.3389	0.000544744	0.0178953	-1.23621	0.0128653	0.0735275	-1.32484	0.000990984	0.00994189	-1.12599	0.163304	0.341663	1.08307	0.349853	0.738049	1.01061	0.901728	0.966558	1.18909	0.0422475	0.197838	down	XXX	down	XXX	XXX	XXX	XXX	4.7747	4.35013	4.4675	4.36631	4.60079	696	eukaryotic translation initiation factor 4e	1.72e-32	F:RNA binding; C:protein complex; P:translational initiation; P:translation; C:cytoplasm; F:translation initiation factor activity; P:regulation of translation; F:protein binding
Contig53002	8	1	3.47829	4.89739e-06	8.47126e-05	4.89739e-06	8.47126e-05	-1.44352	0.000108591	0.00518728	-1.61646	1.06595e-06	5.82562e-05	-1.35609	0.00157833	0.0141738	-1.5344	1.38174e-05	0.000313346	-1.11981	0.253124	0.655101	1.06447	0.519405	0.790169	-1.06296	0.53781	0.781364	down	down1.5	down	down1.5	XXX	XXX	XXX	3.90257	3.35656	3.20478	3.46314	3.28763	1057	polycystin2-like protein	2.13e-40	F:calcium ion binding; C:membrane
Contig53030	8	1	2.54379	3.95968e-07	1.08109e-05	3.95968e-07	1.08109e-05	-2.22827	5.637e-08	1.13675e-05	-1.77381	7.70623e-06	0.000274923	-1.9621	9.36727e-07	3.8761e-05	-1.76015	9.69894e-06	0.000238816	1.2562	0.0706791	0.370452	1.13565	0.316802	0.645352	1.26595	0.0627105	0.251965	down1.5	down1.5	down1.5	down1.5	XXX	XXX	XXX	3.2062	2.06355	2.39381	2.25972	2.37501	1304	---NA---	0
Contig53038	8	1	3.45457	1.39091e-10	2.35729e-08	1.39091e-10	2.35729e-08	-1.95969	4.77712e-09	1.83384e-06	-2.24643	4.21793e-10	1.56269e-07	-2.35203	1.64778e-10	6.17664e-08	-2.20495	6.70921e-10	1.60728e-07	-1.14632	0.174235	0.567344	-1.20021	0.0693864	0.298513	-1.12515	0.242562	0.534883	down1.5	down1.5	down1.5	down1.5	XXX	XXX	XXX	4.24497	3.28485	3.09452	3.02859	3.12314	302	tpa_inf: neuropeptide precursor-2	6.28e-13
Contig53518	8	1	-1.00156	5.84312e-06	9.77288e-05	5.84312e-06	9.77288e-05	-6.33088	1.07694e-05	0.000797986	-6.65238	2.26837e-05	0.000635102	-7.22402	1.32197e-05	0.000315509	-4.89931	0.000100246	0.00149045	-1.05078	0.912222	0.979385	-1.14108	0.771132	0.916852	1.2922	0.55322	0.791108	down1.5	down1.5	down1.5	down1.5	XXX	XXX	XXX	0.279284	-2.59658	-2.62134	-2.58985	-1.9669	279	---NA---	0
Contig53685	8	1	8.65635	0.00558394	0.0274307	0.00558394	0.0274307	-1.33512	0.00152962	0.0381115	-1.28435	0.00608512	0.0444077	-1.23876	0.0188693	0.0854845	-1.08147	0.389919	0.585996	1.03953	0.670456	0.904944	1.07779	0.410962	0.720992	1.23454	0.0208364	0.12557	down	down	XXX	XXX	XXX	XXX	XXX	8.88739	8.46747	8.52599	8.57506	8.76035	2222	dynamin like protein	8.07e-111	C:peroxisome; P:mitochondrial fragmentation during apoptosis; C:mitochondrial outer membrane; F:hydrolase activity; F:GTPase activity; F:GTP binding; C:membrane; P:regulation of Rho protein signal transduction; F:Rho guanyl-nucleotide exchange factor activity; F:guanyl-nucleotide exchange factor activity; C:mitochondrion; F:nucleotide binding; C:cytoplasm; C:endomembrane system; P:intracellular s…
Contig53781	8	1	1.1393	0.000868266	0.00616964	0.000868266	0.00616964	-1.98077	0.000196562	0.0082842	-1.96616	0.000323538	0.00498893	-1.7245	0.00210046	0.0175105	-1.67107	0.00405459	0.0259987	1.00743	0.968862	0.993559	1.1486	0.456731	0.753233	1.18533	0.365233	0.654171	down1.5	down1.5	down1.5	down1.5	XXX	XXX	XXX	1.74291	0.773255	0.734461	0.949784	0.958501	1163	insulin-like growth factor binding acid labile subunit	1.36e-22	F:protein C-terminus binding; F:insulin-like growth factor binding; C:insulin-like growth factor ternary complex; P:signal transduction; C:extracellular region; C:microsome; F:protein binding
Contig53847	8	1	2.67914	1.51562e-11	4.86735e-09	1.51562e-11	4.86735e-09	-2.92805	1.443e-10	1.31362e-07	-2.96267	2.25358e-10	9.70319e-08	-3.66818	1.39267e-11	1.09361e-08	-2.71925	8.5057e-10	1.89516e-07	-1.01183	0.924981	0.982238	-1.25277	0.0771281	0.318364	1.07678	0.551956	0.7904	down1.5	down1.5	down1.5	down1.5	XXX	XXX	XXX	3.75673	2.19837	2.20106	1.88437	2.30615	1928	receptor type guanylyl cyclase	0	C:membrane; F:guanylate cyclase activity; F:protein kinase activity; P:cyclic nucleotide biosynthetic process; P:cGMP biosynthetic process; P:intracellular signaling pathway; P:protein amino acid phosphorylation; F:nucleotide binding; F:ATP binding; F:peptide receptor activity, G-protein coupled; F:kinase activity; F:lyase activity; F:receptor activity; F:phosphorus-oxygen lyase activity
Contig53925	8	1	2.96969	0.00361927	0.0194792	0.00361927	0.0194792	-1.39573	0.00166244	0.040589	-1.40763	0.00176404	0.0181368	-1.40218	0.00186085	0.0160018	-1.34287	0.00702669	0.0388015	-1.00853	0.938415	0.986387	-1.00463	0.966289	0.989165	1.03936	0.725586	0.886213	down	down	down	down	XXX	XXX	XXX	3.31753	2.82486	2.82504	2.82234	2.89289	1280	---NA---	0
Contig53938	8	1	0.87274	3.24188e-10	4.23332e-08	3.24188e-10	4.23332e-08	-103.044	1.58913e-09	8.19276e-07	-27.526	2.13632e-08	2.89245e-06	-57.8237	6.27298e-09	9.33971e-07	-15.7088	8.36973e-08	5.63798e-06	3.74353	0.0631695	0.349368	1.78204	0.463308	0.75764	6.55966	0.00559754	0.0510297	down1.5	down1.5	down1.5	down1.5	XXX	XXX	XXX	2.93114	-3.58948	-3.27316	-2.82075	-1.26886	2539	calpain b	0	P:proteolysis; F:calcium ion binding; F:hydrolase activity; F:cysteine-type peptidase activity; F:peptidase activity; F:calcium-dependent cysteine-type endopeptidase activity; F:cysteine-type endopeptidase activity; C:intracellular
Contig54094	8	1	2.51875	0.000176104	0.00166467	0.000176104	0.00166467	-1.56183	0.000266304	0.0104882	-1.65907	0.000102025	0.002063	-1.73193	4.01553e-05	0.000791236	-1.49783	0.000957696	0.00886781	-1.06226	0.62921	0.887988	-1.10891	0.408334	0.718789	1.04273	0.736625	0.890806	down1.5	down1.5	down1.5	down	XXX	XXX	XXX	3.02218	2.38314	2.26769	2.21047	2.43339	1057	#NAME?	1.22e-19	C:proteasome complex
Contig54134	8	1	1.06582	1.50321e-07	5.00473e-06	1.50321e-07	5.00473e-06	-2.79677	4.23277e-07	5.7146e-05	-2.82031	7.58885e-07	4.53651e-05	-3.16104	1.86682e-07	1.10559e-05	-2.7828	1.00443e-06	3.87916e-05	-1.00842	0.965954	0.992707	-1.13025	0.539103	0.801667	1.00502	0.980221	0.992732	down1.5	down1.5	down1.5	down1.5	XXX	XXX	XXX	2.06473	0.496181	0.552017	0.406949	0.579437	986	---NA---	0
Contig54473	8	1	-2.11544	2.32497e-05	0.0003106	2.32497e-05	0.0003106	-99.4006	3.69841e-05	0.00219031	-99.4006	0.000101137	0.00205249	-99.4006	8.22909e-05	0.00142497	-99.4006	0.000112823	0.0016363	0	1	1	0	1	1	0	1	1	down1.5	down1.5	down1.5	down1.5	XXX	XXX	XXX	-0.59659	-6.25365	-6.25365	-6.25365	-6.25365	549	---NA---	0
Contig54580	8	1	3.21055	4.20594e-07	1.13293e-05	4.20594e-07	1.13293e-05	-1.66387	1.8797e-06	0.000192576	-1.6946	1.77288e-06	8.67705e-05	-1.87329	1.56974e-07	9.78769e-06	-1.75272	8.48123e-07	3.38633e-05	-1.01847	0.859761	0.966409	-1.12586	0.255787	0.589034	-1.0534	0.619073	0.830353	down1.5	down1.5	down1.5	down1.5	XXX	XXX	XXX	3.79953	3.04257	3.03597	2.89596	2.99248	1080	kv channel interacting protein 1	1.01e-53	F:voltage-gated ion channel activity; P:potassium ion transport; C:dendrite; F:protein N-terminus binding; F:potassium channel activity; P:ion transport; P:positive regulation of action potential; C:neuronal cell body; P:signal transduction; P:synaptic transmission; F:protein heterodimerization activity; F:protein binding; P:detection of calcium ion; F:potassium channel regulator activity; F:calc…
Contig54601	8	1	1.3908	7.28856e-17	1.16114e-12	7.28856e-17	1.16114e-12	-369.748	3.22081e-15	5.13107e-11	-191.342	1.49427e-14	1.19026e-10	-1899.29	6.41073e-15	5.16808e-11	-66.3504	4.21348e-14	1.67812e-10	1.9324	0.397683	0.772485	-5.13671	0.135641	0.433438	5.57266	0.00555114	0.0507228	down1.5	down1.5	down1.5	down1.5	XXX	XXX	XXX	3.63446	-5.01592	-4.38101	-6.25365	-2.58086	1080	opsd_octdo ame: full=rhodopsin	5.56e-52	F:photoreceptor activity; C:integral to membrane; C:membrane; P:protein-chromophore linkage; F:G-protein coupled receptor activity; P:response to stimulus; F:catalytic activity; P:signal transduction; F:receptor activity; F:signal transducer activity; P:metabolic process; P:G-protein coupled receptor protein signaling pathway; P:phototransduction; P:visual perception
Contig54737	8	1	0.153357	0.0009853	0.0068099	0.0009853	0.0068099	-2.44999	0.00015083	0.00676866	-1.8418	0.0105806	0.0646689	-2.20673	0.00115561	0.0111422	-1.92459	0.00678787	0.037899	1.33021	0.268902	0.668023	1.11023	0.691429	0.881166	1.27299	0.355413	0.64579	down1.5	XXX	down1.5	down1.5	XXX	XXX	XXX	0.8268	-0.502083	-0.0814743	-0.297029	-0.130305	862	anion exchange	2.98e-84	F:anion exchanger activity; P:phosphoenolpyruvate-dependent sugar phosphotransferase system; P:anion transport; F:transporter activity; F:sugar:hydrogen symporter activity; C:integral to membrane; C:membrane; F:inorganic anion exchanger activity; P:transport
Contig54856	8	1	-0.350033	4.69332e-07	1.2379e-05	4.69332e-07	1.2379e-05	-5.32524	8.35057e-06	0.000644227	-7.49642	3.09535e-06	0.000133456	-11.7087	5.14796e-07	2.40858e-05	-5.63254	1.42705e-05	0.00032093	-1.40771	0.371519	0.754339	-2.19871	0.066133	0.290158	-1.0577	0.87702	0.951175	down1.5	down1.5	down1.5	down1.5	XXX	XXX	XXX	1.1552	-1.2389	-2.09522	-2.55059	-1.30577	1187	lipase 1 sterol esterase 1 sterol esterase 2	1.86e-43	P:lipid metabolic process
Contig54935	8	1	2.58809	0.00598224	0.0289943	0.00598224	0.0289943	-1.47948	0.00152372	0.0380177	-1.44331	0.00320302	0.0282778	-1.1966	0.130606	0.307112	-1.44594	0.0032776	0.0221299	1.02506	0.840534	0.961883	1.23641	0.0771811	0.318501	1.0232	0.853352	0.940605	down	down	XXX	down	XXX	XXX	XXX	2.93804	2.35878	2.36822	2.67024	2.40213	973	nicolin 1	9.58e-13	F:molecular_function; P:biological_process; C:cellular_component
Contig55126	8	1	0.858547	0.00187321	0.0115265	0.00187321	0.0115265	-1.76185	0.00263185	0.0551259	-1.83129	0.0021875	0.0211977	-2.12326	0.000252668	0.00343526	-1.55481	0.0230339	0.0908299	-1.03941	0.85002	0.964779	-1.20513	0.369894	0.688926	1.13316	0.533763	0.779012	XXX	down1.5	down1.5	XXX	XXX	XXX	XXX	1.42264	0.600725	0.552132	0.333132	0.770939	606	---NA---	0
Contig55594	8	1	1.76292	3.91883e-05	0.000472274	3.91883e-05	0.000472274	-1.96681	1.97123e-05	0.00131672	-2.02931	1.87076e-05	0.000550888	-1.87894	5.94659e-05	0.00109205	-1.48653	0.00705605	0.0389231	-1.03177	0.84459	0.963491	1.04677	0.769902	0.916411	1.32309	0.068592	0.266165	down1.5	down1.5	down1.5	down	XXX	XXX	XXX	2.37797	1.40392	1.34408	1.44021	1.76945	684	---NA---	0
Contig6816	8	1	0.850559	7.22953e-14	8.26693e-11	7.22953e-14	8.26693e-11	-47.9125	8.03855e-13	2.84582e-09	-21.9894	1.40804e-11	1.40197e-08	-19.5049	1.55797e-11	1.12819e-08	-21.3153	1.80494e-11	1.38324e-08	2.17888	0.0534428	0.32122	2.45643	0.0224637	0.151656	2.2478	0.045555	0.207354	down1.5	down1.5	down1.5	down1.5	XXX	XXX	XXX	2.89399	-2.84456	-1.63083	-1.60596	-1.59347	862	in family member (ttn-1)	5.21e-17	F:ATP binding; F:protein kinase activity; P:protein amino acid phosphorylation
Contig7423	8	1	-0.46428	0.000141137	0.00138128	0.000141137	0.00138128	-3.28262	4.42378e-05	0.00250356	-1.7498	0.0448937	0.167794	-3.19341	0.000137124	0.00212916	-1.91663	0.0225354	0.0893842	1.876	0.0474246	0.302088	1.02794	0.936945	0.979106	1.71271	0.0972046	0.324409	down1.5	XXX	down1.5	XXX	XXX	XXX	XXX	0.209671	-1.47231	-0.562855	-1.46847	-0.692954	366	hyperpolarizaion-activated cyclic nucleotide-gated cation channel	4.24e-30	F:ion channel activity; F:voltage-gated ion channel activity; C:integral to membrane; C:membrane; P:potassium ion transport; P:ion transport; P:transport; P:transmembrane transport; F:voltage-gated potassium channel activity; C:plasma membrane
Contig8008	8	1	-0.952537	6.00743e-09	4.05527e-07	6.00743e-09	4.05527e-07	-19.5287	6.59102e-08	1.26508e-05	-26.3639	1.2208e-07	1.07749e-05	-39.9528	5.04332e-08	4.25106e-06	-9.0897	2.35225e-06	7.62434e-05	-1.35001	0.650536	0.896293	-2.04585	0.314535	0.64367	2.14845	0.15214	0.417672	down1.5	down1.5	down1.5	down1.5	XXX	XXX	XXX	0.668836	-3.44793	-4.33467	-4.59256	-2.38182	402	dnl2 protein	1.1e-41	P:synaptic target recognition; P:microtubule-based process; F:cytoskeletal protein binding; C:nucleus; C:microtubule associated complex; C:microtubule; C:cytoplasm; F:microtubule motor activity; C:P granule; C:myosin complex; C:dynein complex; F:protein binding; C:cytosol; C:plasma membrane
Contig854	8	1	0.793454	2.6592e-13	2.28993e-10	2.6592e-13	2.28993e-10	-20.6124	4.6504e-12	1.13978e-08	-21.1339	1.20074e-11	1.27527e-08	-15.7718	2.53538e-11	1.44254e-08	-12.9822	7.35764e-11	3.49894e-08	-1.0253	0.943793	0.987713	1.30691	0.406742	0.717291	1.58774	0.145531	0.408407	down1.5	down1.5	down1.5	down1.5	XXX	XXX	XXX	2.75074	-1.56564	-1.80308	-1.1858	-0.926886	390	---NA---	0
Contig9351	8	1	0.830461	0.000220787	0.00200991	0.000220787	0.00200991	-2.12941	0.000197968	0.00832446	-2.59164	3.47771e-05	0.000895046	-1.98563	0.000706555	0.00764423	-1.8185	0.0022976	0.0168911	-1.21707	0.362138	0.747948	1.07241	0.734372	0.901714	1.17097	0.442693	0.717002	down1.5	down1.5	down1.5	down1.5	XXX	XXX	XXX	1.54399	0.393537	0.163151	0.516464	0.66861	942	cyclic nucleotide gated channel alpha 3 protein	5.19e-109	F:voltage-gated potassium channel activity; C:integral to membrane; C:membrane; P:potassium ion transport; P:transmembrane transport; F:ion channel activity; P:ion transport; P:transport
Contig11023	17	1	1.88656	1.90985e-07	6.0249e-06	1.90985e-07	6.0249e-06	-9.91933	6.30036e-06	0.000514724	-13.4259	4.8073e-06	0.00018817	-98.3983	3.66715e-07	1.86948e-05	-115.86	4.3728e-07	2.07331e-05	-1.35351	0.464144	0.811226	-9.91985	0.00251287	0.0337531	-11.6802	0.0025641	0.0292298	down1.5	down1.5	down1.5	down1.5	XXX	down1.5	down1.5	3.82672	0.329299	-0.191604	-3.75373	-3.98539	1503	collagen alpha-1 chain-like	1.53e-19	P:extracellular matrix organization; P:cell-cell adhesion; C:collagen; C:proteinaceous extracellular matrix; C:extracellular region; F:collagen binding; F:extracellular matrix structural constituent; C:collagen type XIV; P:collagen fibril organization; F:protein binding, bridging
Contig11358	17	1	4.62223	1.06925e-05	0.000162249	1.06925e-05	0.000162249	-1.38509	8.42381e-05	0.00420689	-1.29841	0.00181127	0.0184792	-1.50198	5.00808e-06	0.000148788	-1.54261	2.32604e-06	7.57019e-05	1.06676	0.441098	0.796893	-1.08439	0.337192	0.662981	-1.11372	0.205105	0.491284	down	down	down1.5	down1.5	XXX	XXX	XXX	5.01062	4.53578	4.62966	4.42191	4.36539	3564	primary ciliary dyskinesia protein 1	8.27e-47
Contig12728	17	1	1.15088	0.000666169	0.00495691	0.000666169	0.00495691	-2.04981	0.000511655	0.0170171	-1.76131	0.00454692	0.0360876	-2.06289	0.000684647	0.00747831	-2.37724	0.000160805	0.00217009	1.16379	0.423818	0.787107	-1.00638	0.973183	0.991558	-1.15974	0.457947	0.727866	down1.5	down1.5	down1.5	down1.5	XXX	XXX	XXX	1.82687	0.78453	0.986504	0.735785	0.606304	1538	aminopeptidase pils (m01 family)	6.35e-45	F:scavenger receptor activity; P:plasminogen activation; F:kinase activity; P:zymogen activation; F:metallopeptidase activity; C:membrane; F:peptidase activity; C:extracellular space; F:calcium ion binding; F:serine-type endopeptidase activity; P:positive regulation of fibrinolysis; F:aminopeptidase activity; P:Factor XII activation; F:catalytic activity; P:proteolysis; C:cytoplasm; P:inflammator…
Contig13360	17	1	0.245157	0.00363433	0.0195306	0.00363433	0.0195306	-2.03742	0.00279018	0.0571709	-1.56889	0.0498968	0.179316	-2.11324	0.00273615	0.0212321	-2.50044	0.000687142	0.00685894	1.29863	0.279861	0.678714	-1.03721	0.883354	0.959024	-1.22726	0.432778	0.710188	XXX	XXX	down1.5	down1.5	XXX	XXX	XXX	0.830501	-0.275127	0.165763	-0.223422	-0.586265	922	---NA---	0
Contig14070	17	1	2.34399	0.000363945	0.00303164	0.000363945	0.00303164	-7.05786	0.00127963	0.0333288	-6.30391	0.00230567	0.0220809	-16.1928	0.000315595	0.00409926	-18.0952	0.00031599	0.003692	1.1196	0.835891	0.961029	-2.29429	0.209172	0.537594	-2.56384	0.178036	0.45684	down1.5	down1.5	down1.5	down1.5	XXX	XXX	XXX	3.53648	1.12346	1.3262	-0.187353	-0.173703	3387	---NA---	0
Contig14072	17	1	1.33528	3.09907e-05	0.000389312	3.09907e-05	0.000389312	-8.40114	0.000212591	0.00884205	-10.5938	0.00019307	0.00336889	-26.6895	3.85508e-05	0.000763397	-23.6718	5.55403e-05	0.000941689	-1.261	0.671151	0.905458	-3.17689	0.0941757	0.355946	-2.81769	0.131046	0.386181	down1.5	down1.5	down1.5	down1.5	XXX	XXX	XXX	2.73385	-0.0958697	-0.335184	-1.88337	-1.43133	1659	---NA---	0
Contig14820	17	1	-1.14745	1.86337e-05	0.000258219	1.86337e-05	0.000258219	-4.83389	0.000352294	0.0129169	-6.86529	0.00018859	0.00331431	-9.95404	4.64367e-05	0.000891305	-16.8471	1.96567e-05	0.000409348	-1.42024	0.502769	0.830828	-2.05922	0.199689	0.525422	-3.4852	0.0628722	0.25248	down1.5	down1.5	down1.5	down1.5	XXX	XXX	XXX	0.0882173	-2.189	-3.3622	-3.93768	-4.27133	2667	prp19 pso4 pre-mrna processing factor 19 homolog	7.08e-32	P:lipid biosynthetic process; P:positive regulation of astrocyte differentiation; P:protein polyubiquitination; F:DNA binding; C:nucleus; F:identical protein binding; P:protein ubiquitination; C:ubiquitin ligase complex; F:ubiquitin-protein ligase activity; P:spliceosome assembly; F:ubiquitin-ubiquitin ligase activity; P:negative regulation of neuron differentiation; P:mRNA processing; C:lipid pa…
Contig15288	17	1	1.84414	0.000569541	0.00436219	0.000569541	0.00436219	-1.48286	0.00537576	0.0886556	-1.38886	0.0238751	0.111232	-1.55224	0.00266284	0.0208409	-1.88984	2.93103e-05	0.000567712	1.06768	0.657191	0.89952	-1.04679	0.758151	0.911948	-1.27445	0.117031	0.362361	XXX	XXX	down1.5	down1.5	XXX	XXX	XXX	2.27469	1.72527	1.81883	1.65459	1.36603	898	---NA---	0
Contig1546	17	1	0.207178	6.63878e-08	2.55461e-06	6.63878e-08	2.55461e-06	-2.81469	4.41218e-05	0.00250144	-3.03813	3.90932e-05	0.000983876	-7.62129	6.67333e-08	5.32896e-06	-8.55019	5.72348e-08	4.19222e-06	-1.07938	0.760363	0.937203	-2.70768	0.00130871	0.0209855	-3.0377	0.000774219	0.0118883	down1.5	down1.5	down1.5	down1.5	XXX	down1.5	down1.5	1.3634	-0.156563	-0.213048	-1.55267	-1.64973	426	igf binding protein 3	3.93e-07	P:regulation of insulin-like growth factor receptor signaling pathway; P:regulation of cell growth; F:growth factor binding; P:angiogenesis; P:heart development; P:multicellular organismal development; F:insulin-like growth factor II binding; P:negative regulation of multicellular organism growth; C:extracellular region; F:insulin-like growth factor binding; F:insulin-like growth factor I binding…
Contig16772	17	1	-0.920249	0.00824174	0.0369025	0.00824174	0.0369025	-2.24872	0.0102318	0.135779	-1.93482	0.0418383	0.160551	-2.76177	0.00280999	0.0216732	-2.81587	0.00301824	0.0207525	1.16224	0.669216	0.90415	-1.22815	0.580574	0.824966	-1.25221	0.556082	0.792712	XXX	XXX	down1.5	down1.5	XXX	XXX	XXX	-0.294223	-1.42204	-1.27138	-1.88794	-1.89501	358	---NA---	0
Contig16935	17	1	5.36964	0.00013446	0.00132511	0.00013446	0.00132511	-3.14636	0.000539813	0.0177865	-3.34559	0.000404786	0.00596544	-4.51696	8.14208e-05	0.00141239	-4.64431	7.45758e-05	0.00118688	-1.06332	0.800669	0.951726	-1.43561	0.162663	0.476532	-1.47609	0.138516	0.398107	down1.5	down1.5	down1.5	down1.5	XXX	XXX	XXX	6.49971	4.99097	4.88254	4.43559	4.42956	19068	19068	NA
Contig17063	17	1	2.91556	4.13e-07	1.11801e-05	4.13e-07	1.11801e-05	-1.6444	0.000292974	0.0113011	-1.87465	3.77601e-05	0.000957893	-2.78107	1.01366e-07	7.0289e-06	-2.55801	3.6902e-07	1.82227e-05	-1.14002	0.283872	0.682713	-1.69124	0.000465482	0.00983734	-1.55559	0.00220461	0.0263281	down1.5	down1.5	down1.5	down1.5	XXX	down1.5	down1.5	3.66269	2.92353	2.76675	2.21223	2.32892	3976	prohormone convertase 1	9.16e-103	P:proteolysis; F:serine-type endopeptidase activity; F:serine-type peptidase activity; F:hydrolase activity; F:peptidase activity; C:plasma membrane
Contig1996	17	1	2.56541	3.03361e-08	1.37492e-06	3.03361e-08	1.37492e-06	-19.337	5.96538e-07	7.66408e-05	-30.4815	4.80192e-07	3.18747e-05	-230.725	1.00605e-07	7.0142e-06	-179.203	1.3856e-07	8.36135e-06	-1.57633	0.327528	0.721794	-11.9318	0.0039398	0.0465788	-9.26735	0.00672266	0.0583485	down1.5	down1.5	down1.5	down1.5	XXX	down1.5	XXX	4.69978	0.303314	-1.09067	-3.88972	-2.8608	350	---NA---	0
Contig21093	17	1	5.71906	3.6266e-07	1.00566e-05	3.6266e-07	1.00566e-05	-17.7639	1.12823e-05	0.00082211	-16.1695	1.57183e-05	0.000481555	-73.2005	1.29359e-06	5.03287e-05	-231.65	6.29117e-07	2.71244e-05	1.0986	0.80324	0.952037	-4.12076	0.00864405	0.0803902	-13.0405	0.000874432	0.0131235	down1.5	down1.5	down1.5	down1.5	XXX	XXX	down1.5	7.84595	3.68936	3.56184	0.756399	0.031992	1630	dead deah box helicase family protein	1.73e-72	F:helicase activity; P:chitin metabolic process; F:hydrolase activity; F:hydrolase activity, hydrolyzing O-glycosyl compounds; P:carbohydrate metabolic process; F:nucleic acid binding; F:ATP binding; F:chitin binding; F:hydrolase activity, acting on glycosyl bonds; F:cation binding; P:metabolic process; P:xylan catabolic process; P:auxin biosynthetic process; F:catalytic activity; F:nucleotide bi…
Contig24161	17	1	1.86375	0.000106871	0.00109769	0.000106871	0.00109769	-2.78622	0.00230045	0.0504454	-2.78606	0.00283711	0.0257979	-5.84686	7.41301e-05	0.00130566	-8.61646	2.50398e-05	0.000500785	1.00006	0.999745	0.999955	-2.09849	0.0408056	0.21863	-3.09253	0.00780014	0.0643003	XXX	down1.5	down1.5	down1.5	XXX	XXX	XXX	3.133	1.65484	1.55461	0.428422	-0.0327627	510	---NA---	0
Contig24359	17	1	-0.197591	1.14282e-06	2.58428e-05	1.14282e-06	2.58428e-05	-3.54174	4.60231e-06	0.000396322	-2.92027	4.88054e-05	0.0011692	-3.99519	3.27363e-06	0.000106109	-4.98791	9.23948e-07	3.62101e-05	1.21281	0.516018	0.838247	-1.12803	0.697744	0.883887	-1.40832	0.300072	0.594067	down1.5	down1.5	down1.5	down1.5	XXX	XXX	XXX	0.868133	-0.916631	-0.64513	-1.07411	-1.39161	592	---NA---	0
Contig25156	17	1	-0.577558	1.26636e-10	2.16929e-08	1.26636e-10	2.16929e-08	-22.7695	6.64682e-09	2.11781e-06	-20.9241	2.471e-08	3.16189e-06	-106.136	2.29042e-09	4.44984e-07	-397.901	1.93781e-09	3.40703e-07	1.0882	0.877288	0.970738	-4.66131	0.0436283	0.227491	-17.4751	0.00697739	0.0598422	down1.5	down1.5	down1.5	down1.5	XXX	XXX	XXX	1.38174	-3.15357	-3.19069	-5.53858	-6.25365	205	---NA---	0
Contig25727	17	1	1.51652	4.38718e-05	0.000519065	4.38718e-05	0.000519065	-1.68726	0.000621536	0.0196649	-1.89292	0.000128492	0.00245376	-1.8573	0.00015905	0.00237917	-2.3824	5.19316e-06	0.000142863	-1.12189	0.487302	0.822155	-1.10078	0.557606	0.813411	-1.41199	0.0460851	0.208517	down1.5	down1.5	down1.5	down1.5	XXX	XXX	XXX	2.13689	1.37975	1.23002	1.25566	0.917732	291	---NA---	0
Contig27233	17	1	0.196156	8.58898e-13	5.70129e-10	8.58898e-13	5.70129e-10	-13.7803	4.44858e-10	3.01576e-07	-22.9611	2.87992e-10	1.1876e-07	-109.493	2.1324e-11	1.30796e-08	-174.293	2.51396e-11	1.70425e-08	-1.66623	0.189845	0.587493	-7.94566	0.000637037	0.0123839	-12.648	0.000350787	0.00657457	down1.5	down1.5	down1.5	down1.5	XXX	down1.5	down1.5	2.22585	-1.79811	-2.49184	-4.79426	-5.43483	306	partial	0.000309
Contig2767	17	1	4.36395	0.000286609	0.00249711	0.000286609	0.00249711	-1.24397	0.0101803	0.135208	-1.32698	0.00109587	0.0127526	-1.3926	0.000189453	0.0027351	-1.47775	3.36747e-05	0.000629292	-1.06673	0.454438	0.8055	-1.11948	0.190973	0.514787	-1.18793	0.0485362	0.215294	XXX	down	down	down	XXX	XXX	XXX	4.69748	4.38133	4.28351	4.20797	4.12947	1271	endothelial differentiation-related factor 1 variant 1	1.57e-43	C:transcription factor TFIID complex; F:sequence-specific DNA binding; C:nucleus; F:DNA binding; C:cytoplasm; F:transcription coactivator activity; P:transcription; P:positive regulation of DNA binding; P:regulation of transcription
Contig27792	17	1	1.97621	1.55019e-08	8.34328e-07	1.55019e-08	8.34328e-07	-6.63061	2.38514e-06	0.000231693	-10.2541	8.38653e-07	4.91198e-05	-78.4663	2.54298e-08	2.58039e-06	-70.2282	3.67352e-08	3.08827e-06	-1.54649	0.177071	0.57121	-11.834	0.000114864	0.00348554	-10.5915	0.000190722	0.00410039	down1.5	down1.5	down1.5	down1.5	XXX	down1.5	down1.5	3.82531	0.944207	0.378605	-2.60571	-2.24254	304	---NA---	0
Contig292	17	1	3.59669	0.000625612	0.00471013	0.000625612	0.00471013	-1.25322	0.0152816	0.173337	-1.25145	0.0184649	0.0938718	-1.44138	0.000139818	0.00215732	-1.43121	0.000217935	0.00275659	1.00141	0.988176	0.997924	-1.15014	0.14431	0.447932	-1.14202	0.170189	0.444904	XXX	XXX	down	down	XXX	XXX	XXX	3.8981	3.58133	3.58411	3.37508	3.39722	638	---NA---	0
Contig30782	17	1	-1.42906	3.71571e-07	1.02591e-05	3.71571e-07	1.02591e-05	-25.9006	1.96662e-06	0.000199586	-11.5964	2.98473e-05	0.000791836	-28.534	4.3719e-06	0.00013394	-185.195	1.526e-06	5.3964e-05	2.2335	0.289091	0.68821	-1.10167	0.911997	0.970796	-7.15022	0.129966	0.384293	down1.5	down1.5	down1.5	down1.5	XXX	XXX	XXX	0.266037	-4.76314	-3.96567	-4.79426	-6.25365	333	cellular retinaldehyde-binding triple c- -containing protein	1.18e-11	F:transporter activity; C:intracellular; P:transport
Contig31890	17	1	-1.21972	2.35375e-07	7.16971e-06	2.35375e-07	7.16971e-06	-14.2626	9.28625e-07	0.000109992	-6.86597	3.0069e-05	0.000795409	-13.0098	2.92587e-06	9.71914e-05	-26.8487	9.66168e-07	3.76333e-05	2.07728	0.181602	0.57742	1.09629	0.878001	0.957215	-1.88246	0.389572	0.676212	down1.5	down1.5	down1.5	down1.5	XXX	XXX	XXX	0.296495	-3.44793	-2.44683	-4.21117	-5.22235	838	---NA---	0
Contig32573	17	1	2.54848	1.85823e-06	3.82227e-05	1.85823e-06	3.82227e-05	-9.87865	3.03732e-05	0.00186824	-15.4566	1.68017e-05	0.000507908	-29.2932	5.51696e-06	0.000159656	-139.714	2.19113e-06	7.21218e-05	-1.56465	0.334137	0.725999	-2.9653	0.0499386	0.245774	-14.1431	0.00367471	0.0378301	down1.5	down1.5	down1.5	down1.5	XXX	XXX	down1.5	4.53248	1.1422	0.118192	-0.814071	-3.46861	259	---NA---	0
Contig33177	17	1	1.51158	3.67385e-07	1.01611e-05	3.67385e-07	1.01611e-05	-11.3172	9.40299e-06	0.000711635	-12.4986	1.2397e-05	0.000399792	-144.278	7.11292e-07	3.09502e-05	-169.59	8.67718e-07	3.45159e-05	-1.1044	0.827566	0.959068	-12.7486	0.00508868	0.0561411	-14.9852	0.00540243	0.0497204	down1.5	down1.5	down1.5	down1.5	XXX	XXX	down1.5	3.43128	-0.0997542	-0.787547	-4.23935	-5.04651	1036	lectin 1	1.79e-68	F:binding; F:sugar binding
Contig33196	17	1	0.687467	7.41189e-05	0.000806549	7.41189e-05	0.000806549	-1.56691	0.0193748	0.199824	-1.59754	0.019692	0.0977994	-2.58676	2.35354e-05	0.000512217	-2.63061	2.4223e-05	0.000487243	-1.01955	0.924559	0.982238	-1.65086	0.021783	0.148746	-1.67885	0.0202639	0.12322	XXX	XXX	down1.5	down1.5	XXX	XXX	XXX	1.30368	0.633075	0.607157	-0.0433348	-0.0683271	673	---NA---	0
Contig33695	17	1	-0.387099	1.8445e-08	9.46405e-07	1.8445e-08	9.46405e-07	-9.70467	2.63396e-07	3.7848e-05	-9.5451	7.6714e-07	4.56871e-05	-13.4623	1.86397e-07	1.10559e-05	-14.9696	1.95056e-07	1.10782e-05	1.01672	0.969623	0.993783	-1.38719	0.460858	0.755877	-1.54252	0.355454	0.64579	down1.5	down1.5	down1.5	down1.5	XXX	XXX	XXX	1.33416	-2.13908	-1.94807	-2.63065	-3.62107	967	tumor necrosis factor receptor-associated factor 3	3.74e-25	P:regulation of apoptosis; F:metal ion binding; F:receptor activity; P:signal transduction; F:zinc ion binding; F:protein binding
Contig33706	17	1	3.00795	1.68948e-08	8.85367e-07	1.68948e-08	8.85367e-07	-35.2487	1.60909e-07	2.55069e-05	-42.1678	2.16061e-07	1.69234e-05	-93.6792	9.76297e-08	6.85171e-06	-163.859	9.23536e-08	6.04224e-06	-1.19629	0.717596	0.923867	-2.65766	0.112437	0.391269	-4.64865	0.0426183	0.19883	down1.5	down1.5	down1.5	down1.5	XXX	XXX	XXX	5.22641	0.0876307	-0.914321	-3.03941	-2.0991	464	---NA---	0
Contig34004	17	1	2.54853	0.00116845	0.00782124	0.00116845	0.00782124	-1.41736	0.00292865	0.0589111	-1.44221	0.00250234	0.0234568	-1.54307	0.000442138	0.00535033	-1.5955	0.000251618	0.00308369	-1.01753	0.887133	0.973343	-1.08869	0.487467	0.772498	-1.12568	0.342274	0.633401	XXX	down	down1.5	down1.5	XXX	XXX	XXX	2.92985	2.46745	2.44121	2.30793	2.29141	1013	secretory carrier-associated membrane protein 2	2.86e-39	C:trans-Golgi network membrane; C:recycling endosome membrane; C:integral to membrane; C:Golgi apparatus; F:protein binding; P:protein transport
Contig34076	17	1	1.41402	0.0071264	0.0331042	0.0071264	0.0331042	-1.51636	0.00917397	0.126537	-1.51037	0.0129693	0.0739225	-1.63874	0.00293313	0.0223471	-1.70383	0.00169113	0.0134137	1.00396	0.981373	0.996211	-1.08071	0.64602	0.859034	-1.12363	0.500055	0.757224	XXX	XXX	down1.5	down1.5	XXX	XXX	XXX	1.83238	1.24422	1.26317	1.04905	1.06375	931	novel protein	5.6e-15
Contig34133	17	1	4.24702	3.04918e-05	0.000384307	3.04918e-05	0.000384307	-1.25891	0.0070973	0.107071	-1.37471	0.00027798	0.00444183	-1.53695	6.07024e-06	0.000172687	-1.49524	1.53026e-05	0.000338826	-1.09198	0.313779	0.709704	-1.22086	0.0230052	0.153958	-1.18772	0.051428	0.223364	XXX	down	down1.5	down	XXX	XXX	XXX	4.61478	4.28024	4.15505	3.99942	4.03748	1879	synaptotagmin xiv	3.03e-31	C:integral to membrane; F:calcium-dependent phospholipid binding; C:membrane; F:phospholipid binding; F:protein homodimerization activity; F:protein heterodimerization activity
Contig34201	17	1	0.177829	4.11806e-11	9.71922e-09	4.11806e-11	9.71922e-09	-13.2617	9.83175e-09	2.90055e-06	-17.0305	1.12591e-08	1.78476e-06	-45.6358	1.17832e-09	2.60719e-07	-165.244	5.50378e-10	1.44927e-07	-1.28419	0.549605	0.854816	-3.44117	0.0231423	0.154486	-12.4602	0.00169557	0.0216443	down1.5	down1.5	down1.5	down1.5	XXX	XXX	down1.5	2.11573	-1.55682	-3.10316	-3.29333	-5.43483	355	lectin 1	2.02e-11	F:binding; F:sugar binding
Contig34337	17	1	0.730735	0.0075544	0.034561	0.0075544	0.034561	-1.53814	0.02567	0.233192	-1.55935	0.0276982	0.123051	-1.94609	0.00132307	0.0123768	-1.89004	0.00229887	0.0168966	-1.01378	0.94678	0.98854	-1.26522	0.263637	0.597107	-1.22878	0.333529	0.626317	XXX	XXX	down1.5	down1.5	XXX	XXX	XXX	1.19067	0.560405	0.558614	0.242454	0.220494	2949	protein	7.49e-06	P:transcription termination; F:transcription termination factor activity
Contig34582	17	1	-0.421948	7.82591e-05	0.000842966	7.82591e-05	0.000842966	-2.52605	0.000565358	0.018325	-2.38853	0.00189084	0.0190954	-3.92523	2.61502e-05	0.000555837	-3.62683	6.10876e-05	0.0010111	1.05758	0.854762	0.965879	-1.5539	0.181745	0.501872	-1.43577	0.279081	0.573589	down1.5	down1.5	down1.5	down1.5	XXX	XXX	XXX	0.412288	-0.862517	-0.791371	-1.51827	-1.41077	621	---NA---	0
Contig35069	17	1	3.02338	2.40814e-07	7.26007e-06	2.40814e-07	7.26007e-06	-7.99887	7.79841e-06	0.000613514	-10.5257	5.00303e-06	0.000194007	-39.1504	4.38368e-07	2.14551e-05	-81.1992	2.95856e-07	1.52533e-05	-1.3159	0.410703	0.78045	-4.89449	0.0024139	0.0327283	-10.1513	0.000617691	0.0101083	down1.5	down1.5	down1.5	down1.5	XXX	down1.5	down1.5	4.94484	1.9208	1.45019	-0.946633	-1.35938	926	---NA---	0
Contig35071	17	1	4.41719	2.11037e-05	0.000287079	2.11037e-05	0.000287079	-1.24934	0.0082815	0.118061	-1.32657	0.00101063	0.0119928	-1.35549	0.000397426	0.00491186	-1.5305	1.05568e-06	4.0428e-05	-1.06182	0.484178	0.821189	-1.08497	0.340981	0.666456	-1.22505	0.019565	0.12054	XXX	down	down	down1.5	XXX	XXX	XXX	4.75016	4.42512	4.34364	4.3118	4.1358	691	protein kinase c	1.07e-87	P:protein amino acid phosphorylation; P:response to drug; C:nucleus; F:calcium channel regulator activity; F:ATP binding; F:metal ion binding; P:response to vitamin D; F:kinase activity; C:membrane; F:protein serine/threonine kinase activity; F:protein kinase activity; P:regulation of growth; C:brush border membrane; P:response to glucose stimulus; C:centrosome; P:auxin biosynthetic process; F:nu…
Contig35141	17	1	3.27714	8.50428e-08	3.14708e-06	8.50428e-08	3.14708e-06	-1.55491	8.03787e-06	0.000624779	-1.52977	1.90188e-05	0.000556452	-1.90503	6.8664e-08	5.3887e-06	-2.04788	1.72434e-08	1.77229e-06	1.01644	0.871388	0.969352	-1.22517	0.0479582	0.24	-1.31704	0.00851975	0.0684631	down1.5	down1.5	down1.5	down1.5	XXX	XXX	XXX	3.84998	3.20579	3.23282	2.93537	2.82748	825	gtp-binding protein	1.02e-22	F:GTP binding; F:GTPase activity; P:small GTPase mediated signal transduction; F:nucleotide binding; C:membrane; P:signal transduction
Contig35310	17	1	2.03964	3.15272e-13	2.64348e-10	3.15272e-13	2.64348e-10	-24.8207	5.42138e-11	6.33869e-08	-38.8809	5.22088e-11	4.17876e-08	-755.583	5.96918e-12	5.94344e-09	-693.957	8.85049e-12	8.05698e-09	-1.56647	0.21308	0.613516	-30.4417	9.17493e-05	0.00292918	-27.9588	0.000148745	0.00339094	down1.5	down1.5	down1.5	down1.5	XXX	down1.5	down1.5	4.1869	-0.435205	-1.65532	-5.53858	-5.30263	425	---NA---	0
Contig35357	17	1	-0.151887	0.000185813	0.00173446	0.000185813	0.00173446	-2.07358	0.00342994	0.0664345	-2.63055	0.000656597	0.00860572	-3.17107	0.000132417	0.00206918	-3.67644	6.09614e-05	0.00101006	-1.2686	0.396293	0.771516	-1.52927	0.137208	0.436345	-1.77299	0.0577224	0.239348	XXX	down1.5	down1.5	down1.5	XXX	XXX	XXX	0.691042	-0.423773	-0.7053	-1.00528	-1.32068	788	soluble guanylate cyclase gcy	1.46e-44	P:cyclic nucleotide biosynthetic process; F:phosphorus-oxygen lyase activity; F:guanylate cyclase activity; F:heme binding; F:nucleotide binding; P:cGMP biosynthetic process; P:intracellular signaling pathway; F:lyase activity
Contig35429	17	1	6.51722	2.64022e-05	0.000343077	2.64022e-05	0.000343077	-1.20851	0.020546	0.205731	-1.25739	0.00530489	0.0402823	-1.4071	3.3585e-05	0.00068376	-1.45081	6.57291e-06	0.000172794	-1.04045	0.628697	0.887726	-1.16432	0.0639409	0.284462	-1.20049	0.0264543	0.146309	XXX	down	down	down	XXX	XXX	XXX	6.82929	6.55031	6.49893	6.33137	6.28996	4174	cystathionine-beta-synthase	8.39e-123	P:microtubule cytoskeleton organization; F:pyridoxal phosphate binding; P:cysteine biosynthetic process via cystathionine; C:microtubule; C:cytoplasm; F:catalytic activity; P:cysteine biosynthetic process from serine; P:metabolic process; F:cystathionine beta-synthase activity
Contig35464	17	1	4.07695	0.0044381	0.0228813	0.0044381	0.0228813	-1.17475	0.0661983	0.371774	-1.14565	0.127012	0.32026	-1.32659	0.00164489	0.014615	-1.35746	0.000748612	0.0073247	1.02541	0.77731	0.944199	-1.12925	0.173723	0.491084	-1.15552	0.109202	0.347835	XXX	XXX	down	down	XXX	XXX	XXX	4.30247	4.08391	4.1157	3.90588	3.872	950	ift46 protein	4.8e-86
Contig36065	17	1	3.86122	1.447e-07	4.85806e-06	1.447e-07	4.85806e-06	-15.9799	2.3975e-06	0.000232186	-20.7082	1.9852e-06	9.45476e-05	-65.1929	4.31729e-07	2.12937e-05	-96.5562	3.92598e-07	1.91268e-05	-1.29589	0.505252	0.831471	-4.07968	0.0117644	0.0990322	-6.04235	0.00570134	0.0517244	down1.5	down1.5	down1.5	down1.5	XXX	XXX	XXX	5.93328	1.93123	1.20643	-0.644762	-0.601638	3933	lectin 1	2.43e-164	F:binding; F:sugar binding
Contig36390	17	1	4.29856	1.12219e-07	3.96838e-06	1.12219e-07	3.96838e-06	-11.4454	4.42417e-06	0.000385144	-14.528	3.12637e-06	0.000134611	-65.3543	3.01557e-07	1.59235e-05	-252.542	1.64874e-07	9.6744e-06	-1.26934	0.472766	0.816235	-5.7101	0.00151497	0.023337	-22.0649	0.000203601	0.00431295	down1.5	down1.5	down1.5	down1.5	XXX	down1.5	down1.5	6.34455	2.78867	2.25809	0.0199302	-1.65008	1892	collagen alpha-5 chain	2.19e-37	P:cell adhesion; C:proteinaceous extracellular matrix; C:extracellular region
Contig37185	17	1	1.38117	0.00113735	0.00765489	0.00113735	0.00765489	-1.72112	0.00140283	0.0357006	-1.39524	0.0426455	0.162374	-1.9365	0.000359138	0.00454138	-1.93773	0.000423132	0.0046747	1.23357	0.212993	0.613485	-1.12514	0.498867	0.778056	-1.12586	0.50445	0.76041	down1.5	XXX	down1.5	down1.5	XXX	XXX	XXX	1.93343	1.09501	1.42887	0.961654	0.957338	1307	neuropeptide f receptor 76f	8.46e-16	F:neuropeptide Y receptor activity; P:neuropeptide signaling pathway; F:receptor activity; F:signal transducer activity; F:G-protein coupled receptor activity; C:integral to membrane; P:signal transduction; P:G-protein coupled receptor protein signaling pathway
Contig37500	17	1	5.31733	1.5551e-05	0.000222291	1.5551e-05	0.000222291	-1.8995	7.89359e-06	0.000619472	-1.52131	0.000498134	0.00700421	-1.90494	8.14075e-06	0.00021597	-1.8606	1.26344e-05	0.000292768	1.24859	0.0334755	0.248277	-1.00286	0.976333	0.992779	1.02091	0.830792	0.932391	down1.5	down1.5	down1.5	down1.5	XXX	XXX	XXX	5.9193	5.01057	5.33273	4.98571	5.03506	1780	prolyl 4-hydroxylase alpha subunit 1	3.34e-32	F:iron ion binding; F:L-ascorbic acid binding; F:oxidoreductase activity, acting on paired donors, with incorporation or reduction of molecular oxygen; F:oxidoreductase activity, acting on single donors with incorporation of molecular oxygen, incorporation of two atoms of oxygen; P:oxidation reduction; F:oxidoreductase activity; F:procollagen-proline 4-dioxygenase activity; C:endoplasmic reticulu…
Contig37615	17	1	1.81149	1.95538e-07	6.14422e-06	1.95538e-07	6.14422e-06	-12.6047	5.27415e-06	0.000445743	-29.7858	2.04235e-06	9.66913e-05	-72.3251	7.6335e-07	3.28674e-05	-314.274	5.37767e-07	2.43067e-05	-2.36307	0.116172	0.46961	-5.73794	0.0139241	0.110909	-24.933	0.00314833	0.0338663	down1.5	down1.5	down1.5	down1.5	XXX	XXX	down1.5	3.82517	-0.587514	-1.43216	-2.56126	-4.48381	2300	lectin 1	1.09e-126	F:binding; F:sugar binding
Contig37763	17	1	2.3132	3.52451e-07	9.84206e-06	3.52451e-07	9.84206e-06	-1.87431	2.73681e-05	0.00172333	-1.79553	8.47446e-05	0.00178935	-2.68836	1.38256e-07	8.89323e-06	-2.68495	1.83873e-07	1.0556e-05	1.04388	0.741203	0.931448	-1.43432	0.0106804	0.0926988	-1.4325	0.0122403	0.088295	down1.5	down1.5	down1.5	down1.5	XXX	XXX	XXX	3.09344	2.20936	2.24378	1.64798	1.68899	2232	synaptic vesicular amine transporter	1.33e-129	P:transmembrane transport
Contig37919	17	1	3.6902	0.000275222	0.00241441	0.000275222	0.00241441	-1.28198	0.00683746	0.104267	-1.30209	0.00501748	0.0386993	-1.37639	0.000693253	0.00754644	-1.50673	1.90664e-05	0.000399141	-1.01568	0.868406	0.968688	-1.07364	0.449682	0.747171	-1.17531	0.0915241	0.313246	XXX	down	down	down1.5	XXX	XXX	XXX	4.02403	3.65265	3.64291	3.56325	3.43498	852	mgc53705 protein	3.07e-62	C:integral to membrane; C:membrane
Contig38155	17	1	4.0032	5.33354e-07	1.37713e-05	5.33354e-07	1.37713e-05	-15.936	1.04319e-05	0.000776589	-23.6197	6.92906e-06	0.000253181	-92.851	1.47374e-06	5.56352e-05	-132.529	1.43111e-06	5.1465e-05	-1.48216	0.392555	0.769482	-5.82648	0.0106877	0.0927374	-8.31631	0.00703781	0.0601821	down1.5	down1.5	down1.5	down1.5	XXX	XXX	XXX	6.0416	2.04469	1.04253	-0.894505	-0.94224	3089	collagen type vi alpha 6	2.59e-57	C:proteinaceous extracellular matrix; C:extracellular region
Contig38792	17	1	1.30432	2.25124e-08	1.09643e-06	2.25124e-08	1.09643e-06	-2.16727	1.8895e-05	0.00127549	-2.83973	9.23927e-07	5.21029e-05	-3.60614	6.26925e-08	5.05698e-06	-4.69742	9.00763e-09	1.09962e-06	-1.31028	0.130965	0.497828	-1.66391	0.00554966	0.0594164	-2.16744	0.000233211	0.00482192	down1.5	down1.5	down1.5	down1.5	XXX	XXX	down1.5	2.29856	1.23228	0.837726	0.455608	0.104416	898	multidrug resistance	1.47e-17	P:drug transmembrane transport; F:drug transmembrane transporter activity; C:membrane; P:transmembrane transport; F:antiporter activity
Contig38867	17	1	4.12874	1.2011e-09	1.16321e-07	1.2011e-09	1.16321e-07	-1.87867	6.75753e-08	1.28253e-05	-1.78025	3.26023e-07	2.31353e-05	-2.16975	3.89514e-09	6.53194e-07	-2.55015	2.42719e-10	8.22713e-08	1.05528	0.546626	0.853796	-1.15494	0.110459	0.387646	-1.35742	0.00119112	0.0165583	down1.5	down1.5	down1.5	down1.5	XXX	XXX	down	4.86353	3.97327	4.04424	3.76033	3.53665	3004	cytoplasmic dynein 1 light intermediate chain 1	1.61e-80	F:motor activity
Contig39010	17	1	4.10437	7.49083e-05	0.000814305	7.49083e-05	0.000814305	-1.33684	0.000961952	0.0272927	-1.17334	0.0713235	0.223738	-1.51861	3.80771e-06	0.000119528	-1.26743	0.00812392	0.0431911	1.13934	0.142035	0.517142	-1.13597	0.158117	0.468654	1.05477	0.55234	0.790593	down	XXX	down1.5	down	XXX	XXX	XXX	4.40455	3.9881	4.17044	3.80318	4.06186	2145	PREDICTED: Tmem132e protein-like [Saccoglossus kowalevskii]	3.37e-05
Contig39050	17	1	5.29872	0.000112513	0.00114169	0.000112513	0.00114169	-1.40869	0.000345287	0.012748	-1.38635	0.000581196	0.00783668	-1.53733	3.85357e-05	0.000763397	-1.56431	2.58496e-05	0.000511882	1.01612	0.841627	0.96213	-1.09132	0.276049	0.608609	-1.11047	0.194075	0.477426	down	down	down1.5	down1.5	XXX	XXX	XXX	5.72032	5.22545	5.25011	5.10105	5.04342	867	tetraspanin d76	6.96e-09	F:receptor activity; C:integral to membrane; C:membrane
Contig39052	17	1	5.66982	1.27909e-06	2.84002e-05	1.27909e-06	2.84002e-05	-15.9425	4.69124e-05	0.00262693	-25.3326	2.15141e-05	0.000612585	-78.8102	4.42682e-06	0.000135232	-166.35	2.86659e-06	8.86752e-05	-1.589	0.314286	0.710243	-4.9434	0.00993829	0.0882044	-10.4344	0.00268878	0.0303042	down1.5	down1.5	down1.5	down1.5	XXX	XXX	down1.5	7.77886	3.68636	2.75848	0.974182	0.387274	708	---NA---	0
Contig39084	17	1	4.20646	2.82705e-07	8.2866e-06	2.82705e-07	8.2866e-06	-1.28667	0.00326068	0.0640517	-1.47352	1.00867e-05	0.00034226	-1.62698	3.03238e-07	1.59435e-05	-1.72647	6.3314e-08	4.54349e-06	-1.14522	0.122532	0.482413	-1.26449	0.00783061	0.0751502	-1.34182	0.000993908	0.0144734	XXX	down	down1.5	down1.5	XXX	XXX	down	4.64871	4.29181	4.08657	3.94669	3.85372	4508	tripartite motif-containing 9	2.15e-55	F:metal ion binding; C:cytoplasm; F:zinc ion binding; F:protein homodimerization activity; F:protein binding; C:intracellular
Contig39090	17	1	6.87149	1.21071e-05	0.000179923	1.21071e-05	0.000179923	-1.16225	0.0704172	0.381117	-1.30276	0.00154017	0.0164729	-1.38199	0.00010907	0.00177822	-1.48276	2.63435e-06	8.32695e-05	-1.12089	0.170902	0.563034	-1.18906	0.0379014	0.208353	-1.27576	0.00359008	0.0372233	XXX	down	down	down	XXX	XXX	down	7.1814	6.96492	6.8009	6.71592	6.613	1942	methylmalonyl coenzyme a mutase	0	F:methylmalonyl-CoA mutase activity; F:cobalamin binding; F:intramolecular transferase activity; C:mitochondrion; P:post-embryonic development; C:mitochondrial matrix; F:catalytic activity; F:isomerase activity; P:metabolic process; F:metal ion binding
Contig39217	17	1	3.75505	1.99362e-07	6.2459e-06	1.99362e-07	6.2459e-06	-1.77196	1.46357e-06	0.000158638	-1.42381	0.000479891	0.00679871	-2.0126	1.19793e-07	7.93524e-06	-2.01038	1.43105e-07	8.60305e-06	1.24452	0.0197723	0.182496	-1.13581	0.182004	0.502166	-1.13455	0.190549	0.473246	down1.5	down	down1.5	down1.5	XXX	XXX	XXX	4.36233	3.53845	3.84235	3.33287	3.34502	1192	rna binding	6.69e-33	F:RNA binding; F:kinase activity; F:nucleic acid binding; F:nucleotide binding; F:protein binding; F:DNA binding
Contig39342	17	1	3.93203	0.000548331	0.00422513	0.000548331	0.00422513	-1.22417	0.0228029	0.21848	-1.26182	0.0104482	0.0640193	-1.371	0.000536901	0.00620792	-1.45077	5.56379e-05	0.000941942	-1.03075	0.737859	0.930966	-1.11994	0.212252	0.540718	-1.1851	0.0648689	0.257013	XXX	XXX	down	down	XXX	XXX	XXX	4.22651	3.93586	3.89773	3.77675	3.69596	4361	tetratricopeptide repeat domain 21b	0	F:binding
Contig39346	17	1	4.92052	4.98979e-09	3.52516e-07	4.98979e-09	3.52516e-07	-1.35417	0.00017364	0.00754779	-1.23993	0.00817475	0.0542859	-1.51101	4.9015e-07	2.3146e-05	-1.6431	2.1396e-09	3.63815e-07	1.09213	0.279056	0.677854	-1.11582	0.181726	0.501872	-1.21336	0.0196931	0.120969	down	XXX	down1.5	down1.5	XXX	XXX	XXX	5.30727	4.86878	4.99535	4.70863	4.58941	1774	macrophage scavenger receptor-related	3.46e-05	F:scavenger receptor activity; F:calcium ion binding; F:receptor activity; C:membrane
Contig39724	17	1	0.746788	2.72733e-10	3.84505e-08	2.72733e-10	3.84505e-08	-5.35516	8.78548e-08	1.5726e-05	-5.18474	2.41137e-07	1.83313e-05	-13.4814	1.67577e-09	3.48976e-07	-22.5743	5.68829e-10	1.46177e-07	1.03287	0.897794	0.975544	-2.51747	0.00487589	0.054464	-4.21542	0.000363299	0.00676531	down1.5	down1.5	down1.5	down1.5	XXX	XXX	down1.5	2.3156	-0.111058	-0.142158	-1.48549	-2.0991	1419	small conductance calcium-activated potassium channel protein 2-like	6.11e-63	F:ion channel activity; F:calcium-activated potassium channel activity; C:integral to membrane; C:membrane; P:potassium ion transport; F:small conductance calcium-activated potassium channel activity; P:ion transport; F:calmodulin binding; P:biological_process
Contig39725	17	1	4.04987	1.49034e-08	8.14876e-07	1.49034e-08	8.14876e-07	-22.519	2.35062e-07	3.41989e-05	-19.6271	4.38236e-07	2.95497e-05	-138.659	4.72346e-08	4.05657e-06	-149.933	5.37415e-08	4.01394e-06	1.14734	0.679905	0.909757	-6.15743	0.00293417	0.0377732	-6.65805	0.00306126	0.0332553	down1.5	down1.5	down1.5	down1.5	XXX	down1.5	down1.5	6.14397	1.5306	1.81388	-1.0342	-1.09926	796	glipr1-like protein 1-like	2.11e-14	F:molecular_function; P:biological_process; C:extracellular region
Contig39831	17	1	4.81651	1.58553e-07	5.21883e-06	1.58553e-07	5.21883e-06	-1.28132	0.00212805	0.0480538	-1.49314	7.43059e-06	0.000268857	-1.75078	6.95119e-08	5.42514e-06	-1.73419	9.70028e-08	6.26918e-06	-1.16531	0.0629795	0.348851	-1.36639	0.000165209	0.00455353	-1.35344	0.000278024	0.00548508	down	down	down1.5	down1.5	XXX	down	down	5.27551	4.91467	4.70685	4.47358	4.47878	1223	radial spoke 3 homolog	3.74e-95
Contig40034	17	1	1.07818	9.21268e-09	5.64489e-07	9.21268e-09	5.64489e-07	-16.1916	3.09695e-07	4.36615e-05	-20.9546	3.84907e-07	2.67188e-05	-111.902	4.82389e-08	4.12061e-06	-100.646	7.09198e-08	4.99569e-06	-1.29416	0.593167	0.874487	-6.91111	0.0123581	0.102647	-6.21592	0.0179955	0.114165	down1.5	down1.5	down1.5	down1.5	XXX	XXX	XXX	3.10811	-1.27482	-1.82252	-4.23935	-4.83882	742	---NA---	0
Contig4018	17	1	2.78052	4.71076e-09	3.35782e-07	4.71076e-09	3.35782e-07	-12.2582	1.53721e-07	2.48621e-05	-17.6294	1.02813e-07	9.38635e-06	-44.5514	2.09029e-08	2.19626e-06	-125.766	1.21367e-08	1.37127e-06	-1.43817	0.261821	0.662442	-3.63442	0.00417882	0.0485047	-10.2598	0.000381478	0.007007	down1.5	down1.5	down1.5	down1.5	XXX	down1.5	down1.5	4.83491	1.16554	0.557874	-1.19986	-2.18655	382	---NA---	0
Contig40310	17	1	3.2946	1.62307e-06	3.44991e-05	1.62307e-06	3.44991e-05	-3.1911	0.000141763	0.00640688	-3.67667	7.6465e-05	0.00166302	-9.4509	1.32255e-06	5.0954e-05	-13.7967	6.24098e-07	2.70177e-05	-1.15216	0.542395	0.851387	-2.96164	0.00125065	0.0202942	-4.32349	0.000253911	0.0051165	down1.5	down1.5	down1.5	down1.5	XXX	down1.5	down1.5	4.76024	3.09461	2.81979	1.29652	0.995608	995	mgc80751 protein	3.53e-10	C:integral to membrane; C:membrane
Contig40391	17	1	-0.392413	2.43444e-05	0.000323058	2.43444e-05	0.000323058	-2.7244	0.00178662	0.042577	-2.30442	0.00825543	0.0545952	-6.59244	1.72287e-05	0.000394353	-8.27839	1.0124e-05	0.000244929	1.18225	0.598362	0.87737	-2.41977	0.0275806	0.172478	-3.03861	0.0119994	0.0870901	down1.5	XXX	down1.5	down1.5	XXX	XXX	XXX	0.589035	-0.757454	-0.651057	-2.33176	-2.65127	2095	fmrfamide-gated na+ channel	3.6e-12	F:ion channel activity; C:integral to membrane; F:sodium channel activity; C:membrane; P:sodium ion transport; P:ion transport; P:transport; F:cation channel activity; C:integral to plasma membrane; C:plasma membrane; P:cell adhesion
Contig4044	17	1	1.29297	1.32063e-07	4.51481e-06	1.32063e-07	4.51481e-06	-2.23471	2.77968e-06	0.000264377	-1.91115	9.63737e-05	0.0019747	-3.29393	2.8632e-08	2.85979e-06	-2.75685	3.04909e-07	1.5619e-05	1.1693	0.37301	0.75536	-1.47399	0.0388661	0.211829	-1.23365	0.260075	0.553395	down1.5	down1.5	down1.5	down1.5	XXX	XXX	XXX	2.16909	1.01355	1.23214	0.352241	0.704608	373	---NA---	0
Contig40540	17	1	0.620597	0.000302541	0.00260388	0.000302541	0.00260388	-1.64941	0.0108191	0.140357	-1.81545	0.0039607	0.0329321	-2.53116	6.71551e-05	0.00120819	-2.45481	0.000117293	0.00168874	-1.10066	0.652141	0.896957	-1.53458	0.0531453	0.254838	-1.48829	0.0776074	0.285699	XXX	down1.5	down1.5	down1.5	XXX	XXX	XXX	1.22239	0.564121	0.395792	-0.108521	-0.000293364	1944	heat shock 70kda protein 5	0	P:negative regulation of transforming growth factor beta receptor signaling pathway; C:cell surface; C:nucleus; P:negative regulation of caspase activity; F:ATP binding; C:endoplasmic reticulum lumen; C:perinuclear region of cytoplasm; C:endoplasmic reticulum; C:melanosome; P:cerebellar Purkinje cell layer development; P:activation of signaling protein activity involved in unfolded protein respon…
Contig40661	17	1	3.29432	0.0103002	0.0439218	0.0103002	0.0439218	-1.2424	0.0271847	0.238909	-1.17011	0.117116	0.305338	-1.35978	0.00239191	0.0193233	-1.36977	0.00211665	0.0158722	1.06178	0.548579	0.854669	-1.09448	0.370721	0.689518	-1.10252	0.338981	0.631171	XXX	XXX	down	down	XXX	XXX	XXX	3.55216	3.24079	3.32774	3.09978	3.09818	2210	leber congenital amaurosis 5	2.56e-32	P:protein transport; C:microtubule basal body; C:cilium; C:cell projection; P:transport; C:cytoplasm; C:cellular_component; P:biological_process; C:cilium axoneme; C:cytoskeleton
Contig40722	17	1	3.03963	0.000506327	0.00396184	0.000506327	0.00396184	-1.30331	0.0198426	0.202273	-1.33816	0.0138862	0.0775803	-1.79748	3.76784e-05	0.000751257	-1.56791	0.000611913	0.00621312	-1.02674	0.808852	0.953173	-1.37917	0.00877848	0.081143	-1.20303	0.109127	0.347712	XXX	XXX	down1.5	down1.5	XXX	XXX	XXX	3.43612	3.04686	3.01939	2.55835	2.80058	3228	tetratricopeptide repeat protein 29	5.67e-47	F:binding
Contig40825	17	1	3.366	0.00845831	0.0376763	0.00845831	0.0376763	-1.25626	0.0191293	0.198146	-1.20761	0.0573515	0.195165	-1.39317	0.000929112	0.00944286	-1.34157	0.00355604	0.0235556	1.04029	0.690292	0.914857	-1.10898	0.301017	0.631154	-1.0679	0.514197	0.767513	XXX	XXX	down	down	XXX	XXX	XXX	3.64856	3.32261	3.37172	3.15783	3.21866	2205	protocadherin 10	9.81e-117	F:calcium ion binding; P:homophilic cell adhesion; P:cell adhesion; C:integral to membrane; C:membrane; P:somitogenesis; P:paraxial mesoderm development; C:plasma membrane
Contig41010	17	1	1.67692	0.0065913	0.0312099	0.0065913	0.0312099	-1.4341	0.0155553	0.174947	-1.29637	0.0890437	0.256636	-1.67878	0.000927671	0.00943122	-1.592	0.00313328	0.0213728	1.10625	0.5118	0.835531	-1.17061	0.318008	0.646444	-1.1101	0.510723	0.764765	XXX	XXX	down1.5	down1.5	XXX	XXX	XXX	2.08618	1.54987	1.70098	1.31219	1.36181	492	transmembrane protein 107	1.15e-06	F:molecular_function; C:integral to membrane; C:membrane; P:biological_process; C:cellular_component
Contig41695	17	1	4.45753	8.39445e-06	0.000132408	8.39445e-06	0.000132408	-1.34705	0.000401498	0.0143736	-1.3457	0.000513018	0.00716921	-1.48559	4.0325e-06	0.00012535	-1.5037	2.33687e-06	7.58993e-05	1.001	0.990641	0.998505	-1.10285	0.254161	0.587544	-1.11629	0.202873	0.48825	down	down	down	down1.5	XXX	XXX	XXX	4.84068	4.40441	4.4103	4.26906	4.23742	959	---NA---	0
Contig42128	17	1	1.812	0.00042627	0.00344891	0.00042627	0.00344891	-1.50718	0.00419538	0.0755334	-1.26159	0.10985	0.293112	-1.69483	0.000428415	0.00521795	-1.78946	0.000144613	0.00199121	1.19466	0.227856	0.630149	-1.1245	0.440216	0.740792	-1.18729	0.269767	0.563701	XXX	XXX	down1.5	down1.5	XXX	XXX	XXX	2.24678	1.65055	1.90833	1.4879	1.41553	882	---NA---	0
Contig42206	17	1	-0.0974216	2.29449e-09	1.88544e-07	2.29449e-09	1.88544e-07	-6.27823	1.35057e-06	0.000149937	-9.61218	4.26694e-07	2.89262e-05	-20.5978	3.21633e-08	3.0867e-06	-115.094	5.13255e-09	7.14119e-07	-1.53103	0.264609	0.665061	-3.28083	0.0115267	0.0976465	-18.3323	0.00021965	0.00459219	down1.5	down1.5	down1.5	down1.5	XXX	XXX	down1.5	1.5812	-1.1386	-1.76173	-3.75373	-5.50242	948	lectin 1	1.28e-38	F:binding; F:sugar binding
Contig42262	17	1	4.53958	4.30085e-07	1.15154e-05	4.30085e-07	1.15154e-05	-27.4831	7.43632e-06	0.000596816	-30.7623	8.39675e-06	0.00029483	-364.856	1.29368e-06	5.03287e-05	-210.214	1.82315e-06	6.22606e-05	-1.11932	0.823738	0.957736	-13.2757	0.00891549	0.0821236	-7.64885	0.0196961	0.120969	down1.5	down1.5	down1.5	down1.5	XXX	XXX	XXX	6.69739	1.82418	0.993737	-3.02852	-1.34997	1237	mannose receptor c1	4.16e-25	F:binding; F:calcium ion binding; P:cell adhesion; F:metalloendopeptidase activity; F:sugar binding; C:proteinaceous extracellular matrix; F:zinc ion binding
Contig42273	17	1	4.58511	1.66904e-09	1.4896e-07	1.66904e-09	1.4896e-07	-1.70412	4.85856e-08	1.01844e-05	-1.49148	3.54195e-06	0.000148102	-1.89315	3.66156e-09	6.34046e-07	-2.10831	3.51292e-10	1.08669e-07	1.14257	0.114595	0.466729	-1.11093	0.218106	0.547916	-1.23718	0.0142423	0.0977146	down1.5	down	down1.5	down1.5	XXX	XXX	XXX	5.19749	4.42958	4.61819	4.27025	4.12029	918	calmodulin related calcium binding protein	1.06e-26	F:calcium ion binding
Contig42327	17	1	0.924302	0.00255222	0.0147317	0.00255222	0.0147317	-1.63383	0.00745686	0.11061	-1.71487	0.00493771	0.0383454	-1.73452	0.00384496	0.0273151	-2.01514	0.000403918	0.00450302	-1.0496	0.806437	0.95268	-1.06163	0.760365	0.912802	-1.23338	0.303841	0.59808	XXX	down1.5	down1.5	down1.5	XXX	XXX	XXX	1.44846	0.759732	0.662359	0.632981	0.407578	1080	sjchgc09680 protein	2.68e-38
Contig42421	17	1	4.47978	4.12216e-08	1.76533e-06	4.12216e-08	1.76533e-06	-6.4164	4.6394e-06	0.000398438	-9.75822	1.28842e-06	6.74081e-05	-27.4834	1.1089e-07	7.51042e-06	-106.699	3.08137e-08	2.69907e-06	-1.52083	0.107258	0.453605	-4.28331	0.000272914	0.0065627	-16.629	1.02082e-05	0.000435998	down1.5	down1.5	down1.5	down1.5	XXX	down1.5	down1.5	6.38069	3.61884	3.08561	1.3914	-0.292823	3470	kid domain containg protein	1.64e-07	C:integral to membrane; P:cell-cell adhesion; C:membrane; F:transcription factor activity; C:nucleus; F:zinc ion binding; F:molecular_function; P:regulation of transcription, DNA-dependent; F:receptor activity; F:protein binding; F:metal ion binding; P:symbiosis, encompassing mutualism through parasitism
Contig42424	17	1	2.2331	0.000317708	0.00271171	0.000317708	0.00271171	-1.42807	0.00477331	0.0824604	-1.38615	0.0122149	0.0709551	-1.75221	9.76615e-05	0.00163603	-1.81588	6.05146e-05	0.00100475	1.03024	0.820773	0.956918	-1.22698	0.126963	0.418306	-1.27157	0.0789841	0.288699	XXX	XXX	down1.5	down1.5	XXX	XXX	XXX	2.67365	2.14968	2.22037	1.86685	1.82703	894	calcitonin receptor	1.36e-31	F:calcitonin binding; P:elevation of cytosolic calcium ion concentration; P:positive regulation of adenylate cyclase activity; P:activation of adenylate cyclase activity by G-protein signaling pathway; P:negative regulation of ossification; P:G-protein signaling, coupled to cAMP nucleotide second messenger; C:integral to membrane; P:G-protein coupled receptor protein signaling pathway; C:membrane…
Contig42472	17	1	0.888229	2.25281e-11	6.46658e-09	2.25281e-11	6.46658e-09	-5.63884	4.23824e-08	9.37769e-06	-6.42174	3.85559e-08	4.45098e-06	-23.7616	1.78807e-10	6.54846e-08	-56.9103	6.04148e-11	3.05545e-08	-1.13884	0.607491	0.881415	-4.21392	0.000205539	0.00536795	-10.0926	1.09525e-05	0.00045917	down1.5	down1.5	down1.5	down1.5	XXX	down1.5	down1.5	2.56695	0.134476	-0.198151	-2.14623	-3.26654	250	lectin 1	3.18e-09	F:binding; F:sugar binding
Contig42803	17	1	3.39209	4.18533e-05	0.000498703	4.18533e-05	0.000498703	-1.33971	0.00322275	0.0635024	-1.48732	0.000289839	0.00458826	-1.71918	8.87276e-06	0.000230317	-1.66556	2.09305e-05	0.000432764	-1.11018	0.290213	0.689199	-1.28325	0.0131589	0.106521	-1.24322	0.0303468	0.160323	XXX	down	down1.5	down1.5	XXX	XXX	XXX	3.80256	3.42334	3.27541	3.05923	3.11449	598	---NA---	0
Contig42822	17	1	2.88159	1.18166e-09	1.15138e-07	1.18166e-09	1.15138e-07	-13.4021	6.80269e-08	1.28253e-05	-25.4947	2.87875e-08	3.56897e-06	-242.173	3.80276e-09	6.44487e-07	-153.995	5.86673e-09	7.98828e-07	-1.90229	0.0650565	0.355119	-18.0698	9.68153e-05	0.00306025	-11.4903	0.000247615	0.00502517	down1.5	down1.5	down1.5	down1.5	XXX	down1.5	down1.5	4.97751	1.07544	0.0963322	-3.83434	-2.1989	495	---NA---	0
Contig42839	17	1	3.58209	5.71329e-07	1.45863e-05	5.71329e-07	1.45863e-05	-20.4481	8.68979e-06	0.000667167	-26.5976	8.51954e-06	0.000297642	-288.737	1.46349e-06	5.54455e-05	-236.743	1.86214e-06	6.3186e-05	-1.30074	0.61351	0.88347	-14.1205	0.00923775	0.084312	-11.5777	0.0133402	0.0937879	down1.5	down1.5	down1.5	down1.5	XXX	XXX	XXX	5.7126	1.1957	-0.0371791	-2.41695	-2.34869	704	---NA---	0
Contig42975	17	1	1.53632	8.6067e-05	0.000914089	8.6067e-05	0.000914089	-1.68864	0.000707759	0.0217041	-1.3746	0.0421707	0.161302	-2.14239	9.71554e-06	0.000248042	-1.79678	0.000328794	0.0038067	1.22845	0.201435	0.600284	-1.26871	0.159007	0.470493	-1.06404	0.71165	0.87944	down1.5	XXX	down1.5	down1.5	XXX	XXX	XXX	2.06781	1.32546	1.60943	0.902203	1.23525	434	rna-binding single-stranded-interacting protein 1-like	1.18e-11	F:RNA binding; F:nucleic acid binding; F:kinase activity; F:nucleotide binding
Contig4317	17	1	4.45599	0.00157533	0.0100046	0.00157533	0.0100046	-1.19166	0.0513913	0.328294	-1.2985	0.00696587	0.0486878	-1.46209	0.000351608	0.00446866	-1.45642	0.000416294	0.00461195	-1.08966	0.325904	0.720608	-1.22694	0.0279964	0.174019	-1.22218	0.0318426	0.165159	XXX	down	down	down	XXX	XXX	XXX	4.77321	4.52476	4.40128	4.21429	4.23646	710	s-adenosylmethionine decarboxylase	7.48e-23	F:adenosylmethionine decarboxylase activity; P:spermidine biosynthetic process; F:carboxy-lyase activity; P:spermine biosynthetic process; F:lyase activity; P:polyamine biosynthetic process
Contig43208	17	1	1.30957	2.48454e-05	0.00032793	2.48454e-05	0.00032793	-1.97863	3.87455e-05	0.00225276	-1.49536	0.0156081	0.0840839	-2.23983	4.79263e-06	0.000144034	-1.83068	0.000450577	0.00491485	1.32319	0.108175	0.455245	-1.13201	0.497669	0.777516	1.08082	0.667067	0.856804	down1.5	XXX	down1.5	down1.5	XXX	XXX	XXX	1.91617	0.929842	1.34102	0.75965	1.05915	1342	voltage-activated ion	1.45e-135	F:transferase activity; F:ion channel activity; C:integral to membrane; C:membrane; P:potassium ion transport; P:ion transport; P:transport; F:cGMP-dependent protein kinase activity; P:transmembrane transport; F:voltage-gated potassium channel activity
Contig43243	17	1	4.32457	2.37008e-07	7.20569e-06	2.37008e-07	7.20569e-06	-1.4202	3.75721e-05	0.00220871	-1.34269	0.000634157	0.00838056	-1.53664	7.58277e-07	3.26931e-05	-1.66578	2.97391e-08	2.62478e-06	1.05773	0.517069	0.838914	-1.08199	0.365954	0.686409	-1.17292	0.0709731	0.271799	down	down	down1.5	down1.5	XXX	XXX	XXX	4.7445	4.24152	4.3258	4.13427	4.018	1169	protein fam46a	5.47e-40
Contig43447	17	1	0.089037	2.7794e-07	8.19638e-06	2.7794e-07	8.19638e-06	-21.1372	3.92604e-06	0.000347477	-22.5964	7.43402e-06	0.000268857	-632.058	8.56506e-07	3.61457e-05	-88.1859	2.19814e-06	7.22778e-05	-1.06903	0.921417	0.981446	-29.9027	0.0239777	0.157977	-4.17208	0.144728	0.407288	down1.5	down1.5	down1.5	down1.5	XXX	XXX	XXX	1.90552	-2.61494	-3.41531	-6.25365	-5.14743	1039	thrombospondin-related protein	2.02e-11	F:peptidase inhibitor activity; F:calcium ion binding; C:extracellular region
Contig43744	17	1	3.64996	4.49532e-07	1.19657e-05	4.49532e-07	1.19657e-05	-1.38369	0.0012972	0.0336302	-1.58766	5.01519e-05	0.00119606	-1.81312	2.31204e-06	8.04216e-05	-2.25635	3.66667e-08	3.08827e-06	-1.14741	0.14463	0.521568	-1.31035	0.00740027	0.0723706	-1.63067	4.36869e-05	0.00135536	down	down1.5	down1.5	down1.5	XXX	XXX	down1.5	4.21762	3.74481	3.53163	3.36045	2.9911	659	---NA---	0
Contig43980	17	1	4.12821	3.57329e-08	1.56486e-06	3.57329e-08	1.56486e-06	-2.46939	1.09167e-07	1.85016e-05	-1.90276	7.87178e-06	0.000279922	-2.69988	4.10978e-08	3.69903e-06	-2.84454	2.51556e-08	2.35046e-06	1.29779	0.0222212	0.195818	-1.09334	0.408769	0.719212	-1.15192	0.204499	0.490384	down1.5	down1.5	down1.5	down1.5	XXX	XXX	XXX	5.00592	3.73451	4.10838	3.56275	3.52972	1420	udp- c:polypeptide n-	3.37e-162	F:transferase activity; C:integral to membrane; C:membrane; F:sugar binding; C:Golgi apparatus; F:transferase activity, transferring glycosyl groups
Contig44380	17	1	1.93507	7.61786e-07	1.83323e-05	7.61786e-07	1.83323e-05	-15.1094	1.72463e-05	0.00116667	-81.1203	4.46298e-06	0.000177749	-208.353	2.63048e-06	8.87844e-05	-349.472	2.93843e-06	9.01968e-05	-5.36886	0.0436307	0.288895	-13.7896	0.0133432	0.107434	-23.1295	0.011365	0.0840164	down1.5	down1.5	down1.5	down1.5	XXX	XXX	XXX	3.84743	-0.704198	-2.87697	-4.23935	-4.6836	384	---NA---	0
Contig44445	17	1	4.89383	0.00702031	0.0327163	0.00702031	0.0327163	-1.20735	0.0200973	0.203251	-1.22533	0.0133438	0.0754737	-1.28035	0.00263116	0.0206845	-1.31426	0.000954871	0.00885337	-1.01489	0.856629	0.965997	-1.06046	0.473251	0.762808	-1.08856	0.303224	0.597374	XXX	XXX	down	down	XXX	XXX	XXX	5.14639	4.87146	4.85186	4.78816	4.74851	303	secreted peptide prohormone 18	1.38e-36
Contig45032	17	1	0.716483	2.33588e-05	0.000311535	2.33588e-05	0.000311535	-2.29572	0.000341079	0.0126219	-2.16426	0.000965437	0.0115991	-3.12034	2.48196e-05	0.000534733	-3.88225	5.42626e-06	0.000148024	1.06074	0.783981	0.94658	-1.3592	0.181258	0.501453	-1.69108	0.0371694	0.182087	down1.5	down1.5	down1.5	down1.5	XXX	XXX	XXX	1.61342	0.43578	0.488476	-0.088902	-0.415468	754	solute carrier family member 1-like	2.46e-54	P:organic cation transport; F:antiporter activity; C:integral to membrane; C:membrane; F:drug transmembrane transporter activity; P:transport; P:drug transport; C:membrane fraction; P:drug transmembrane transport; P:transmembrane transport; C:plasma membrane
Contig45086	17	1	2.02939	5.21375e-08	2.12159e-06	5.21375e-08	2.12159e-06	-4.67217	9.76664e-07	0.000115254	-5.66593	5.4654e-07	3.52247e-05	-5.99037	3.68054e-07	1.87151e-05	-10.1294	4.84178e-08	3.7535e-06	-1.2127	0.420028	0.785848	-1.28214	0.301222	0.631352	-2.16804	0.0093997	0.0731185	down1.5	down1.5	down1.5	down1.5	XXX	XXX	XXX	3.54239	1.25994	0.914945	0.983619	0.207724	2946	cg40275 cg40275- partial	3.15e-113
Contig45350	17	1	6.44207	8.73843e-07	2.05327e-05	8.73843e-07	2.05327e-05	-6.536	6.86687e-05	0.00358676	-7.62321	4.09414e-05	0.00101833	-24.8451	1.59061e-06	5.9414e-05	-41.6218	6.92156e-07	2.93264e-05	-1.16634	0.602148	0.878826	-3.80127	0.0013698	0.021701	-6.36808	0.000203722	0.00431295	down1.5	down1.5	down1.5	down1.5	XXX	down1.5	down1.5	8.26679	5.53483	5.39118	3.46075	2.93324	6276	viral a-type inclusion protein	1.79e-23	F:metal ion binding; P:intracellular protein transport; F:zinc ion binding; C:intracellular
Contig45523	17	1	3.66688	0.00126495	0.00834968	0.00126495	0.00834968	-1.33843	0.00162696	0.0398755	-1.23189	0.0265942	0.119805	-1.34507	0.00167701	0.0148177	-1.42847	0.000194506	0.00251921	1.08648	0.379301	0.761181	-1.00496	0.958252	0.986514	-1.06727	0.497583	0.755852	down	XXX	down	down	XXX	XXX	XXX	3.96188	3.55224	3.6773	3.54401	3.45653	2081	bardet-biedl syndrome 1	1.07e-149
Contig45551	17	1	2.64084	0.000242116	0.00216938	0.000242116	0.00216938	-1.32986	0.0132492	0.159722	-1.33432	0.0148843	0.0812584	-1.72483	6.96953e-06	0.000191989	-1.43696	0.0025609	0.0183649	-1.00335	0.977501	0.995892	-1.297	0.0323258	0.189874	-1.08053	0.52018	0.771311	XXX	XXX	down1.5	down	XXX	XXX	XXX	3.03104	2.61767	2.6088	2.23969	2.50708	4205	serine threonine kinase 33	2.8e-25	F:transferase activity; P:auxin biosynthetic process; F:protein serine/threonine kinase activity; F:protein kinase activity; C:nucleus; P:intracellular signaling pathway; P:protein amino acid phosphorylation; F:nucleotide binding; C:cytoplasm; C:Golgi apparatus; F:ATP binding; C:perinuclear region of cytoplasm
Contig45642	17	1	2.66459	0.00920501	0.0402429	0.00920501	0.0402429	-1.32486	0.0143797	0.167354	-1.28806	0.0320766	0.135691	-1.49089	0.000812962	0.00851499	-1.38897	0.00612039	0.0351175	1.02858	0.811371	0.954233	-1.12531	0.321902	0.649524	-1.04839	0.693296	0.870145	XXX	XXX	down	down	XXX	XXX	XXX	3.00265	2.58005	2.63002	2.40609	2.52556	1150	hypothetical protein BRAFLDRAFT_107097 [Branchiostoma floridae]	4.59e-15	P:signal transduction; F:protein binding
Contig45732	17	1	6.71382	7.26489e-14	8.26693e-11	7.26489e-14	8.26693e-11	-1.58534	2.36425e-08	5.93148e-06	-1.87369	5.77115e-11	4.48489e-08	-2.42886	1.3366e-13	3.37017e-10	-2.63003	3.03018e-14	1.37925e-10	-1.18188	0.043713	0.289079	-1.53208	3.11256e-07	4.23814e-05	-1.65897	2.59401e-09	8.67074e-07	down1.5	down1.5	down1.5	down1.5	XXX	down1.5	down1.5	7.46802	6.80442	6.56187	6.18685	6.07307	687	protein	5.37e-23
Contig4590	17	1	3.28731	5.69244e-10	6.54774e-08	5.69244e-10	6.54774e-08	-18.4044	2.43415e-08	5.96592e-06	-37.1425	1.20435e-08	1.8903e-06	-215.346	2.83236e-09	5.27746e-07	-658.119	2.71885e-09	4.30984e-07	-2.01814	0.0545109	0.324328	-11.7008	0.000253782	0.00622687	-35.7589	0.000108668	0.00265927	down1.5	down1.5	down1.5	down1.5	XXX	down1.5	down1.5	5.43472	1.18779	-0.296027	-2.28817	-3.73258	513	---NA---	0
Contig46418	17	1	4.00731	4.60867e-06	8.06822e-05	4.60867e-06	8.06822e-05	-1.18565	0.052342	0.33126	-1.36457	0.00056846	0.00773038	-1.64692	6.95777e-07	3.05592e-05	-1.50679	1.01185e-05	0.000244929	-1.15091	0.117019	0.471267	-1.38905	0.000292182	0.0069175	-1.27086	0.00826727	0.0670805	XXX	down	down1.5	down1.5	XXX	down	XXX	4.37719	4.13201	3.92612	3.65263	3.77835	580	---NA---	0
Contig46481	17	1	1.22234	0.0153759	0.0594917	0.0153759	0.0594917	-1.50162	0.0160837	0.178558	-1.35099	0.0828997	0.245481	-1.56968	0.0101623	0.055123	-1.76763	0.00167422	0.0133239	1.1115	0.549617	0.854816	-1.04532	0.803953	0.929577	-1.17714	0.377286	0.665509	XXX	XXX	XXX	down1.5	XXX	XXX	XXX	1.59126	1.02914	1.17675	0.965838	0.798688	447	loc496604 protein	0.000108	C:mitochondrion; C:integral to membrane; C:membrane
Contig46847	17	1	3.42273	5.32957e-08	2.15496e-06	5.32957e-08	2.15496e-06	-12.3785	1.51825e-06	0.000163428	-21.0148	7.34764e-07	4.43391e-05	-48.5175	2.14044e-07	1.2222e-05	-428.287	9.02852e-08	5.95796e-06	-1.69769	0.158055	0.543371	-3.9195	0.00635303	0.0651843	-34.5993	0.000268501	0.00534907	down1.5	down1.5	down1.5	down1.5	XXX	XXX	down1.5	5.50547	1.77425	0.888792	-0.675036	-3.15366	293	---NA---	0
Contig46848	17	1	2.33326	4.00186e-11	9.65965e-09	4.00186e-11	9.65965e-09	-12.1867	5.98759e-09	1.98604e-06	-30.1853	1.27889e-09	3.91808e-07	-72.6376	3.61685e-10	1.11883e-07	-145.19	2.96735e-10	9.45457e-08	-2.47691	0.0112128	0.130674	-5.9604	0.000260966	0.00634963	-11.9138	6.83076e-05	0.00186018	down1.5	down1.5	down1.5	down1.5	XXX	down1.5	down1.5	4.37829	0.689587	-0.701651	-1.78871	-3.70532	707	---NA---	0
Contig46859	17	1	4.43636	6.48933e-07	1.61913e-05	6.48933e-07	1.61913e-05	-8.08888	3.47789e-05	0.00208686	-9.77526	2.37603e-05	0.000660604	-45.8141	1.2229e-06	4.83426e-05	-135.485	6.23203e-07	2.70156e-05	-1.20848	0.577982	0.867456	-5.66384	0.00161536	0.024439	-16.7495	0.000261741	0.00524174	down1.5	down1.5	down1.5	down1.5	XXX	down1.5	down1.5	6.38793	3.37911	2.94043	0.0572965	-0.698435	828	---NA---	0
Contig46965	17	1	3.04002	3.99935e-05	0.000480133	3.99935e-05	0.000480133	-1.44559	0.000397454	0.014277	-1.24566	0.0370688	0.148415	-1.54776	4.61664e-05	0.000887722	-1.56561	3.71925e-05	0.000682619	1.1605	0.162077	0.549957	-1.07067	0.528346	0.794926	-1.08302	0.467804	0.735255	down	XXX	down1.5	down1.5	XXX	XXX	XXX	3.42224	2.90237	3.11017	2.79422	2.78625	572	---NA---	0
Contig4704	17	1	-0.316347	4.05045e-10	5.02161e-08	4.05045e-10	5.02161e-08	-22.0552	3.18669e-08	7.41127e-06	-21.3569	1.09373e-07	9.81647e-06	-125.897	8.29264e-09	1.1161e-06	-115.774	1.37643e-08	1.51226e-06	1.0327	0.957376	0.990794	-5.70826	0.050695	0.247851	-5.2493	0.0663328	0.260539	down1.5	down1.5	down1.5	down1.5	XXX	XXX	XXX	1.58776	-2.97494	-3.77137	-5.50932	-5.43483	1543	---NA---	0
Contig47045	17	1	-0.733506	5.90813e-10	6.67535e-08	5.90813e-10	6.67535e-08	-17.3159	5.15807e-08	1.0603e-05	-26.0773	6.67485e-08	6.64607e-06	-90.1805	1.03984e-08	1.3114e-06	-82.9188	1.77886e-08	1.79931e-06	-1.50597	0.494176	0.825208	-5.20795	0.0420704	0.222703	-4.78858	0.056583	0.236532	down1.5	down1.5	down1.5	down1.5	XXX	XXX	XXX	1.11757	-3.02723	-4.14411	-5.50932	-5.43483	630	---NA---	0
Contig47164	17	1	0.643562	3.58056e-12	1.65339e-09	3.58056e-12	1.65339e-09	-9.85507	3.23858e-09	1.30617e-06	-15.0116	1.62246e-09	4.6572e-07	-52.1483	8.23708e-11	3.54662e-08	-222.945	3.93783e-11	2.27711e-08	-1.52323	0.213585	0.613971	-5.29152	0.000813103	0.014804	-22.6223	4.84756e-05	0.00146339	down1.5	down1.5	down1.5	down1.5	XXX	down1.5	down1.5	2.52678	-0.819909	-1.52473	-3.93552	-5.43483	263	---NA---	0
Contig47200	17	1	2.86023	5.80278e-08	2.2996e-06	5.80278e-08	2.2996e-06	-12.5315	1.74544e-06	0.000182338	-21.2899	9.10675e-07	5.15856e-05	-120.789	1.45935e-07	9.22574e-06	-184.972	1.54483e-07	9.18311e-06	-1.69891	0.18998	0.587493	-9.63887	0.00147612	0.0229873	-14.7606	0.00108707	0.0154695	down1.5	down1.5	down1.5	down1.5	XXX	down1.5	down1.5	4.92952	1.23324	0.0170195	-3.12307	-2.65481	426	---NA---	0
Contig48326	17	1	5.52744	2.98149e-06	5.61775e-05	2.98149e-06	5.61775e-05	-10.3648	8.68259e-05	0.00429573	-13.6568	4.79268e-05	0.00115336	-27.8764	1.05975e-05	0.000265244	-83.7673	3.127e-06	9.51599e-05	-1.31761	0.492822	0.824988	-2.68952	0.0370645	0.205501	-8.08188	0.00186852	0.0233378	down1.5	down1.5	down1.5	down1.5	XXX	XXX	down1.5	7.54779	4.14428	3.59758	2.22217	1.1163	1465	---NA---	0
Contig48364	17	1	8.6864	0.000253457	0.00225137	0.000253457	0.00225137	-1.23167	0.0223659	0.216471	-1.2423	0.0174749	0.0905783	-1.38573	0.00035961	0.00454138	-1.47205	2.40571e-05	0.000485439	-1.00863	0.924933	0.982238	-1.12508	0.196515	0.521085	-1.19517	0.0509145	0.22197	XXX	XXX	down	down	XXX	XXX	XXX	9.00077	8.70085	8.68774	8.53011	8.44363	1805	propionyl coenzyme a beta polypeptide	0	F:ligase activity
Contig48521	17	1	3.25989	8.15549e-14	8.96036e-11	8.15549e-14	8.96036e-11	-5.34204	6.25309e-11	6.8702e-08	-6.4323	2.76482e-11	2.51693e-08	-13.7339	5.65523e-13	9.48352e-10	-21.6474	1.80414e-13	5.30094e-10	-1.20409	0.180485	0.575824	-2.57092	6.96892e-06	0.000424558	-4.05226	1.69572e-07	1.93635e-05	down1.5	down1.5	down1.5	down1.5	XXX	down1.5	down1.5	5.01159	2.61496	2.31147	1.1214	0.555068	1868	lectin 1	1.66e-122	P:neuropeptide signaling pathway; F:binding; F:calcium ion binding; C:integral to membrane; C:membrane; F:sugar binding
Contig48654	17	1	3.55606	0.00890398	0.039288	0.00890398	0.039288	-1.20293	0.0496442	0.322282	-1.15169	0.140972	0.340948	-1.35472	0.00174956	0.015306	-1.34897	0.00223333	0.0165139	1.04449	0.648297	0.895257	-1.12618	0.218024	0.547916	-1.1214	0.239482	0.530882	XXX	XXX	down	down	XXX	XXX	XXX	3.80119	3.53319	3.5984	3.368	3.37309	2691	PREDICTED: hypothetical protein [Strongylocentrotus purpuratus]	2.57e-05
Contig48715	17	1	6.52451	6.71237e-06	0.000109846	6.71237e-06	0.000109846	-10.886	0.000259583	0.0103247	-13.1647	0.000168712	0.00304044	-31.6574	2.68302e-05	0.000567639	-120.792	5.68806e-06	0.000153979	-1.20933	0.663145	0.901966	-2.90809	0.0375809	0.207059	-11.0961	0.0011838	0.0164852	down1.5	down1.5	down1.5	down1.5	XXX	XXX	down1.5	8.5589	5.08174	4.67788	3.14932	1.35852	1390	rapunzel 4-like	1.75e-06	F:molecular_function; P:biological_process
Contig48805	17	1	7.2951	6.94155e-10	7.60041e-08	6.94155e-10	7.60041e-08	-1.42692	2.8546e-05	0.0017869	-1.30127	0.00193988	0.0194654	-1.54775	3.01932e-07	1.59235e-05	-1.79547	4.87496e-11	2.58876e-08	1.09656	0.277766	0.677138	-1.08468	0.339152	0.66493	-1.25829	0.00710311	0.0606104	down	down	down1.5	down1.5	XXX	XXX	XXX	7.73903	7.22654	7.35746	7.10919	6.8907	638	saposin b domain-containing protein	1.66e-09	P:lipid metabolic process; C:lysosome; P:sphingolipid metabolic process
Contig48815	17	1	2.52431	0.000520265	0.00404902	0.000520265	0.00404902	-1.26353	0.0469726	0.313017	-1.32193	0.0219671	0.105061	-1.7962	2.48712e-05	0.000534733	-1.45592	0.00245581	0.0178279	-1.04622	0.71009	0.921322	-1.42157	0.00494121	0.0549518	-1.15227	0.25226	0.545287	XXX	XXX	down1.5	down	XXX	XXX	XXX	2.90359	2.56501	2.4825	2.04395	2.35816	1441	sex peptide receptor	9.01e-38	F:receptor activity; C:integral to membrane; P:G-protein coupled receptor protein signaling pathway
Contig48884	17	1	5.6025	3.36773e-06	6.19888e-05	3.36773e-06	6.19888e-05	-9.81478	0.000127346	0.00585495	-13.2269	6.51867e-05	0.00146112	-28.8896	1.26595e-05	0.00030465	-120.884	2.95169e-06	9.04295e-05	-1.34765	0.466599	0.812792	-2.94348	0.0282273	0.174735	-12.3165	0.000909686	0.0134686	down1.5	down1.5	down1.5	down1.5	XXX	XXX	down1.5	7.62191	4.28666	3.69875	2.29671	0.520285	1416	hypothetical protein LOC100000883 [Danio rerio]	1.98e-05
Contig48947	17	1	1.0706	0.00118741	0.00792651	0.00118741	0.00792651	-1.62611	0.00552194	0.0904111	-1.4301	0.0463807	0.17107	-1.95548	0.000339194	0.00434032	-1.99961	0.000292703	0.00348378	1.13706	0.484967	0.821448	-1.20255	0.332467	0.659344	-1.22969	0.286504	0.580847	XXX	XXX	down1.5	down1.5	XXX	XXX	XXX	1.58415	0.850835	1.07517	0.580616	0.52755	875	class b secretin-like g-protein coupled receptor	8.29e-26	F:calcitonin binding; P:elevation of cytosolic calcium ion concentration; P:positive regulation of adenylate cyclase activity; F:diuretic hormone receptor activity; P:activation of phospholipase C activity; P:activation of adenylate cyclase activity by G-protein signaling pathway; P:negative regulation of ossification; C:integral to membrane; P:G-protein coupled receptor protein signaling pathway…
Contig4906	17	1	3.16357	0.00318054	0.0175843	0.00318054	0.0175843	-1.35825	0.00247404	0.0530828	-1.24658	0.0325557	0.136918	-1.42185	0.000709666	0.00766228	-1.38332	0.00194442	0.0148747	1.08958	0.407337	0.778511	-1.04683	0.660992	0.866538	-1.01846	0.861967	0.944494	XXX	XXX	down	down	XXX	XXX	XXX	3.47914	3.04189	3.16595	2.97114	3.00939	707	---NA---	0
Contig49273	17	1	4.75845	1.17062e-08	6.79386e-07	1.17062e-08	6.79386e-07	-10.3076	5.82104e-07	7.50891e-05	-13.9546	3.02055e-07	2.19228e-05	-63.5818	2.19205e-08	2.26764e-06	-56.275	2.83107e-08	2.54812e-06	-1.35382	0.233311	0.6353	-6.16844	9.88624e-05	0.00310646	-5.45956	0.000175317	0.00382862	down1.5	down1.5	down1.5	down1.5	XXX	down1.5	down1.5	6.78252	3.41935	2.85652	0.716751	0.909591	3587	fam139a protein fam139a	1.38e-49	P:viral reproduction
Contig49298	17	1	5.5367	4.92616e-07	1.28443e-05	4.92616e-07	1.28443e-05	-7.64265	5.27649e-05	0.00289362	-10.4608	2.16489e-05	0.000615872	-48.991	9.40998e-07	3.88872e-05	-105.589	5.06935e-07	2.33073e-05	-1.36874	0.34277	0.732681	-6.41022	0.000509644	0.0105099	-13.8157	0.00011172	0.00271107	down1.5	down1.5	down1.5	down1.5	XXX	down1.5	down1.5	7.50627	4.56903	4.00984	1.16955	0.807891	834	---NA---	0
Contig49313	17	1	2.56839	0.000964521	0.00669896	0.000964521	0.00669896	-1.32042	0.0175114	0.187627	-1.3272	0.0189346	0.0953687	-1.39962	0.00530899	0.034713	-1.68158	3.11593e-05	0.00059394	-1.00514	0.96611	0.992726	-1.05998	0.629272	0.85064	-1.27352	0.0530256	0.227604	XXX	XXX	down	down1.5	XXX	XXX	XXX	2.9356	2.52393	2.51826	2.43549	2.17481	2411	zgc:171284 protein	1.5e-41	C:cellular_component; P:intraflagellar transport
Contig49355	17	1	6.27211	4.68177e-07	1.23588e-05	4.68177e-07	1.23588e-05	-1.36371	0.0001243	0.00574812	-1.47246	8.39058e-06	0.00029483	-1.51548	3.38093e-06	0.000109032	-1.80519	2.82186e-08	2.54702e-06	-1.07974	0.345085	0.73396	-1.11129	0.19393	0.5182	-1.32374	0.00060745	0.00998173	down	down	down1.5	down1.5	XXX	XXX	down	6.73393	6.28629	6.17202	6.1281	5.86755	1976	pantothenate kinase 4	5.9e-09	F:kinase activity; F:ATP binding; P:coenzyme A biosynthetic process; F:transferase activity; F:pantothenate kinase activity; C:cellular_component
Contig49483	17	1	4.89396	0.00308128	0.0171426	0.00308128	0.0171426	-1.23417	0.00958583	0.129747	-1.16568	0.0613262	0.203412	-1.23495	0.0100523	0.0547215	-1.37157	0.000138898	0.00193172	1.05876	0.485205	0.821448	-1.00063	0.993858	0.998376	-1.11133	0.202093	0.487446	XXX	XXX	XXX	down	XXX	XXX	XXX	5.13892	4.83713	4.91397	4.82703	4.67962	1928	isoform b	1.3e-69	P:lipid metabolic process; F:hydrolase activity; P:lipid catabolic process; C:lipid particle; P:lipid homeostasis; P:determination of adult lifespan; P:triglyceride catabolic process; P:triglyceride mobilization; P:metabolic process; F:triglyceride lipase activity
Contig49628	17	1	1.60794	0.00636157	0.030375	0.00636157	0.030375	-1.5023	0.0072441	0.108515	-1.30537	0.0855801	0.250046	-1.56929	0.00413565	0.0288085	-1.75327	0.000825902	0.00793168	1.15086	0.3722	0.754803	-1.04459	0.78448	0.922834	-1.16706	0.347723	0.638789	XXX	XXX	down1.5	down1.5	XXX	XXX	XXX	1.99004	1.39382	1.62546	1.33043	1.17394	1964	beta heavy chain of outer-arm axonemal dynein atpase	0	P:microtubule-based movement; C:cilium; P:auxin biosynthetic process; P:cell projection organization; C:cell projection; C:microtubule; F:nucleotide binding; F:nucleoside-triphosphatase activity; F:ATP binding; F:microtubule motor activity; F:ATPase activity; F:motor activity; C:dynein complex; C:flagellum
Contig49788	17	1	2.18438	9.70782e-08	3.52209e-06	9.70782e-08	3.52209e-06	-2.63087	5.1281e-06	0.00043571	-3.01689	1.89411e-06	9.17177e-05	-4.22312	7.92422e-08	5.9268e-06	-4.14229	1.20953e-07	7.54168e-06	-1.14673	0.425958	0.788209	-1.60522	0.014345	0.113302	-1.57449	0.019932	0.121895	down1.5	down1.5	down1.5	down1.5	XXX	XXX	XXX	3.30514	1.92616	1.67379	1.22202	1.28397	1738	voltage-activated ion	3.87e-134	F:transferase activity; F:ion channel activity; C:integral to membrane; C:membrane; P:potassium ion transport; P:ion transport; P:transport; F:cGMP-dependent protein kinase activity; P:transmembrane transport; F:voltage-gated potassium channel activity
Contig49803	17	1	3.03676	3.40779e-11	8.54952e-09	3.40779e-11	8.54952e-09	-3.25905	2.10651e-07	3.15106e-05	-7.05258	1.34271e-09	4.03597e-07	-14.4633	6.35509e-11	2.93458e-08	-14.1302	8.97064e-11	4.02567e-08	-2.164	0.000206146	0.00811892	-4.43788	4.18574e-07	5.33464e-05	-4.33567	6.53835e-07	5.34166e-05	down1.5	down1.5	down1.5	down1.5	down1.5	down1.5	down1.5	4.62377	2.87926	1.82325	0.74574	0.853817	2376	macrophage stimulating 1 (hepatocyte growth factor-like)	9.62e-25	F:serine-type endopeptidase activity; P:tissue remodeling; P:fibrinolysis; P:spermatogenesis; P:sperm motility; F:hydrolase activity; P:blood coagulation; F:serine-type peptidase activity; C:extracellular region; F:catalytic activity; P:proteolysis; F:peptidase activity; F:calcium ion binding
Contig50255	17	1	2.59097	1.51236e-06	3.25808e-05	1.51236e-06	3.25808e-05	-1.58583	6.2047e-05	0.00330041	-1.65818	2.26831e-05	0.000635102	-1.85027	1.50588e-06	5.65141e-05	-2.02114	3.11027e-07	1.58813e-05	-1.04562	0.712832	0.92193	-1.16675	0.206404	0.534148	-1.2745	0.052755	0.226809	down1.5	down1.5	down1.5	down1.5	XXX	XXX	XXX	3.18431	2.49754	2.44744	2.29144	2.17413	817	cg1134 cg1134-pa	2.46e-05	F:metal ion binding; F:zinc ion binding; F:protein binding; C:intracellular
Contig50445	17	1	2.49097	0.000594342	0.0045174	0.000594342	0.0045174	-1.50615	0.0015639	0.0385973	-1.54895	0.00120374	0.0136562	-1.77457	8.70217e-05	0.00148989	-1.63512	0.000454701	0.00494798	-1.02842	0.82175	0.957255	-1.17822	0.190468	0.513903	-1.08563	0.513801	0.767282	down1.5	down1.5	down1.5	down1.5	XXX	XXX	XXX	2.99428	2.37031	2.35569	2.11579	2.27099	1167	cyclin-dependent kinase 5 activator	6.45e-49	F:kinase activity; F:cyclin-dependent protein kinase 5 activator activity; C:cyclin-dependent protein kinase 5 holoenzyme complex
Contig50510	17	1	0.0170822	0.029409	0.0962988	0.029409	0.0962988	-1.61207	0.0467707	0.312282	-1.56421	0.0734534	0.228062	-2.09825	0.00420367	0.0291231	-1.97791	0.00905029	0.046701	1.0306	0.90625	0.977419	-1.30159	0.320908	0.648823	-1.22694	0.445719	0.719308	XXX	XXX	down1.5	down1.5	XXX	XXX	XXX	0.515327	-0.175231	-0.143996	-0.563858	-0.48966	650	sjchgc01836 protein	6.36e-28	F:binding; P:cell adhesion; F:sugar binding
Contig50688	17	1	0.211336	9.25989e-10	9.4478e-08	9.25989e-10	9.4478e-08	-16.6215	3.11615e-08	7.3005e-06	-10.8639	3.19634e-07	2.28345e-05	-44.8724	9.84501e-09	1.26485e-06	-40.4225	1.68016e-08	1.7381e-06	1.52998	0.336251	0.727532	-2.69966	0.10085	0.368327	-2.43194	0.142393	0.403928	down1.5	down1.5	down1.5	down1.5	XXX	XXX	XXX	2.0582	-2.30171	-1.73381	-4.06524	-3.9403	555	lectin 1	1.37e-26	F:binding; F:sugar binding
Contig50791	17	1	2.84582	7.87647e-08	2.96293e-06	7.87647e-08	2.96293e-06	-1.51388	0.000102614	0.00494626	-1.76284	1.33055e-06	6.92713e-05	-1.98068	9.54535e-08	6.72863e-06	-2.16103	2.12505e-08	2.04556e-06	-1.16445	0.178436	0.57292	-1.30835	0.0183943	0.13317	-1.42748	0.00232251	0.0273264	down1.5	down1.5	down1.5	down1.5	XXX	XXX	down	3.44302	2.87131	2.6508	2.48113	2.35966	345	neuropeptide precursor 3	3.24e-41
Contig50796	17	1	4.08512	8.36692e-08	3.11433e-06	8.36692e-08	3.11433e-06	-15.4142	1.84189e-06	0.00019044	-19.0658	1.6069e-06	8.03033e-05	-74.0804	2.51847e-07	1.39312e-05	-157.187	1.91635e-07	1.09424e-05	-1.2369	0.5524	0.85655	-4.80598	0.00470718	0.0530528	-10.1975	0.0012898	0.0176603	down1.5	down1.5	down1.5	down1.5	XXX	XXX	down1.5	6.20586	2.18949	1.6407	-0.901987	-1.05369	601	---NA---	0
Contig50878	17	1	4.07796	1.19118e-07	4.18451e-06	1.19118e-07	4.18451e-06	-10.7601	3.62293e-06	0.000325166	-14.7432	2.1386e-06	0.000100163	-57.7057	2.45598e-07	1.36524e-05	-73.486	2.38401e-07	1.2681e-05	-1.37017	0.340118	0.730442	-5.36292	0.00151297	0.023337	-6.82946	0.00102484	0.0147954	down1.5	down1.5	down1.5	down1.5	XXX	down1.5	down1.5	6.1006	2.6841	1.96685	-0.148336	-0.0629307	1378	collagen alpha-6 chain-like	5.35e-32	C:proteinaceous extracellular matrix; C:extracellular region
Contig51155	17	1	1.66788	4.24161e-07	1.13951e-05	4.24161e-07	1.13951e-05	-9.79282	1.04615e-05	0.000776978	-12.2069	9.52408e-06	0.000326297	-48.921	9.80391e-07	4.01507e-05	-116.522	7.23268e-07	3.00845e-05	-1.24651	0.608114	0.881476	-4.9956	0.0125531	0.103744	-11.8987	0.00373266	0.0383028	down1.5	down1.5	down1.5	down1.5	XXX	XXX	down1.5	3.61941	0.320183	-0.254478	-4.38277	-3.26654	778	---NA---	0
Contig51252	17	1	3.16332	6.30876e-08	2.45733e-06	6.30876e-08	2.45733e-06	-19.0511	1.17861e-06	0.00013364	-25.4755	1.10223e-06	5.99305e-05	-302.454	1.70973e-07	1.03813e-05	-272.066	2.17383e-07	1.18397e-05	-1.33722	0.504878	0.831457	-15.8759	0.00266729	0.0352489	-14.2809	0.00372134	0.0381989	down1.5	down1.5	down1.5	down1.5	XXX	down1.5	down1.5	5.30637	1.03742	-0.0142793	-2.99166	-3.70532	723	---NA---	0
Contig51723	17	1	3.78482	1.26675e-07	4.37468e-06	1.26675e-07	4.37468e-06	-1.65294	3.39051e-06	0.000308653	-1.68158	2.96482e-06	0.000129609	-1.95663	8.29145e-08	6.08715e-06	-2.01317	5.3793e-08	4.01394e-06	-1.01733	0.85397	0.965879	-1.18373	0.0732716	0.308481	-1.21793	0.0389876	0.187789	down1.5	down1.5	down1.5	down1.5	XXX	XXX	XXX	4.40441	3.68785	3.66231	3.43916	3.40359	2114	tia1-like protein	1.13e-21	F:RNA binding; P:RNA-dependent DNA replication; F:zinc ion binding; F:RNA-directed DNA polymerase activity; C:intracellular
Contig51875	17	1	-0.151477	0.0243155	0.0835981	0.0243155	0.0835981	-1.8237	0.0364721	0.27675	-1.91908	0.0324663	0.136758	-2.32478	0.00832732	0.0478753	-2.63909	0.00440489	0.0276822	-1.0523	0.865258	0.967905	-1.27476	0.430329	0.734355	-1.44711	0.257211	0.550252	XXX	XXX	down1.5	down1.5	XXX	XXX	XXX	0.358498	-0.394825	-0.527358	-1.01672	-0.948594	251	---NA---	0
Contig51943	17	1	3.15107	9.03874e-10	9.2602e-08	9.03874e-10	9.2602e-08	-2.21715	1.8469e-06	0.00019044	-2.38794	9.04459e-07	5.15856e-05	-4.30266	1.3238e-09	2.88354e-07	-5.36596	3.15154e-10	9.94202e-08	-1.07703	0.547979	0.854302	-1.94062	7.96278e-05	0.00264006	-2.4202	5.14701e-06	0.000253861	down1.5	down1.5	down1.5	down1.5	XXX	down1.5	down1.5	4.2476	3.11284	2.96803	2.12772	1.84116	1382	tryptophan 5-hydroxylase 1	0	F:iron ion binding; F:tryptophan 5-monooxygenase activity; P:oxidation reduction; F:amino acid binding; P:serotonin biosynthetic process; P:aromatic amino acid family metabolic process; P:mammary gland alveolus development; P:metabolic process; F:metal ion binding; C:cytosol; F:oxidoreductase activity, acting on paired donors, with incorporation or reduction of molecular oxygen, reduced pteridine…
Contig52069	17	1	1.94517	5.74179e-09	3.9343e-07	5.74179e-09	3.9343e-07	-24.821	1.18562e-07	1.98823e-05	-28.8232	1.69309e-07	1.39754e-05	-217.92	2.96952e-08	2.93835e-06	-196.777	4.03574e-08	3.30557e-06	-1.16124	0.754474	0.935354	-8.77967	0.0109076	0.0941324	-7.92782	0.0152345	0.10219	down1.5	down1.5	down1.5	down1.5	XXX	XXX	XXX	4.06718	-0.51257	-1.5833	-4.34449	-4.2277	557	---NA---	0
Contig52209	17	1	5.31429	1.62024e-08	8.60408e-07	1.62024e-08	8.60408e-07	-7.22323	3.29635e-06	0.000301805	-12.4013	6.24787e-07	3.91869e-05	-49.2467	3.95838e-08	3.60348e-06	-137.098	1.75404e-08	1.78544e-06	-1.71686	0.041573	0.280918	-6.81783	3.14208e-05	0.00131382	-18.9801	4.03323e-06	0.000209977	down1.5	down1.5	down1.5	down1.5	XXX	down1.5	down1.5	7.29519	4.43774	3.57634	1.42978	0.231611	383	---NA---	0
Contig52928	17	1	4.12491	1.80444e-06	3.74305e-05	1.80444e-06	3.74305e-05	-1.2355	0.0145475	0.168458	-1.36066	0.00051588	0.00720265	-1.4917	7.1341e-06	0.000195435	-1.57792	4.2005e-07	2.0217e-05	-1.10131	0.275367	0.673908	-1.20737	0.0338698	0.195429	-1.27716	0.00650803	0.0568262	XXX	down	down	down1.5	XXX	XXX	XXX	4.48571	4.18076	4.04958	3.91845	3.8336	1215	bardet-biedl syndrome 5	3.95e-121	C:microtubule basal body; C:cilium; C:membrane; C:cell projection; F:molecular_function; F:serine-type endopeptidase inhibitor activity; C:plasma membrane; P:biological_process; C:cytoskeleton
Contig53040	17	1	3.35706	1.47994e-09	1.36677e-07	1.47994e-09	1.36677e-07	-6.32403	1.11207e-07	1.87474e-05	-8.0411	5.7578e-08	5.93706e-06	-20.3805	3.46579e-09	6.06741e-07	-30.507	2.14667e-09	3.63815e-07	-1.27152	0.248788	0.650225	-3.22271	0.000229236	0.00577111	-4.82398	4.09529e-05	0.00129064	down1.5	down1.5	down1.5	down1.5	XXX	down1.5	down1.5	5.17093	2.51895	2.16569	0.750496	0.249074	829	gli pathogenesis-related 1 like 1	8.82e-35	C:extracellular region
Contig53497	17	1	4.29065	2.09798e-08	1.03959e-06	2.09798e-08	1.03959e-06	-1.73856	5.0045e-06	0.000426346	-2.06146	2.04518e-07	1.64971e-05	-2.41074	1.34725e-08	1.57817e-06	-2.42073	1.44247e-08	1.57398e-06	-1.18573	0.0717509	0.373562	-1.38663	0.00190171	0.0276804	-1.39238	0.00186047	0.0232738	down1.5	down1.5	down1.5	down1.5	XXX	down	down	5.06525	4.2773	4.02379	3.78021	3.79472	3489	cytoplasmic dynein 1 light intermediate chain 1	3.26e-80	F:motor activity
Contig53621	17	1	3.79106	0.0128813	0.0521506	0.0128813	0.0521506	-1.23192	0.0218961	0.214597	-1.21212	0.0381586	0.151201	-1.29922	0.00489592	0.0326564	-1.35067	0.00141411	0.011801	1.01633	0.860976	0.966409	-1.05463	0.566165	0.817997	-1.09639	0.327003	0.620472	XXX	XXX	down	down	XXX	XXX	XXX	4.05101	3.75199	3.77196	3.67628	3.62006	938	---NA---	0
[truncated: 31,046 more rows]

## Sheet: Column explanations
ID	Contig ID
WGCNA_unmerge	WGCNA module number, before merging
WGCNA_merge15	WGCNA module number, after merging at mergeCutHeight = 0.15
logCPM	Average expression value across all 15 samples as log2(modified Count Per Million) from edgeR
rawP_anova5	Raw p-value for a oneway anova across all 5 groups
fdrP_anova5	False Discovery Rate adjusted p-value for the oneway anova across all 5 groups
[truncated: 39 more rows]
