# Supplementary material for: A functional genomics screen in planarians reveals regulators of whole-brain regeneration
Source: eLife. 2016 Sep 9;5:e17002. doi: 10.7554/eLife.17002 (PMC5055394; doi:10.7554/eLife.17002)
Supplement: Supplementary file 3. — (A) Expression patterns of upregulated genes cloned in this study. Expression patterns are as follows: BB- brain branch; Ep- epithelial; Ey- eyespots; G- gut; GC- germ cell; H- head; L- lateral margin; M- mesenchymal (parenchymal) expression pattern (could include muscle-like or neoblast-like patterns); N- neural; N+- neural plus another expression pattern (including neural with background); NS- neural subset; Ph- pharynx; Pol- polar expression; Pr- protonephridia; Pu- punctate; U- ubiquitous. (B) Genes with functions in regeneration. Includes genes with small brain regeneration phenotypes, plus arrowhead and SP6 which functions in eye regeneration. The results of ISH experiments, phenotype (including whether significant result was found in brain regeneration quantification), and follow-up RNAi experiments with sFRP-1 and smedwi-1 are shown. For sFRP-1 and smedwi-1 experiments, the results are summarized as follows: P- signal present; R- signal reduced; A- signal absent. For each contig, results from clustering analysis, expression in FACs analysis (LabbÉLabbé et al., 2012), and time points for significant upregulation vs. cut control (≥2x, p≤0.01) are also shown. BLAST hits and other annotation are also presented. (C) Genes with functions in homeostasis. Includes 26 genes that caused phenotypes during homeostasis in RNAi experiments. The table includes similar information given in Supplementary file 3B. (D) Genes with no phenotypes. Summary of all other genes from this analysis, including those that gave no detectable phenotype after RNAi. (E) List of genes used for qPCR experiments in this study. (F) Total preliminary and final qPCR results from Figure 3. Each tab includes results for one gene in our study. (G) Homologs of genes from this study. (H) Gene expression pattern for downregulated genes. Here we present a list of 71 downregulated genes from this study, including the expression patterns for these genes. (I) Annotation information and primers for genes des [file elife-17002-supp3.xlsx]

## Sheet: Contents - Supp. Table 3
Contents - Supplemental Table 3 (A-I)
Sheet 1	Contents
Sheet 2	Supp. Table 3A	Expression patterns of upregulated genes cloned in this study
Sheet 3	Key - Supp. Table 3A
Sheet 4	Supp. Table 3B	Genes with functions in regeneration
Sheet 5	Key - Supp. Table 3B
Sheet 6	Supp. Table 3C	Genes with functions in homeostasis
Sheet 7	Key - Supp. Table 3C
Sheet 8	Supp. Table 3D	Genes with no phenotypes
Sheet 9	Key - Supp. Table 3D
Sheet 10	Supp. Table 3E	List of genes used for qPCR experiments in this study
Sheet 11	Key - Supp. Table 3E
Sheet 12	Supp. Table 3F	Total preliminary and final qPCR results from Figure 3
Sheet 13	Key - Supp. Table 3F
Sheet 14	Supp. Table 3G	Homologs of genes from this study
Sheet 15	Key - Supp. Table 3G
Sheet 16	Supp. Table 3H	Gene expression pattern for downregulated genes
Sheet 17	Key - Supp. Table 3H
Sheet 18	Supp. Table 3I	Annotation information and primers for genes described in this study
Sheet 19	Key - Supp. Table 3I

## Sheet: Supp. Table 3A
Supp. Table 3A
Feature ID	ISH
Contig00039	Pu
Contig00095	N+
Contig00305	see 40014
Contig00655	H
Contig00707	N+
Contig00708	see 707
Contig00828	N
Contig01311	N+ Pu
Contig01405	Ep
Contig01509	N+
Contig01842	N+
Contig02139	Pu
Contig02323	M N
Contig02337	M
Contig02796	Ey NS
Contig02905	H Pu
Contig02961	NS
Contig03675	BB NS Ph
Contig03686	G N
Contig03719	N+
Contig03773	U
Contig03825	M N+
Contig03886	N
Contig03942	M
Contig04172	M
Contig04198	M
Contig04233	U
Contig04352	H N+ Ph
Contig04415	M
Contig04436	Ph
Contig04716	U
Contig04746	U
Contig04755	M N
Contig04788	N+
Contig04791	M
Contig04964	N+
Contig05124	N
Contig05152	N+
Contig05717	BB NS
Contig05745	Ep
Contig05968	N+
Contig06100	H
Contig06207	M
Contig06271	N
Contig06316	N+
Contig06655	H Ph
Contig06955	N+ Pu
Contig07040	N+ U
Contig07049	Ep G
Contig07169	G N
Contig07200	G H
Contig07328	Pr
Contig07423	BB NS
Contig07660	H Pu
Contig07787	G
Contig07791	G
Contig07805	N+
Contig07845	U N+
Contig08020	Pu
Contig08139	H Pu
Contig08248	N+ Ph Ey
Contig08587	N+
Contig08899	BB N
Contig09213	Pu
Contig09352	N+
Contig09390	GCd NS Pu
Contig09424	U N+
Contig09426	Pu
Contig09483	H Pu
Contig09609	N
Contig09776	M N
Contig09793	NS
Contig09936	L
Contig10085	N+
Contig10102	G
Contig10162	NS
Contig10477	U
Contig10754	M Pu
Contig10939	NS
Contig11372	U
Contig11413	N+
Contig11424	N+ U
Contig11448	M
Contig11545	H Ey
Contig11665	H(T)
Contig11828	N+
Contig11935	NS
Contig12427	N U
Contig12801	N+
Contig12938	Ey Pr? Secr
Contig13050	N+
Contig13182	U
Contig13392	N+
Contig13409	Pu N
Contig13526	N+
Contig13533	M G
Contig13588	U
Contig13626	NS
Contig13782	Pu GSC?
Contig13817	Pu U
Contig13949	U
Contig14109	H
Contig14147	H
Contig14553	Ep Ph
Contig14600	N+
Contig14701	M
Contig14931	Pu H
Contig15257	N+
Contig15431	U
Contig15474	G N+
Contig15533	N+ U
Contig16071	N Ep
Contig16352	Ep
Contig16423	N+ Secr U
Contig16482	BB N
Contig16688	U
Contig17559	N+
Contig17730	U
Contig18512	U
Contig18577	M N+
Contig18712	H BB
Contig18759	N+ Secr
Contig18792	G Ey
Contig18900	N+
Contig18922	M Pu
Contig19011	N+ U
Contig19144	U
Contig19453	U
Contig19678	Secr
Contig19695	U
Contig19711	G N+
Contig20343	NS
Contig20460	M N+
Contig20581	see 43017
Contig20759	N+
Contig20778	M
Contig20816	M
Contig21285	BB NS
Contig21299	N+
Contig21416	G N
Contig21921	N
Contig21944	N+
Contig22137	U
Contig22337	M
Contig22528	M
Contig22562	U
Contig23029	M
Contig23180	N+
Contig23648	U
Contig24203	U
Contig24429	G N U
Contig24468	G
Contig25228	N+
Contig25551	U
Contig25644	U
Contig25723	G
Contig25886	N+
Contig26075	G
Contig26266	H
Contig26599	N+ U
Contig26721	M
Contig26885	Ep
Contig26998	N+ U?
Contig27001	M
Contig27083	see 51955
Contig27489	N+
Contig27601	see 43602
Contig27612	Ey
Contig27784	Pu U
Contig28274	M U
Contig28354	NS
Contig28401	Pr
Contig28632	G U
Contig28795	BB Ph
Contig28892	N?
Contig28920	Ey
Contig28981	Pu
Contig29024	see 50609
Contig29097	U
Contig29100	Ey G
Contig29301	H
Contig29330	N+
Contig29471	M Pu
Contig29650	U
Contig29728	U
Contig29734	U
Contig29858	N+ U
Contig29920	N+
Contig30106	M Pu
Contig30300	G N
Contig30434	G
Contig30481	N+
Contig30508	Ph
Contig30586	Pu
Contig30616	U
Contig30620	G N+
Contig30961	Pu GSC?
Contig31172	N M
Contig31276	N+
Contig31718	N+
Contig31882	H Ph Pu
Contig31883	GC
Contig32141	U
Contig32341	Pu
Contig32465	U
Contig32497	N+ U
Contig32583	G
Contig32585	Ep
Contig32844	N+
Contig32998	U
Contig33220	N+
Contig33228	M
Contig33356	BB NS
Contig33795	G
Contig33941	N+
Contig33951	N+ U?
Contig34061	Ey N?
Contig34125	Pu
Contig34438	Pr
Contig34604	Ey
Contig34631	M
Contig34686	NS
Contig34813	U
Contig34942	M
Contig35167	H U
Contig35204	H U
Contig35213	M
Contig35220	N+
Contig35337	NS
Contig35360	G
Contig35779	H N+
Contig35790	P
Contig36079	N+ U
Contig36213	N+
Contig36224	N+
Contig36279	G
Contig36405	G
Contig36571	G N+
Contig36986	U
Contig37052	Ey U
Contig37189	Ep H NS
Contig37508	P
Contig37509	Ey NS
Contig37531	H
Contig37791	U
Contig37853	see 43017
Contig37877	Ph
Contig37881	see 50519
Contig37898	U
Contig38164	M
Contig38309	NS
Contig38414	G
Contig38425	M
Contig38443	N+ U
Contig38476	Ep
Contig38496	U
Contig38518	M
Contig38576	see 18792
Contig38577	Ey H G
Contig38684	see 43017
Contig38731	N+
Contig38798	Ey N+
Contig39031	N+ Pu
Contig39681	M
Contig39688	M
Contig39801	U
Contig39900	N+
Contig40014	Ep
Contig40083	N+
Contig40085	U
Contig40151	U
Contig40223	U
Contig40227	U
Contig40256	Tail
Contig40264	G
Contig40421	U
Contig40435	BB NS
Contig40500	NS
Contig40592	NS
Contig40664	N+
Contig40682	H(T)
Contig40705	N+
Contig40970	NS, Ey
Contig41039	U
Contig41049	L
Contig41295	M
Contig41367	Ph Pu
Contig41384	M
Contig41672	M N
Contig41790	M
Contig41818	NS
Contig41958	G
Contig41964	H
Contig41970	N+
Contig42043	U
Contig42120	N+
Contig42420	H
Contig42506	G
Contig42508	NS
Contig42571	G H
Contig42729	U
Contig42777	H
Contig42881	N+
Contig42995	Pr
Contig43017	M N
Contig43121	U
Contig43167	NS Ph
Contig43172	U
Contig43299	H
Contig43317	GC
Contig43326	Pu
Contig43602	M
Contig44007	NS
Contig44115	N
Contig44122	NS
Contig44145	U
Contig44265	M
Contig44294	M
Contig44493	Ep
Contig44677	U
Contig44727	N+
Contig44799	G
Contig44917	N+
Contig44969	U
Contig45195	BB NS
Contig45580	U
Contig45774	M
Contig45795	G Ph
Contig45876	M
Contig45920	H
Contig45932	M
Contig46144	U
Contig46602	M
Contig46630	U
Contig46758	see 26885
Contig47029	G
Contig47630	N+
Contig47745	N+
Contig47838	G
Contig47858	BB NS
Contig47937	M
Contig48022	N+
Contig48072	M Pu
Contig48085	NS
Contig48150	M Pr
Contig48300	G
Contig48432	Pol Pu
Contig48452	U
Contig48515	N+
Contig48585	Pu
Contig48859	M
Contig48948	Ph Pu
Contig49066	U
Contig49161	H
Contig49230	Pr
Contig49240	G
Contig49304	M Pu
Contig49305	N+
Contig49356	N+
Contig49549	M Pu
Contig49553	M N?
Contig49579	N+ Pu
Contig49725	BB NS
Contig49913	M
Contig50273	M Pu
Contig50453	Ep
Contig50519	U
Contig50609	NS
Contig50730	Ep
Contig50773	Ey G M
Contig50891	U
Contig50933	H
Contig51064	U
Contig51165	U
Contig51174	U
Contig51198	M
Contig51228	H M Ph
Contig51263	N
Contig51335	NS
Contig51373	G
Contig51395	NS
Contig51427	N+
Contig51460	M Pu
Contig51567	U
Contig51602	N+
Contig51905	G
Contig51955	G
Contig51995	G
Contig52123	Pol Pu
Contig52492	NS
Contig52559	U
Contig52830	N
Contig52877	U
Contig52925	Ph H N
Contig52933	U
Contig52989	M Pu
Contig53082	H
Contig53109	H? U
Contig53130	U
Contig53275	N+
Contig53305	N+
Contig53337	N+
Contig53801	N+ U
Contig53831	N+ U
Contig53940	L
Contig54263	U
Contig54325	Ph Secr
Contig54399	G Pu
Contig54684	N+
Contig54774	NS
Contig54805	N+
Contig54835	Ph
Contig54859	M
Contig54872	G
Contig54963	N+
Contig54987	Pol Pu
Contig54994	N+
Contig55055	N Ph
Contig55175	Pu
Contig55186	BB NS
Contig55213	N+
Contig55339	see 32141
Contig55355	N+
Contig55373	M
Contig55456	Ey M
Contig55528	N+
Contig55557	N+
Contig55579	U

## Sheet: Key - Supp. Table 3A
Key - Supp. Table 3A
Feature ID	Contig #
ISH	in situ expression pattern: BB- brain branch; Ep- epithelial; Ey- eyespots; G- gut; GC- germ cell; H- head; L- lateral margin; M- mesenchymal (parenchymal) expression pattern (could include muscle-like or neoblast-like patterns); N- neural; N+- neural plus another expression pattern (including neural with background); NS- neural subset; Ph- pharynx; Pol- polar expression; Pr- protonephridia; Pu- …

## Sheet: Supp. Table 3B
Supp. Table 3B
Feature ID	ISH	Phenotype final	Quant	Quant (head blastema)	Quant (tail blastema)	sFRP1	Smedwi	WGCNA_15	Cell type exp	LIST	BLAST top hit	Other information
Contig03686	G N	Y-Reg	S	NS	NS	P	P	5	Xins>X2>X1	Upreg 72h	rho gtpase-activating protein 12	RhoGAP12/27/15
Contig04198	M	Y-Reg	S	-	-	P	R	NA		Upreg 36h	---NA---	soxP-1
Contig05968	N+	Y-Reg	S	NS	NS	P	P	NA	X2>X1,Xins	Upreg 12h	tektin 4	tektin
Contig06100	H	Y-Reg	S	NS	NS	P	P	13	X1,Xins>X2	Upreg 36h	proteophosphoglycan ppg1	ndk-4 (Rink, et al)
Contig07845	U N+	Y-Reg	S	-	-	P	R	NA	ND	Upreg 12h	retinoblastoma-binding protein 4	similar to Rbp-1 (Wenemoser, et al) (rbp1-like)
Contig10939	NS	Y-Reg	S	NS	NS	P	P	NA	ND	Upreg 12h	Tia-like	tia1-like protein
Contig18922	M Pu	Y-Reg	S	NS	NS	P	P	7	Xins>X2	Upreg 12h and 36h	elegans protein partially confirmed by transcript evidence	LDLRR-3
Contig22337	M	Y-Reg	S	NS	NS	P	P	7	X1>X2>Xins	Upreg 72h	---NA---	Khd-2 (related Khd-1 in Wagner, et al)
Contig25886	N+	Y-Reg	S	S	S	P	P	NA	X1>X2>Xins	Upreg 12h and 72h	---NA---	tRNA synth
Contig26599	N+ U	Y-Reg	S	S	NS	P	P	NA	X1>X2>Xins	Upreg 72h	gtp binding protein 5	GTPbp
Contig30106	M Pu	Y-Reg	S	S	S	R	P	24	X2,Xins>X1	Upreg 12h and 36h	argininosuccinate synthase
Contig36079	N+ U	Y-Reg	S	NS	NS	R	P	34	X2>Xins>X1	Upreg 12h	sjchgc07604 protein	autophagy-related protein 13, cell adhesion molecule
Contig37509	Ey NS	Y-Reg (eye)	NS	-	-	P	P	6	X1,X2>Xins	Upreg 36h	sp6-9 protein	SP-6 (Smed published)
Contig38309	NS	Y-Reg (midline)	-	-	-	-	-	13	Xins>X1,X2	Upreg 72h	isoform a	arrowhead
Contig39681	M	Y-Reg	S	NS	NS	P	P	7	Xins	Upreg 36h	spon-1 protein	F-spondin
Contig39900	N+	Y-Reg	S	NS	NS	P	P	8	X2>X1>Xins	Upreg 12h	cysteine-rich with egf-like domains protein	CRELD
Contig40500	NS	Y-Reg	S	NS	NS	P	P	4	X1, X2, Xins	Upreg 72h	transcription factor sox-2	SRY/HMG b sox14/21; soxB2-2
Contig42120	N+	Y-Reg	S	-	-	P	R	6	X1>X2>Xins	Upreg 36h	small nuclear ribonucleoprotein polypeptide c	U1 small nuclear riboprotein; snRNPC
Contig42571	G H	Y-Reg	S	NS	NS	P	P	7	Xins	Upreg 12h	keratin-associated protein 10-2	LDLRR-2 (Wenemoser, et al)
Contig44122	NS	Y-Reg (midline fusion)	S	S-UP	NS	R	P	5	X1>X2	Upreg 36h	transcription factor	hesl-3
Contig45195	BB NS	Y-Reg	S	NS	NS	P	P	13	X2>Xins	Upreg 36h	mushroom body large-type kenyon cell-specific protein 1	mblk
Contig48022	N+	Y-Reg	S	S	S	P	P	NA	X1,X2>Xins	Upreg 12h	wd repeat-containing protein 24	WD repeat 24-like
Contig48072	M Pu	Y-Reg	S	NS	NS	P	P	7	Xins	Upreg 36h	low-density lipoprotein receptor	LDLRR-1 (Wenemoser, et al)
Contig51335	NS	Y-Reg	S	NS	NS	P	P	7	Xins>X2	Upreg 72h	aromatic amino acid decarboxylase	AADC
Contig51602	N+	Y-Reg	S	S	S	A	P*	NA	X1,X2>Xins	Upreg 72h	swi snf matrix actin dependent regulator of subfamily member 1	swi/snf-related; SMARCB1
Contig52925	Ph H N	Y-Reg	S	NS	NS	R	P	6	Xins>X1,X2	Upreg 36h	frizzled homolog 8b	frizzled8/5
Contig53275	N+	Y-Reg	S	NS	NS	P	P	NA	X1>X2>Xins	Upreg 72h	ubiquinone biosynthesis protein	[CoQ deficient- multiorgan failure]; coq4
Contig54774	NS	Y-Reg	S	NS	NS	P	P	7	X1>X2	Upreg 12h, 36h & 72h	isoform b	Smed Runt
Contig30620	G N+	Y-Reg	S	NS	NS	P	P	6	X1, X2, Xins	Upreg 36h and 72h	---NA---	hypothetical
Contig09424	U N+	Y-Reg	S	NS	NS	P	P	6	X1>X2>Xins	Upreg 36h and 72h	dead box atp-dependent rna	ddx17-like
Contig09426	Pu	Y-Reg	S	NS	NS	P	P	NA	Xins>X1>X2	Upreg 72h	mesenchyme homeobox	mox
Contig50773	Ey G M	Y-Reg	S	NS	NS	P	P	6	Xins>>X1,X2	Upreg 12h, 36h & 72h	hypothetical protein [Schistosoma mansoni]	RPE-spondin

## Sheet: Key - Supp. Table 3B
Key - Supp. Table 3B
Feature ID	Contig #
ISH	in situ expression pattern: BB- brain branch; Ep- epithelial; Ey- eyespots; G- gut; GC- germ cell; H- head; L- lateral margin; M- mesenchymal (parenchymal) expression pattern (could include muscle-like or neoblast-like patterns); N- neural; N+- neural plus another expression pattern (including neural with background); NS- neural subset; Ph- pharynx; Pol- polar expression; Pr- protonephridia; Pu- …
Phenotype final	Results of RNAi experiments: "Y-Reg" indicates phenotype present in regenerates
Quant	S indicates significant decrease in brain size after regeneration; NS indicates no significant change in brain size; - indicates not tested.
Quant (head blastema)	S indicates significant decrease in head blastema area after regeneration; S-UP indicates a significant increase in head blastema area after regeneration; NS indicates no significant change in head blastema size; - indicates not tested.
Quant (tail blastema)	S indicates significant decrease in tail blastema area after regeneration; NS indicates no significant change in tail blastema size; - indicates not tested.
sFRP1	Results of ISH with sFRP1 after RNAi of the given gene: A indicates absence; P indicates presence; R indicates reduction; - indicates not tested.
Smedwi	Results of ISH with Smedwi-1 after RNAi of the given gene: P indicates presence; R indicates reduction; - indicates not tested, * indicates change of pattern.
WGCNA_15	Cluster from our analysis (see Supp. Table 2 for more information)
Cell type exp	Expression in X1 (stem cells), X2 (stem cell progeny) or Xins (insensitive, differentiated cells) from Labbé, et al 2012; determined on Planmine
LIST	Time point(s) at which this gene was upregulated ≥2x, with P≤0.01
BLAST top hit	from BLAST2GO software
Other information	gene name(s), etc.

## Sheet: Supp. Table 3C
Supp. Table 3C
Feature ID	ISH	RNAi	Phenotype final	Quant	sFRP1	Smedwi	WGCNA_15	Cell type exp	LIST	BLAST top hit	Other information
Contig03675	BB NS Ph	bloating and lysis	Y-Hom, Reg	S	-	-	NA	Xins>X1,X2	Upreg 12h	abelson helper integration site 1	jouberin (WD40) mut ment
Contig08587	N+	curling, poor regeneration	Y-Hom, Reg	-	-	R	NA	X1,X2>Xins	Upreg 12h	squamous cell carcinoma antigen recognized by t-cells 3	SART3
Contig10477	U	head regression, curling	Y-Hom	-	-	A	7	X1, X2, Xins	Upreg 36h	sumo-activating enzyme subunit 2	UB activating enzyme, SUMO activating?
Contig13949	U	head lysis, curling	Y-Hom	-	-	R	8	X1>X2,Xins	Upreg 12h	atp synthase gamma subunit	ATP synthase
Contig15431	U	head regression, curling	Y-Hom	-	-	R	NA	X1,X2>Xins	Upreg 72h	integrator complex subunit 9	integrator complex; ints9
Contig15533	N+ U	lysis, curling, no regeneration	Y-Hom, Reg	-	-	P	5	X1,X2>Xins	Upreg 72h	heterogeneous nuclear ribonucleoprotein k	het. Nuclear rib. K; hnRNPK
Contig17559	N+	head regression, curling, lysis, no regeneration	Y-Hom, Reg	-	-	P	NA	X1,X2	Upreg 12h	isoform b	Smarcc2
Contig19011	N+ U	lysis, poor regeneration	Y-Hom, Reg	-	-	R	NA	X1, X2, Xins	Upreg 36h	---NA---	thyroid adenoma-associated; thada
Contig24429	G N U	curling, lysis	Y-Hom	-	-	P	NA	X2>X1,Xins	Upreg 36h	---NA---	none, part of delangin gene?
Contig24468	G	lysis and curling	Y-Hom	-	-	A	7	X1, X2, Xins	Upreg 36h	zinc transporter zip13	Zn transporter zip13; slc39a-5
Contig29330	N+	lysis	Y-Hom	-	-	A	5	X1,X2	Upreg 36h	hypothetical protein [Schistosoma mansoni]	hypothetical, Zn finger; zfp-4
Contig29858	N+ U	head lysis, no regeneration	Y-Hom, Reg	S	-	P	5	X2>X1,Xins	Upreg 72h	component of oligomeric golgi complex 6	component of golgi complex; COG6
Contig37898	U	head regression and lysis	Y-Hom	-	-	A	7	X1, X2	Upreg 36h and 72h	cyclin d1
Contig40083	N+	movement defects	Y-Hom	NS	P	P	NA	X2>X1,Xins	Upreg 12h	dynein heavy chain axonemal	Dhc-1
Contig41672	M N	curling, head regression	Y-Hom	-	-	A	6	X1,X2,Xins	Upreg 36h and 72h	dynactin subunit 4
Contig41970	N+	lysis, head regression	Y-Hom	-	-	P	NA	X1, X2, Xins	Upreg 36h	sjchgc03794 protein	Exo70
Contig43017	M N	lysis over gut, no regeneration	Y-Hom, Reg	-	-	P	8	X1, X2, Xins	Upreg 12h	hyou1 protein	hypoxia upregulated 1-like, hsp70; hyou1
Contig43602	M	lysis	Y-Hom	-	-	P	NA	X1>X2	Upreg 36h	pre-mrna-processing factor 19	PrP19
Contig44265	M	curling/head regression and lysis	Y-Hom	-	-	A	7	X1	Upreg 36h and 72h	cyclin-dependent kinaseregulatory subunit	CKS
Contig45774	M	lysis, curling	Y-Hom	-	-	R*	NA	X1	Upreg 72h	serine threonine protein kinase	Aurora
Contig46602	M	small blastemas, no regeneration	Y-Hom, Reg	-	-	R	6	X1	Upreg 36h and 72h	dutp pyrophosphatase
Contig49305	N+	lysis	Y-Hom	-	-	R	9	X2>X1>Xins	Upreg 12h	heat shock protein 90	hsp90 (Dugesia)
Contig49549	M Pu	lysis of pharynx, no regeneration of pharynx	Y-Hom, Reg	-	-	-	13	X1>X2,Xins	Upreg 36h	fork head	Dj FoxA
Contig50519	U	head regression, curling	Y-Hom	-	-	P	9	X2>X1,Xins	Upreg 12h	glucose-regulated protein 78	Dugesia homolog; GRP78
Contig52933	U	lysis	Y-Hom	-	-	P	NA	X1,X2,Xins	Upreg 72h	blocked early in transport 1 homolog like protein	SNARE, used mk for primers; BET1-like
Contig50933	H	lysis, less regeneration	Y-Hom, Reg	S	-	P	7	X2>X1>Xins	Upreg 36h	s-adenosylmethionine synthase isoform type-2	methionine adenosyltransferase

## Sheet: Key - Supp. Table 3C
Key - Supp. Table 3C
Feature ID	Contig #
ISH	in situ expression pattern: BB- brain branch; Ep- epithelial; Ey- eyespots; G- gut; GC- germ cell; H- head; L- lateral margin; M- mesenchymal (parenchymal) expression pattern (could include muscle-like or neoblast-like patterns); N- neural; N+- neural plus another expression pattern (including neural with background); NS- neural subset; Ph- pharynx; Pol- polar expression; Pr- protonephridia; Pu- …
RNAi	Results of RNAi experiments: specific phenotypes present
Phenotype final	Results of RNAi experiments: "Y-Hom" indicates phenotype present in homeostasis; Reg indicates phenotype after regeneration
Quant	S indicates significant decrease in brain size after regeneration; NS indicates no significant change in brain size; - indicates not tested.
sFRP1	Results of ISH with sFRP1 after RNAi of the given gene: P indicates presence; - indicates not tested.
Smedwi	Results of ISH with Smedwi-1 after RNAi of the given gene: A indicates absence; P indicates presence; R indicates reduction; - indicates not tested, * indicates change of pattern.
WGCNA_15	Cluster from our analysis (see Supp. Table 2 for more information)
Cell type exp	Expression in X1 (stem cells), X2 (stem cell progeny) or Xins (insensitive, differentiated cells) from Labbé, et al 2012; determined on Planmine
LIST	Time point(s) at which this gene was upregulated ≥2x, with P≤0.01
BLAST top hit	from BLAST2GO software
Other information	gene name(s), etc.

## Sheet: Supp. Table 3D
Supp. Table 3D
Feature ID	ISH	Phenotype final	LIST	BLAST top hit	Other information
Contig00039	Pu	not tested	Upreg 12h and 36h	---NA---	near pol
Contig00095	N+	no phenotype	Upreg 72h	---NA---	MAPKKK weak Tak1 (TGFb act), use mk for primers
Contig00305	see 40014	not tested	Upreg 36h	novel protein human and mouse leishmanolysin-like (metallopeptidase m8 family)	see contig40014
Contig00655	H	no phenotype	Upreg 72h	transmembrane protein 180-like	tm180-like
Contig00707	N+	no phenotype	Upreg 36h	set domain protein	histone lysine N-methyltransferase
Contig00708	see 707	not tested	Upreg 36h	wolf-hirschhorn syndrome candidate 1	histone lysine N-methyltransferase
Contig00828	N	no phenotype	Upreg 72h	uncharacterized protein c3orf68-like protein	CMC1 protein (mit chaperone)
Contig01311	N+ Pu	no phenotype	Upreg 12h and 36h	---NA---
Contig01405	Ep	not tested	Upreg 36h	---NA---	near pogo
Contig01509	N+	no phenotype	Upreg 12h and 36h	---NA---	repetitive?
Contig01842	N+	no phenotype	Upreg 36h	ovarian cancer-associated gene 2 protein homolog	ovarian cancer associated gene
Contig02139	Pu	not tested	Upreg 36h and 72h	---NA---
Contig02323	M N	no phenotype	Upreg 72h	x-prolyl aminopeptidase	aminopeptidase, involved in np processing?
Contig02337	M	no phenotype	Upreg 36h	---NA---	none
Contig02796	Ey NS	no phenotype	Upreg 12h, 36h & 72h	early growth response 1	EGR1
Contig02905	H Pu	no phenotype	Upreg 36h	---NA---	mk= E3 Ub ligase
Contig02961	NS	no phenotype	Upreg 36h and 72h	---NA---	isotig is TGFb receptor
Contig03719	N+	no phenotype	Upreg 36h	tnf receptor-associated factor 2	mhc
Contig03773	U	no phenotype	Upreg 12h	voltage-dependent calcium channel	volt-gated Ca channel
Contig03825	M N+	no phenotype	Upreg 12h	adro_salfo ame: full=nadph:adrenodoxin mitochondrial short=ar short=adrenodoxin reductase ame: full=ferredoxin--nadp(+) reductase short=ferredoxin reductase flags: precursor	NADPH:Adrenodoxin oxidoreductase, affects apoptosis
Contig03886	N	no phenotype	Upreg 12h and 36h	---NA---
Contig03942	M	not tested	Upreg 36h	---NA---	soxP-4
Contig04172	M	not tested	Upreg 12h and 36h	---NA---	plasmodium?
Contig04233	U	no phenotype	Upreg 12h and 36h	---NA---
Contig04352	H N+ Ph	not tested (published)	Upreg 36h	Smed-NDK [Schmidtea mediterranea]	Ndk
Contig04415	M	no phenotype	Upreg 12h, 36h & 72h	elegans protein partially confirmed by transcript evidence	LDLR/unc-52
Contig04436	Ph	not tested	Upreg 36h	---NA---	none but near coding sequence
Contig04716	U	not tested	Upreg 12h	mus81 endonuclease homolog	mus81
Contig04746	U	not tested	Upreg 12h	coatomer subunit delta	coatamer
Contig04755	M N	no phenotype	Upreg 72h	microsomal glutathione s-transferase	MAPEG
Contig04788	N+	no phenotype	Upreg 36h	---NA---	none (fwd)
Contig04791	M	no phenotype	Upreg 72h	tnf receptor-associated factor 3 isoform 2	TNF receptor associated factor
Contig04964	N+	no phenotype	Upreg 36h	---NA---	none, noncoding?
Contig05124	N	no phenotype	Upreg 12h	zinc mym domain containing 1	Zn MYM hAT (zmym-3)
Contig05152	N+	no phenotype	Upreg 12h	hat family dimerisation domain containing expressed	Zn/hAT
Contig05717	BB NS	no phenotype	Upreg 36h	gpcr class a orphan receptor 1 (agap001862-pa)	hyp or FMRFamideR
Contig05745	Ep	no phenotype	Upreg 36h	grb2 associated binder	Grb binding
Contig06207	M	not tested	Upreg 72h	monocarboxylate transporter	monocarboxylate transporter 12/14
Contig06271	N	no phenotype	Upreg 36h	isoform cra_b	TBC-8
Contig06316	N+	no phenotype	Upreg 36h	tudor domain-1	tudor-1 (Dj)
Contig06655	H Ph	no phenotype	Upreg 12h	four and a half lim domains protein 2	4 1/2 LIM (Wenemoser)
Contig06955	N+ Pu	no phenotype	Upreg 36h	tef-1 gamma	TEA domain
Contig07040	N+ U	-	Upreg 36h	ae007828_1 membrane protein	periaxin
Contig07049	Ep G	not tested	Upreg 36h	---NA---	weak similarity?
Contig07169	G N	no phenotype	Upreg 36h and 72h	transmembrane protein 106a
Contig07200	G H	no phenotype	Upreg 12h	cytochrome p450 3a6	3A29v3
Contig07328	Pr	no phenotype	Upreg 12h	na+ ca2+	solute carrier 24
Contig07423	BB NS	no phenotype	Upreg 12h	hyperpolarizaion-activated cyclic nucleotide-gated cation channel	CNG channel
Contig07660	H Pu	no phenotype	Upreg 72h	ion channel nompc	Ankyrin or cation channel
Contig07787	G	not tested	Upreg 36h and 72h	protein kinase	non-receptor tyr kinase
Contig07791	G	not tested	Upreg 12h	non ribosomal peptide synthase	oxidoreductase
Contig07805	N+	no phenotype	Upreg 12h	hat family dimerisation domain containing expressed	Zn MYM-1
Contig08020	Pu	no phenotype	Upreg 12h	g-protein coupled receptor fragment	allatostatin/somatostatin receptor
Contig08139	H Pu	no phenotype	Upreg 12h	leucyl-cystinyl aminopeptidase isoform 1	hyp Smed
Contig08248	N+ Ph Ey	no phenotype	Upreg 36h	mitochondrial fatty acid anion carrier protein uncoupling protein	solute carrier
Contig08899	BB N	no phenotype	Upreg 36h	bruno-like rna binding protein	Bruno5-like (Dj)
Contig09213	Pu	not tested	Upreg 12h	mannose c type 1-like 1	lectin2, scarf2
Contig09352	N+	no phenotype	Upreg 36h	zeta (quinone reductase)	crystallin quinone oxidoreductase
Contig09390	GCd NS Pu	no phenotype	Upreg 12h	heavy chain 5-like	axonemal hc5
Contig09483	H Pu	no phenotype	Upreg 12h	laminin sub domain 2	lamininG
Contig09609	N	no phenotype	Upreg 12h	zinc mym-type 1	Zn/MYM (zmym-2)
Contig09776	M N	no phenotype	Upreg 12h	nemo-like protein kinase	Nlk-1
Contig09793	NS	no phenotype	Upreg 36h	g-protein-linked acetylcholine receptor gar-2a
Contig09936	L	not tested	Upreg 72h	filamin partial	filamin
Contig10085	N+	no phenotype	Upreg 12h	vasa-related protein 1	Vasa (hydra)
Contig10102	G	no phenotype	Upreg 12h	aldehyde dehydrogenase 1 member l2	mitoch. Form of FDH
Contig10162	NS	no phenotype	Upreg 36h	glass protein	Glass
Contig10754	M Pu	no phenotype	Upreg 36h	lysyl hydroxylase	Plod2
Contig11372	U	not tested	Upreg 72h	tigger transposable element derived 6-like	RVE
Contig11413	N+	no phenotype	Upreg 72h	PREDICTED: similar to predicted protein [Hydra magnipapillata]	predicted protein
Contig11424	N+ U	no phenotype	Upreg 12h	hypothetical protein CBG_26659 [Caenorhabditis briggsae AF16]	ankyrin/FYVE
Contig11448	M	no phenotype	Upreg 12h	jumonji domain containing 5-like	hyp, TE?
Contig11545	H Ey	no phenotype	Upreg 72h	loc494994 protein	TPR repeat 39B
Contig11665	H(T)	not tested (published)	Upreg 12h and 36h	notum pectinacetylesterase homolog	Smed Notum
Contig11828	N+	no phenotype	Upreg 72h	hypothetical protein TcasGA2_TC006914 [Tribolium castaneum]	predicted protein hydra
Contig11935	NS	no phenotype	Upreg 36h	transcription factor ap-2	TFAP-2
Contig12427	N U	not tested	Upreg 12h	PREDICTED: similar to predicted protein [Acyrthosiphon pisum]	hypothetical, predicted
Contig12801	N+	no phenotype	Upreg 12h	protein	predicted protein
Contig12938	Ey Pr? Secr	no phenotype	Upreg 12h	adamts5 peptidase (m12 family)	disintegrin, metalloproteinase (Wenemoser)
Contig13050	N+	no phenotype	Upreg 12h	oxysterol-binding protein 1	Osbp1 or 2
Contig13182	U	not tested	Upreg 36h	origin recognition subunit 5-like	ORC-5
Contig13392	N+	no phenotype	Upreg 12h	protein kinase	integrin linked protein kinase (dn)
Contig13409	Pu N	no phenotype	Upreg 36h	cre-snt-1 protein	synaptotagmin
Contig13526	N+	no phenotype	Upreg 12h	protein disulfide-isomerase a6	isomerase
Contig13533	M G	no phenotype	Upreg 12h	choline transporter-like protein 4	choline transporter
Contig13588	U	not tested	Upreg 12h and 36h	---NA---	hypothetical
Contig13626	NS	no phenotype	Upreg 72h	novel protein (zgc:5777174)	Ets TF, FEV-like; FLI-2
Contig13782	Pu GSC?	no phenotype	Upreg 36h	major facilitator superfamily domain-containing protein 1	major superfamily (hydra)
Contig13817	Pu U	no phenotype	Upreg 36h	elegans protein partially confirmed by transcript evidence	hypothetical
Contig14109	H	no phenotype	Upreg 72h	cathepsin l	cathepsin C
Contig14147	H	no phenotype	Upreg 36h	---NA---	weak interleukin receptor
Contig14553	Ep Ph	not tested	Upreg 12h	phospholipid scramblase 1	similarity to Tubby
Contig14600	N+	no phenotype	Upreg 12h	PREDICTED: hypothetical protein [Nasonia vitripennis]	hypothetical
Contig14701	M	no phenotype	Upreg 12h	lim-type zinc finger-containing protein	hypothetical, golgin?
Contig14931	Pu H	no phenotype	Upreg 36h	adp-ribosylation factor-like 11	ARF
Contig15257	N+	no phenotype	Upreg 72h	hypothetical protein TcasGA2_TC006914 [Tribolium castaneum]	hypothetical protein
Contig15474	G N+	no phenotype	Upreg 72h	member ras oncogene family	rab39B
Contig16071	BB N	no phenotype	Upreg 12h	low quality protein: dynein heavy chain axonemal-like	dhc7
Contig16352	Ep	not tested	Upreg 12h	serine proteinase	kunitz-like protease inhibitor
Contig16423	N+ Secr U	not tested	Upreg 12h	PREDICTED: similar to predicted protein, partial [Tribolium castaneum]	hypothetical
Contig16482	BB N	no phenotype	Upreg 12h	glra4a protein	GABA receptor
Contig16688	U	not tested	Upreg 12h and 36h	heat shock protein 90	~ Dj HSP90
Contig17730	U	not tested	Upreg 36h	---NA---	hypothetical, plasmodium?
Contig18512	U	not tested	Upreg 12h	smc domain-containing protein	FAM188b
Contig18577	M N+	no phenotype	Upreg 12h	zinc finger mym-type protein 1	Zn/MYM
Contig18712	H BB	no phenotype	Upreg 36h	lrp2 binding	LRP-2 binding protein
Contig18759	N+ Secr	no phenotype	Upreg 12h	ankyrin repeat and death domain containing 1a	ankyrin repeat
Contig18792	G Ey	not tested	Upreg 12h	10560	filamin beta
Contig18900	N+	no phenotype	Upreg 12h	---NA---	rictor? Coding
Contig19144	U	no phenotype	Upreg 72h	---NA---	hypothetical, weak
Contig19453	U	no phenotype	Upreg 72h	voltage-gated proton channel	voltage gated hydrogen channel
Contig19678	Secr	no phenotype	Upreg 12h	coenzyme q-binding protein coq10 homolog mitochondrial-like isoform 2	coq10
Contig19695	U	no phenotype	Upreg 72h	precursor polypeptide (aa -29 to 261)	enoyl-CoA hydratase
Contig19711	G N+	no phenotype	Upreg 36h and 72h	microtubule binding	MAP RPI-EB1
Contig20343	NS	no phenotype	Upreg 36h and 72h	ectonucleoside triphosphate diphosphohydrolase 7
Contig20460	M N+	no phenotype	Upreg 12h	---NA---	none, but coding
Contig20581	see 43017	not tested	Upreg 12h	150 kda oxygen-regulated protein	hypoxia upregulated 1-like, hsp70
Contig20759	N+	no phenotype	Upreg 72h	PREDICTED: similar to F19G12.2 [Ciona intestinalis]	hypothetical, conserved
Contig20778	M	no phenotype	Upreg 12h	epsin 2	epsin
Contig20816	M	no phenotype	Upreg 72h	zinc finger	reverse transcriptase *TE
Contig21285	BB NS	no phenotype	Upreg 72h	discs large isoform k	DL1
Contig21299	N+	no phenotype	Upreg 12h	anopheles gambiae pest agap012527-pa	general TF2
Contig21416	G N	no phenotype	Upreg 36h	hypothetical protein CBG_23762 [Caenorhabditis briggsae AF16]	hypothetical, near reverse transcriptase
Contig21921	N	no phenotype	Upreg 72h	squamous cell carcinoma antigen recognized by t-cell 3	SART3
Contig21944	N+	no phenotype	Upreg 12h	aminopeptidase n	thyrotropin-related hormone degradation ectoenzyme (Wenemoser)
Contig22137	U	not tested	Upreg 12h	---NA---	hypothetical, Schistosoma
Contig22528	M	no phenotype	Upreg 12h	zinc metalloproteinase	astacin-like
Contig22562	U	not tested	Upreg 12h	apurinic apyrimidinic endonuclease family member (apn-1)-like	AP endonuclease
Contig23029	M	no phenotype	Upreg 36h	---NA---	Smed Khd-1
Contig23180	N+	no phenotype	Upreg 36h	atp-dependent rna helicase db10	RNA helicase DDX17
Contig23648	U	no phenotype	Upreg 36h and 72h	---NA---
Contig24203	U	not tested	Upreg 36h	acetyl- carboxylase	acetyl CoA carboxylase
Contig25228	N+	no phenotype	Upreg 36h and 72h	---NA---
Contig25551	U	no phenotype	Upreg 12h and 72h	---NA---	mk=MAPK
Contig25644	U	not tested	Upreg 12h	kinesinlike protein	kin21A
Contig25723	G	not tested	Upreg 12h	---NA---	none, but mk=DMT1A
Contig26075	G	no phenotype	Upreg 12h	sjchgc05756 protein	phosphatidylcholine transfer protein
Contig26266	H	no phenotype	Upreg 12h and 36h	---NA---
Contig26721	M	no phenotype	Upreg 72h	---NA---	Unc9, use mk for cloning
Contig26885	Ep	no phenotype	Upreg 12h	serine proteinase	kunitz-like protease inhibitor
Contig26998	N+ U?	no phenotype	Upreg 72h	dead box atp-dependent rna	Ddx17/5
Contig27001	M	no phenotype	Upreg 72h	maleylacetoacetate isomerase	maleylacetoacetate isomerase
Contig27083	see 51955	not tested	Upreg 36h and 72h	hypothetical protein BRAFLDRAFT_126943 [Branchiostoma floridae]	see contig51955
Contig27489	N+	no phenotype	Upreg 36h and 72h	---NA---	near pol.
Contig27601	see 43602	not tested	Upreg 36h	wd-repeat protein	see Contig43602
Contig27612	Ey	no phenotype	Upreg 72h	uro-adherence factor a precursor	uro-adherence
Contig27784	Pu U	not tested	Upreg 36h and 72h	dna replication factor cdt1 (double parked homolog)
Contig28274	M U	not tested	Upreg 12h and 36h	periplasmic ligand-binding sensor protein
Contig28354	NS	no phenotype	Upreg 36h	zinc mym domain containing 1	Zn/MYM
Contig28401	Pr	not tested	Upreg 36h	frizzled receptor	frizzled, contig matches Dugesia
Contig28632	G U	not tested	Upreg 36h and 72h	nadh dehydrogenase subunit 1
Contig28795	BB Ph	no phenotype	Upreg 36h	isoform k	solute carrier 35; slc35f-3
Contig28892	N?	no phenotype	Upreg 36h	cleavage and polyadenylation specificity factor subunit 4	cleavage and polyA factor4
Contig28920	Ey	no phenotype	Upreg 12h	early protein 0	E3, herpesvirus?
Contig28981	Pu	not tested	Upreg 36h and 72h	---NA---	near RT
Contig29024	see 50609	not tested	Upreg 36h	innexin unc-9	see Contig50609
Contig29097	U	no phenotype	Upreg 72h	daf- redundant with family member (dre-1)-like	F-box only protein
Contig29100	Ey G	no phenotype	Upreg 72h	epidermal growth factor receptor	EGFR
Contig29301	H	no phenotype	Upreg 36h	---NA---	Jumonji domain
Contig29471	M Pu	no phenotype	Upreg 72h	tensin 1	tensin
Contig29650	U	no phenotype	Upreg 72h	protein arginine n-methyltransferase 8-like	PRMT8
Contig29728	U	no phenotype	Upreg 72h	rho guanine nucleotide exchange factor 3	RhoGEF
Contig29734	U	no phenotype	Upreg 36h	atp-dependent dna helicase pif1	PIF1 helicase
Contig29920	N+	no phenotype	Upreg 72h	---NA---	weak, coding, might be LTR
Contig30300	G N	no phenotype	Upreg 72h	reverse transcriptase	reverse transcriptase *TE
Contig30434	G	no phenotype	Upreg 72h	mindbomb homolog 2	ankyrin, unc44
Contig30481	N+	no phenotype	Upreg 12h	dopamine receptor 3 (agap004453-pa)	dop receptor
Contig30508	Ph	no phenotype	Upreg 36h	dm9 domain-containing protein	conserved hypothetical
Contig30586	Pu	no phenotype	Upreg 72h	procollagen- -oxoglutarate 5-dioxygenase	stabilization of collagen
Contig30616	U	not tested	Upreg 72h	testis expressed sequence 15	hypothetical, hydra
Contig30961	Pu GSC?	no phenotype	Upreg 12h	fragile x mental retardation protein	FMRP
Contig31172	BB M	no phenotype	Upreg 12h	activator of 90 kda heat shock protein atpase homolog 1	AHSA1
Contig31276	N+	no phenotype	Upreg 36h and 72h	bromodomain-containing protein 7	hyp.
Contig31718	N+	no phenotype	Upreg 36h	heat shock 70 kda protein cognate 4	hsp70
Contig31882	H Ph Pu	not tested	Upreg 12h and 36h	four and a half lim domains protein 2	LIM protein
Contig31883	GC	not tested	Upreg 72h	viral a-type inclusion protein	mismatch repair
Contig32141	U	not tested	Upreg 12h	kunitz and ntr domain-containing protein 2 precursor	serine protease inhibitor 1 (Smed)
Contig32341	Pu	no phenotype	Upreg 36h	PREDICTED: hypothetical protein [Hydra magnipapillata]	weak similarity
Contig32465	U	no phenotype	Upreg 12h	---NA---	coding, but no homology (fungal?)
Contig32497	N+ U	no phenotype	Upreg 36h	vasa-related protein	low similarity to Vasa
Contig32583	G	not tested	Upreg 72h	leucine rich repeat family protein	LRR?
Contig32585	Ep	not tested	Upreg 12h	protein kinase domain containing protein	neu assoc kin dom
Contig32844	N+	no phenotype	Upreg 72h	plasma membrane calcium-transporting atpase 4	phospholipid transporting ATPase
Contig32998	U	no phenotype	Upreg 12h	---NA---	HAP2, NFYA
Contig33220	N+	no phenotype	Upreg 72h	dna repair protein	xeroderma pigmentosum, use dn for primers
Contig33228	M	not tested	Upreg 12h	required for meiotic nuclear division protein 1 homolog	Rmnd1
Contig33356	BB NS	no phenotype	Upreg 72h	transcription factor ets4 homolog	FLI-1, oncogene
Contig33795	G	not tested	Upreg 36h	pore forming	macrophage expressed protein
Contig33941	N+	no phenotype	Upreg 36h	phosphatidylinositol-4-phosphate 5-kinase type i	PI-4-P 5-kinase
Contig33951	N+ U?	no phenotype	Upreg 12h	pef protein with a long n-terminal hydrophobic domain	sorcin-like, peflin-like
Contig34061	Ey N?	no phenotype	Upreg 36h	sid-1-related c	SID1 related
Contig34125	Pu	no phenotype	Upreg 12h	sugar transporter	SVOPL
Contig34438	Pr	no phenotype	Upreg 36h	solute carrier family 23 member 2-like	solute carrier 23 (ascorbic acid)
Contig34604	Ey	no phenotype	Upreg 36h	innexin unc-9	innexin 8
Contig34631	M	no phenotype	Upreg 12h, 36h & 72h	thyroid hormone receptor
Contig34686	NS	no phenotype	Upreg 72h	kallmann syndrome 1 sequence	anosmin
Contig34813	U	no phenotype	Upreg 36h	nk homeobox 1a	nk homeobox 1
Contig34942	M	no phenotype	Upreg 36h and 72h	isoform b	RPE-spondin
Contig35167	H U	not tested	Upreg 12h	subfamily member 3	dnaJ
Contig35204	H U	no phenotype	Upreg 12h	dm9 domain-containing protein	hypothetical or methyltransferase
Contig35213	M	not tested	Upreg 12h and 36h	small subunit of ribonucleotide reductase
Contig35220	N+	no phenotype	Upreg 72h	uncharacterized protein kiaa0564-like protein	vWFA domain
Contig35337	NS	no phenotype	Upreg 72h	---NA---	N-cadherin?
Contig35360	G	not tested	Upreg 12h and 72h	long-chain-fatty-acid-- ligase 5
Contig35779	H N+	no phenotype	Upreg 72h	frizzled homolog 8c	frizzled 5/8; fzd-5/8-3
Contig35790	P	no phenotype	Upreg 12h	cytochrome family subfamily polypeptide 39	cyt fam 39
Contig36213	N+	no phenotype	Upreg 36h	52 kda repressor of the inhibitor of the protein kinase	Zn/MYM
Contig36224	N+	no phenotype	Upreg 12h	ryanodine receptor related	ryanodine receptor
Contig36279	G	not tested	Upreg 36h	tumor susceptibility gene 101	tumor susc. Gene ESCRT?
Contig36405	G	not tested	Upreg 12h	protein kinase	PI3K?
Contig36571	G N+	no phenotype	Upreg 36h and 72h	na subunit	nAChR
Contig36986	U	no phenotype	Upreg 72h	26s protease regulatory subunit 4	26S reg 4
Contig37052	Ey U	no phenotype	Upreg 36h	imp (inosine monophosphate) dehydrogenase 2	inosine 5' phosphate dehydrogenase
Contig37189	Ep H NS	no phenotype	Upreg 12h	---NA---	none but is coding
Contig37508	P	no phenotype	Upreg 36h	zinc finger protein	none
Contig37531	H	no phenotype	Upreg 36h	---NA---	none, near RT
Contig37791	U	no phenotype	Upreg 36h	general transcription factor ii-i repeat domain-containing protein 2a (gtf2i repeat domain-containing protein 2a) (transcription factor gtf2ird2-alpha)	general TF II
Contig37853	see 43017	not tested	Upreg 12h	150 kda oxygen-regulated protein	hypoxia upregulated 1-like, hsp70
Contig37877	Ph	no phenotype	Upreg 12h and 36h	protein isoform 1	tetraspanin; CD82
Contig37881	see 50519	not tested	Upreg 12h	78 kda glucose-regulated protein	Dugesia homolog
Contig38164	M	no phenotype	Upreg 12h	a disintegrin and metalloproteinase with thrombospondin motifs 20-like	admts20 (Wenemoser)
Contig38414	G	not tested	Upreg 36h	apolipophorin precursor protein	apolipophorin precursor
Contig38425	M	no phenotype	Upreg 12h	cytochrome p450 2c49	cyt p450
Contig38443	N+ U	not tested	Upreg 36h and 72h	endonuclease 4
Contig38476	Ep	no phenotype	Upreg 36h and 72h	cytochrome c oxidase subunit iii
Contig38496	U	no phenotype	Upreg 36h and 72h	cre-cgh-1 protein	conserved germline helicase
Contig38518	M	no phenotype	Upreg 72h	microtubule associated protein xmap215	CKAP5
Contig38576	see 18792	not tested	Upreg 12h	isoform i	see contig18792
Contig38577	Ey H G	no phenotype	Upreg 12h	9385	filamin C
Contig38684	see 43017	not tested	Upreg 12h	isoform a	hypoxia upregulated 1-like, hsp70
Contig38731	N+	no phenotype	Upreg 12h	upf0526 protein	Fam188B
Contig38798	Ey N+	no phenotype	Upreg 12h, 36h & 72h	innexin unc-9
Contig39031	N+ Pu	no phenotype	Upreg 12h and 36h	---NA---	near gag
Contig39688	M	no phenotype	Upreg 12h and 36h	zinc carboxypeptidase
Contig39801	U	no phenotype	Upreg 12h and 72h	fascin 1-like
Contig40014	Ep	not tested	Upreg 36h	leishmanolysin-like (metallopeptidase m8 family)	Leishmanolysin
Contig40085	U	not tested	Upreg 12h and 36h	innexin unc-9
Contig40151	U	not tested	Upreg 36h and 72h	---NA---
Contig40223	U	not tested	Upreg 12h	---NA---	weak Ras association domain?
Contig40227	U	not tested	Upreg 36h and 72h	monocarboxylate transporter 1
Contig40256	Tail	not tested (published)	Upreg 36h	wnt related	WntP-1
Contig40264	G	no phenotype	Upreg 72h	serine threonine protein kinase	Cdc2
Contig40421	U	no phenotype	Upreg 12h and 72h	monocarboxylate transporter
Contig40435	BB NS	no phenotype	Upreg 36h	cell division control protein 45-related	Cdc45
Contig40592	NS	no phenotype	Upreg 72h	st18 protein	st18, neural Zn finger
Contig40664	N+	no phenotype	Upreg 12h	rna guanylyltransferase and 5 -phosphatase	mRNA capping
Contig40682	H(T)	not tested (published)	Upreg 12h	forkhead transcription factor d	FoxD
Contig40705	N+	no phenotype	Upreg 36h	uncoordinated family member (unc-89)	unc-89
Contig40970	NS, Ey	no phenotype	Upreg 72h	beta -galactosyltransferase-like	beta -galactosyltransferase-like
Contig41039	U	no phenotype	Upreg 72h	atpase inhibitor-like	IATP mitochondrial?
Contig41049	L	no phenotype	Upreg 12h	placenta-specificprotein 8 protein (c15 protein)	cornifelin
Contig41295	M	not tested	Upreg 12h	major egg antigen	small hsp
Contig41367	Ph Pu	no phenotype	Upreg 12h	selenoprotein m	selenoprotein
Contig41384	M	no phenotype	Upreg 12h, 36h & 72h	jagged isoform cra_b	jagged2
Contig41790	M	no phenotype	Upreg 36h	---NA---	none
Contig41818	NS	no phenotype	Upreg 12h	homeobox protein	drg hx
Contig41958	G	not tested	Upreg 12h	s-adenosylhomocysteine hydrolase	hydrolase
Contig41964	H	no phenotype	Upreg 36h	cathepsin l	cathepsin L
Contig42043	U	no phenotype	Upreg 72h	plk plk1 protein kinase	Plk1
Contig42420	H	no phenotype	Upreg 36h	anion exchange	anion exchange
Contig42506	G	not tested	Upreg 12h	rab alpha subunit	Rab geranylgeranyltransferase
Contig42508	NS	no phenotype	Upreg 12h, 36h & 72h	sjchgc04025 protein	hyp. Sman
Contig42729	U	not tested	Upreg 36h and 72h	death-associated protein 1	protozoa DAP-1
Contig42777	H	no phenotype	Upreg 72h	heterogeneous nuclear ribonucleoprotein	het nuclear riboprotein D
Contig42881	N+	no phenotype	Upreg 12h	glycosyltransferase 14 family member	beta-1 3-galactosyl-O-glycosyl-glycoprotein Beta-1 N-acetyl-glycosaminyltransferase
Contig42995	Pr	no phenotype	Upreg 36h	130 kda phosphatidylinositol -biphosphate-dependent arf1 gtpase-activating	ARF-GAP
Contig43121	U	no phenotype	Upreg 12h	monocarboxylate transporter	monocarb transporter
Contig43167	NS Ph	no phenotype	Upreg 72h	zinc matrin type 2	Zn finger
Contig43172	U	not tested	Upreg 12h	beta- -galactosyl-o-glycosyl-glycoprotein beta- -n-acetylglucosaminyltransferase	n-acetylglucosaminyltransferase
Contig43299	H	no phenotype	Upreg 12h	membrane-anchored cell surface protein	yeast sequence orphan
Contig43317	GC	no phenotype	Upreg 12h	phosphatidylinositol-4-phosphate 5-kinase type-1 alpha	PI4P 5-kinase
Contig43326	Pu	no phenotype	Upreg 12h	venom allergen-like protein 12	VAP-12, glioma pathogen-related
Contig44007	NS	no phenotype	Upreg 36h	methyltransferase family member 1	HemK methyltransferase
Contig44115	N	no phenotype	Upreg 36h	mkiaa1843 protein	hypothetical (unc80?)
Contig44145	U	no phenotype	Upreg 72h	dna repair helicase	Fanconi anemia protein J
Contig44294	M	no phenotype	Upreg 12h	caveolin 3	caveolin
Contig44493	Ep	not tested	Upreg 12h	carboxypeptidase inhibitor	protease inh, tissue factor pathway inh-1; tfpi-1
Contig44677	U	no phenotype	Upreg 72h	transient receptor potential cation subfamily member 6	nociception transporter
Contig44727	N+	no phenotype	Upreg 72h	retinoblastoma binding protein 4	Rb-binding prot
Contig44799	G	not tested	Upreg 36h	cre-ctbp-1 protein	ctbp
Contig44917	N+	no phenotype	Upreg 36h	potassium-dependent sodium-calcium	near pol
Contig44969	U	not tested	Upreg 12h	26s protease regulatory subunit 7	26S proteasome
Contig45580	U	not tested	Upreg 12h	---NA---	none
Contig45795	G Ph	no phenotype	Upreg 72h	solute carrier family 6 (neurotransmitter l-proline) member 7	sodium:neurotransmitter carrier
Contig45876	M	no phenotype	Upreg 72h	calponin homolog	calponin
Contig45920	H	not tested (published)	Upreg 12h and 36h	secreted frizzled-related protein	sFRP1
Contig45932	M	no phenotype	Upreg 12h and 36h	glucosamine-phosphate n-acetyltransferase 1
Contig46144	U	no phenotype	Upreg 12h	---NA---	hyp Smed
Contig46630	U	not tested	Upreg 36h and 72h	protein translation factor sui1 homolog
Contig46758	see 26885	not tested	Upreg 12h	tissue factor pathway inhibitor 2	see contig26885
Contig47029	G	not tested	Upreg 12h	carboxypeptidase a2	carboxypeptidase
Contig47630	N+	no phenotype	Upreg 36h	wd repeat-containing protein 52	none
Contig47745	N+	no phenotype	Upreg 72h	dna-binding protein hexbp	Zn finger
Contig47838	G	not tested	Upreg 72h	hypothetical protein [Schistosoma mansoni]	kyphoscoliosis peptidase (muscle?)
Contig47858	BB NS	no phenotype	Upreg 12h	sv2 related protein	synaptic vesicle 2
Contig47937	M	no phenotype	Upreg 36h	set domain	wolf-hirshorn sydrome candidate
Contig48085	NS	no phenotype	Upreg 72h	zinc finger protein 333	KRAB or SCAN Zn finger
Contig48150	M Pr	no phenotype	Upreg 36h and 72h	solute carrier family 22 member 5
Contig48300	G	not tested	Upreg 72h	protein kinase domain containing protein	MAPKKK? MEKK?
Contig48432	Pol Pu	no phenotype	Upreg 72h	Smed-NDK-3 [Schmidtea mediterranea]	NDK-3
Contig48452	U	not tested	Upreg 72h	hydrolase rp2	nudix or NUDT19
Contig48515	N+	no phenotype	Upreg 36h and 72h	casein kinase beta polypeptide
Contig48585	Pu	no phenotype	Upreg 12h	fam139a protein fam139a	kringle/hep GF domain plasminogen
Contig48859	M	no phenotype	Upreg 36h and 72h	pre-mrna splicing factor	Spol Tud-1
Contig48948	Ph Pu	no phenotype	Upreg 12h	transforming growth factor beta 1-like	inhibin (Wenemoser)
Contig49066	U	not tested	Upreg 12h	subfamily member 3	DnaJ like
Contig49161	H	no phenotype	Upreg 36h	wingless-type mmtv integration site family member 2 precursor	Wnt2-1
Contig49230	Pr	not tested	Upreg 72h	oligopeptide transporter	oligopeptide transporter
Contig49240	G	not tested	Upreg 12h	subfamily s1a unassigned peptidase (s01 family)	protease, trypsin
Contig49304	M Pu	no phenotype	Upreg 36h	nemo-like protein kinase	integrase core and nemo kinase (oligos for nemo)
Contig49356	N+	no phenotype	Upreg 12h	fk506 binding protein 4	peptidyl prolyl cis trans isomerase (Wenemoser)
Contig49553	M N?	no phenotype	Upreg 12h	heat shock protein	small heat shock protein
Contig49579	N+ Pu	no phenotype	Upreg 12h	endoplasmin precursor	endoplasmin
Contig49725	BB NS	not tested (published)	Upreg 12h and 36h	noggin-like protein 1	Smed nlg-1
Contig49913	M	not tested	Upreg 36h	dna replication licensing factor mcm7	MCM7
Contig50273	M Pu	no phenotype	Upreg 12h	transporter svopl isoform 2	SVOPL
Contig50453	Ep	not tested	Upreg 36h	peroxisomal biogenesis factor 6-like protein	pex6
Contig50609	NS	no phenotype	Upreg 36h	innexin unc-9	innexin UNC-9
Contig50730	Ep	not tested	Upreg 12h and 36h	---NA---	weak trypsin inh
Contig50891	U	not tested	Upreg 12h	---NA---	hypothetical (Wenemoser)
Contig51064	U	no phenotype	Upreg 36h	tumor suppressor candidate 3
Contig51165	U	not tested	Upreg 36h and 72h	ribosomal protein sa
Contig51174	U	not tested	Upreg 12h	---NA---	WD40, weak?
Contig51198	M	no phenotype	Upreg 72h	lbr protein	lamin B receptor
Contig51228	H M Ph	no phenotype	Upreg 36h and 72h	phospholipase a2	PLA
Contig51263	N	no phenotype	Upreg 12h, 36h & 72h	---NA---
Contig51373	G	not tested	Upreg 12h	pdz domain containing ring finger 3	TNF associated factor 2
Contig51395	NS	no phenotype	Upreg 72h	dopamine beta-hydroxylase	TBH
Contig51427	N+	no phenotype	Upreg 12h	ef-hand calcium-binding domain-containing protein 1	EF-hand
Contig51460	M Pu	no phenotype	Upreg 12h	loc100145324 protein	hypothetical
Contig51567	U	no phenotype	Upreg 36h	---NA---	none, dn=TNF receptor
Contig51905	G	no phenotype	Upreg 36h	lectin 1	scarf/lectin
Contig51955	G	no phenotype	Upreg 36h and 72h	hypothetical protein BRAFLDRAFT_73168 [Branchiostoma floridae]	methyltransferase
Contig51995	G	not tested	Upreg 12h, 36h & 72h	---NA---	hypothetical
Contig52123	Pol Pu	no phenotype	Upreg 36h	Smed-NDK-3 [Schmidtea mediterranea]	weak
Contig52492	NS	no phenotype	Upreg 36h and 72h	coup-tf svp nuclear hormone receptor
Contig52559	U	no phenotype	Upreg 72h	---NA---	TM41A
Contig52830	N	no phenotype	Upreg 36h	potassium voltage-gated shal-related member 1	potassium channel
Contig52877	U	no phenotype	Upreg 12h and 72h	transmembrane and tpr repeat-containing protein cg4050
Contig52989	M Pu	no phenotype	Upreg 36h	sjchgc09165 protein	hypothetical schistosome
Contig53082	H	no phenotype	Upreg 72h	protein fam164a-like	hypothetical C2H2 Zn finger
Contig53109	H? U	no phenotype	Upreg 36h	solute carrier family sodium bicarbonate transporter- member 11	solute carrier fam 11
Contig53130	U	no phenotype	Upreg 72h	iroquois homeobox protein 5b	Irx-1
Contig53305	N+	no phenotype	Upreg 72h	viral a-type inclusion protein repeat protein	poxvirus protein
Contig53337	N+	no phenotype	Upreg 36h	protein	weak, predicted protein hydra, near EAAT
Contig53801	N+ U	no phenotype	Upreg 12h	metallophosphoesterase domain-containing	metallophosphoesterase
Contig53831	N+ U	no phenotype	Upreg 36h	disintegrin metalloproteinase	metalloproteinase
Contig53940	L	no phenotype	Upreg 12h	lp partial	plasminogen, Smed
Contig54263	U	not tested	Upreg 36h	conserved plasmodium protein	plasmodium, weak?
Contig54325	Ph Secr	no phenotype	Upreg 36h and 72h	p2x purinoceptor 4
Contig54399	G Pu	no phenotype	Upreg 12h, 36h & 72h	cellular retinaldehyde-binding triple c- -containing protein	lipid binding prot Sman
Contig54684	N+	no phenotype	Upreg 12h	dna repair protein rhp16	delta-1
Contig54805	N+	no phenotype	Upreg 36h	isoform a	WD & FYVE protein
Contig54835	Ph	no phenotype	Upreg 72h	nk class homeoprotein nkx-	nkx3.2
Contig54859	M	no phenotype	Upreg 36h	thyroid hormone receptor interactor 13	thyroid recptor interacting protein 13
Contig54872	G	no phenotype	Upreg 36h	apolipophorin precursor protein	apolipophorin
Contig54963	N+	no phenotype	Upreg 12h	suppression of tumorigenicity 13 (colon carcinoma) (hsp70 interacting protein)	hsp70 binding protein, TOM34-mit import receptor
Contig54987	Pol Pu	no phenotype	Upreg 36h	Smed-NDK-3 [Schmidtea mediterranea]	Smed NDK
Contig54994	N+	no phenotype	Upreg 36h	frizzled 5 8-like protein receptor	frizzled5/8
Contig55055	N Ph	no phenotype	Upreg 12h	---NA---	hypothetical
Contig55175	Pu	no phenotype	Upreg 36h	zinc finger protein 530-like	Zn finger
Contig55186	BB NS	no phenotype	Upreg 36h	transcription factor 7-like 2 (t-cell hmg-box)	TF7/LEF
Contig55213	N+	no phenotype	Upreg 12h	---NA---	weak
Contig55339	see 32141	not tested	Upreg 12h	kunitz and ntr domain-containing protein 2 precursor	see contig32141
Contig55355	N+	no phenotype	Upreg 72h	---NA---	mk=Ammerc1, use mk for primers
Contig55373	M	not tested	Upreg 12h	ferredoxin ferredoxin--nadp reductase-related	adrenodoxin oxidoreductase
Contig55456	Ey M	no phenotype	Upreg 12h	myc-induced nuclear antigen with a molecular mass of 53 kda-like partial	jumonji/hypothetical
Contig55528	N+	no phenotype	Upreg 36h and 72h	cre-mab-3 protein	DMRT-1
Contig55557	N+	not tested	Upreg 36h	histone rna hairpin-binding protein	histone hairpin-binding protein
Contig55579	U	not tested	Upreg 36h	glutathione s-transferase 1	Glut-S-transferase

## Sheet: Key - Supp. Table 3D
Key - Supp. Table 3D
Feature ID	Contig #
ISH	in situ expression pattern: BB- brain branch; Ep- epithelial; Ey- eyespots; G- gut; GC- germ cell; H- head; L- lateral margin; M- mesenchymal (parenchymal) expression pattern (could include muscle-like or neoblast-like patterns); N- neural; N+- neural plus another expression pattern (including neural with background); NS- neural subset; Ph- pharynx; Pol- polar expression; Pr- protonephridia; Pu- …
Phenotype final	Results of RNAi experiments: specific phenotypes present
LIST	Time point(s) at which this gene was upregulated ≥2x, with P≤0.01
BLAST top hit	from BLAST2GO software
Other information	gene name(s), etc.

## Sheet: Supp. Table 3E
Supp. Table 3E
Gene for QPCR	Forward primer for qPCR	Reverse primer for qPCR	Accession ID	Dresden transcript	Other information
Smed-cerebralpeptideprohormonelike-1	GGATGGGGAAAACGATCATA	CCGGGTGTTTTCTTACTCCA	BK007012.1
Smed-eye53-1	TTCCGATTCTCACGATCCTC	CATCCCAATACGTCGGAATC	BK007033.1
Smed-eye53-2	AATCGTCGCACATAAAACGA	CATGCGTCTGGAACTACAGC	BK007024.1
Smed-gonadotropinreleasinghormonelike-1	AGCCATCGAATTGCATTTTT	ACTTAAATCGCTTGGGCAAA	GU295185.1
Smed-insulinlikeprohormone-1	CTCGAAGTCCGATTTTGTCA	CGATTGGCGAAAAAGTGTCT	BK007034.1
Smed-myomodulinprohormonelike-1	GGGCGTATCGGTTAATGAGA	GCCATATCGCTTCTTTTACCA	BK007017.1
Smed-myomodulinprohormonelike-2	GGATTCCGAACAATATAATGCAA	ATTTAACAGCCCGCTTCAGA	BK007016.1
Smed-neuropeptideprecursor-2	CCTCATGGATAGCACCGAGT	TTCCCAATCAAACCTCTTCG	BK007035.1
Smed-neuropeptideprecursor-3	TTCAATTTGCCGATCAGATG	ATCGCTCTTTTACCGGTTTG	GU295187.1
Smed-neuropeptideprecursor-4	GCAATCGGAACAGAAAAGGA	CATTTGAAAATGCCGAATCA	BK007037.1
Smed-neuropeptideprecursor-5	CCATGGGGTAAAAGAAGTGC	TTCCCCATGGCATATCTCTC	BK007015.1
Smed-neuropeptideprecursor-8	GGCATTCTGGATATGGGAAA	ACCGTCAAATGCATCATTCC	GU295189.1
Smed-neuropeptideprecursor-12	TTGCTGGTATGCATTGTTCA	TTTCGAATTCGGATTCTGGT	GU295182.1
Smed-neuropeptideprecursor-18	AATTGAAGCGCGAAATATGG	CCCGTTTACCAACAACTCGT	BK007027.1
Smed-neuropeptideprecursor-22	TGTCCTGTCTTGACGAATGC	TTCGTTTACCCAGTCGGAAG	BK007038.1
Smed-neuropeptideysuperfamily-1	CATAGAACCACCGGCAAAAC	TGGTCGACCTACTATGGCAAA	GU295175.1
Smed-neuropeptideysuperfamily-2	GCGATGGAAGATGACACAAA	ATGTTGCGCTTTCCAAATCT	BK007019.1
Smed-neuropeptideysuperfamily-3	TCAACTGGACGATCCAGACA	CGGTGGAATTTCTGACGTTT	BK007009.1
Smed-neuropeptideysuperfamily-4	TTGTTGTGCTCCCCGTTTAT	ACTTTCCGCTTGACCTCCTT	BK007039.1
Smed-neuropeptideysuperfamily-5	CTTCTCATGGCCGTCTTAGG	CCTCAATGCTTCTGGACTTGA	BK007008.1
Smed-neuropeptideysuperfamily-6	CGTCGGACCCGGTTATAGAT	CTGGGTCTTCCGTAAAGCTG	BK007031.1
Smed-neuropeptideysuperfamily-7	CCAGGACTCCTATCGCTGGT	CGACCGTAAATAGCAAAATGC	BK007020.1
Smed-neuropeptideysuperfamily-9	TGGTCCAGAAGATTTGAGGAA	TCCACTCATTTCGTTTTCCA	BK007040.1
Smed-neuropeptideysuperfamily-10	TGCACGTTGAGTGATTATGAAA	TTTCTGCAAATACCAAAGCAA	BK007011.1
Smed-pyrokininprohormonelike-1	CTTTTGGTTTTGATTGCCAAC	AATCGCTCGATCCATTTCAT	BK007007.1
Smed-pedalpeptideprohormonelike-1	GGAGGTGGTTTGCTGAAAAG	GCCGATTGGGTCATAGAAAG	BK007041.1
Smed-pedalpeptideprohormonelike-2	TCGGTAGTGACCTGCTGAAG	ATCGCTTCCAATTTTGTCCA	BK007018.1
Smed-secretedpeptideprohormone-1	ATTCAGGGGCAATGATTCTG	TCATCAAGGTCGATGTCTGC	GU295176.1
Smed-secretedpeptideprohormone-2	TCCTTGCGATGAACTCTGTG	AACTGCTCGTTTGGCATCTT	BK007032.1
Smed-secretedpeptideprohormone-3	CTTATCAAAACGGCGGTACA	CCTTGATTTGAAACCTTTTACCA	BK007022.1
Smed-secretedpeptideprohormone-4	CCGGTATCCTAGTTCAATAAAACG	GGCGCATTAATCTCAAACCT	GU295179.1
Smed-secretedpeptideprohormone-5	TATTCGCTCTTGACGATCCA	CATGCGCAGTATTCTCAACC	GU295188.1
Smed-secretedpeptideprohormone-6	ACTCGCGGAAATTGACAAAC	TAAGGCGTTTCTCCAGCATC	GU295177.1
Smed-secretedpeptideprohormone-7	ATGGCCATGTCGGAAATAGA	AAGTCATTGGGTCGATGAGG	GU295178.1
Smed-secretedpeptideprohormone-8	ATGGGATTCGGATTCAACAG	CAAACCCTGACCCAAATGTC	GU295181.1
Smed-secretedpeptideprohormone-9	CTGTGGGGTTCAGAAACGAT	GCCGAATGTCAAGGGATCTA	BK007026.1
Smed-secretedpeptideprohormone-10	TTCAATGAGCCATTGTCGAA	ATTCAGCGCCTCTTTTTCCT	BK007028.1
Smed-secretedpeptideprohormone-11	TCGTTGCTGCATTGTTCCTA	TGTTGATGACGTTTCCCAAA	BK007014.1
Smed-secretedpeptideprohormone-12	GGTATGGTCCCTTCAAACGA	ATTTCTGGCCTGTGATTTCG	BK007023.1
Smed-secretedpeptideprohormone-13	CTCGTGGAGAGATCCAGACC	TAATCCTCGGAATCGTTTGG	BK007029.1
Smed-secretedpeptideprohormone-14	GCCATATAACGGGAAACGAA	CCAAGTATGTACGTTTTCCCAAG	BK007030.1
Smed-secretedpeptideprohormone-15	GGATACCCACAGACCTATGAGC	TGGATCAAATCGTTTTCCAA	BK007013.1
Smed-secretedpeptideprohormone-16	TTCTACCGCCGAAGCTCTAA	CGGATCGAATTGTCTTTTGG	BK007042.1
Smed-secretedpeptideprohormone-17	GGATCCTGATGAAAATGACACT	GCCAGTACCGTATGTCATGG	GU295183.1
Smed-secretedpeptideprohormone-18	ATTGCATGAGTGCCATACCA	TCATTGCCTTCATGACATCC	GU295184.1
Smed-secretedpeptideprohormone-19	AACGGAAGCACATTGGTCAT	TTCAATTCCCCAGGAATCAG	GU295186.1
Smed-neuropeptideprecursor-1	ACGAGCATCGTTCGTGAGAT	TCGACTTTTCTTGCCCAATC	BK007036.1
Smed-neuropeptideysuperfamily-8	CAATCAGAAAAGGCCGATGT	TTGCCAAATCTTGGTCTTCC	BK007010.1
Smed-neuropeptideysuperfamily-11	CGCAACCTCGGATGAAATTA	CATGGAAGTCGTATTTTTGTCG	BK007021.1
Smed-1020HH-1	TCTTTCTGACGGGACCAGTT	TCCATCTGATACCGCCTTTC	GU295180.1
Smed-1020HH-2	TGCCTAGATCTGCGGAAAAC	TCGAATACCGCCAGTCAAAT	BK007025.1
smedwi1	GAAGAGCTGGGGGATGTGTA	TTCACGACCACGAATCGTAA	DQ186985.1
smedwi 2	GGCGATCAACCATTTGTTCT	CTTTCTCGACGCATTGGTTT	DQ186986.1
follistatin	cacaagaggctgcagtgaat	cggcatttggttctctgac	KC161222.1
sFRP	CAACAAAGCCGTGGTGAA	TAAGCGGCATATCTCTCACG	EU296635.1
notum	GACGGAAGCATTCCAGGTTA	GTTCGTCTACGGGATTCACA	JF725701.1
IF	GAATTGTCCGCTCTTGCCTA	AATGCGGTCGTCGTAATCAG		dd_Smed_v6_12254_0_1
Slc1a-5 (EAAT)	GTACAGCATCGAGCTCAGCA	GCGCCTATCGGTAAAACAAA	KT163445.1
ChAT	CCAACTGGCACTTCAACTCA	CTACGCGTCCCAGAGAAAAC	FG310880.1 (H.71.10c, partial)		AB536929.1 (Dugesia)
Slc1a-5 (VGLUT1)	TTGGAATGGCTTTAGGACCA	GCTGCTGTTCCCCAAAAATA	KT163580.1
PC2	CATTGAGGCAGCAGCTATGA	TCTCGGCCCATCTACAGTTC	BK007043.1
GAD	GCGGTCAAAAGGAGATGAAG	TATTCGGGCATGTTGAATCC		dd_Smed_v6_12653_0_1	AB332029.1 (Dugesia)
TBH	TTCATTCCTCCGAAACAAAAA	AAATTCCATTTGCTGGCAGT	JN400361.1
TPH	TTCGAGCTTATGGAGCTGGT	CACGGTTTTTGGGTCAAACT	HM777015.1
Slc17a-2 (VGLUT2)	GAAAAACGAATTTCGGCTCA	GTCAGTCCGAGAGTGCACAA	KT163575.1
TH	TTTCGAGCCTCAAACTGCTT	TGACTTTGCAAATTGCCTCA	HM777014.1
hesl-3	GGCAGAGCTCAAAGAATTGG	AACGGCCAGCTTTAGGATTT	KF487112.1
Gbeta	AACGGCCTCTGCTGATAAAA	AAATCCCATTCACGTCTTGC		dd_Smed_v6_3309_0_1
e22/23 (Olig1)	CGTATGCTCACAGTCCATCG	CGCACTTGCTTGCATTAAAA	KF487092.1
Olig2	CCTTACGCAAATGGACCAAC	TTCCAAAGAATTTTTCAACATCAA	KF487100.1
ptf-4 (48rel1)	ACATTGGAAAGCTTGGATCG	TAGGTTTGCGGCTTGTCTTT	KF487104.1
Lhx1/5-1	CAAGGGAAACCCAAATGAAA	TTGTCGAAAGAGCTGGAGGT	KF134112.1
ftzf1	TTCTGAAGACGACGACATGG	CGAATTCCGGCAATAACCTA		dd_Smed_v6_10427_0_1
ZicA	GCCTGTCGCATTTAGATGGT	CGTCTGTCACAGCCTTCAAA	KF751216.1	dd_Smed_v6_22585_0_1	AB231880.1 (Dugesia)
ZicB	CGGGAGAGAAACCATTTCAG	TGGCTTTTCACCTGTGTGAG		dd_Smed_v6_15531_0_1	AB231881.1 (Dugesia)
Islet2	CGGCATCGTCAGAAAGAGAT	CCGAATCGCTGTCGATACTT		dd_Smed_v6_35379_0_1
Lmx1	TTCTGCTATCACGCAACAGG	TTTCCGGCTCTGTTGATTTT		dd_Smed_v6_14115_0_1
hlh-1	CGATCAACGCAAAAATATCG	TCGGCAGGAGACTTCTCAAT	KF487113.1
Arrowhead	CAGTTTGGTTTCTGGAGATGC	TTGCCTCGTACAAATACAGCA		dd_Smed_v6_47123_0_1
netrin1	ATGCCAGCATTGCAATAACA	CCCCATGCTGTTCTCTTGAT	AY945304.1
slit	AAATGCCTGTTTTGGACAGC	ACCACGAAAACCAACTGGAC	DQ336176.3
nb.21.11e	TCCCGCCAAATCAAGTAGAC	TTTCATGCAATCTGCTTTCG	AY066878.1
Calcium-activated potassium channel	AACCGCCGCAAATATCATAG	ATCTTTCGTGGGCATTCATC		dd_Smed_v6_13498_0_1
foxD	CCAGGCGTTCAAAGATTCTC	CTTTCGCATTCTTTCAATTCG	KC577557.1
Runt	TCCTATCGGAGACGGACATC	GCTTCACCGTTGACGAGTTT	JF720854.1
glass	CACATGCGAACTCATTCTGG	ATGCACTCGCGTGTGTTTAG	KJ934802.1
Lhx1a	TATCGACATTGGACGGATCA	CGAGCGAAAGTTCGTCAAA		dd_Smed_v6_13371_0_1
synaptotagmin I	TGATCGTCACGGTTGTTGAT	ACCAATGTCGCAATTCTGCT		dd_Smed_v6_4222_0_1
synapsin	GCAGGATACGTTCCCAACAT	AGGTTTGACGAGGTGGAATG		dd_Smed_v6_3135_0_1
bHLH3	GGTTGTCAAGAGCCATCCAG	TTTCGGTCAATCCACAATCA			mk4.007438.00.01 (genome)
mhc	TCCAAGCTTGCATTGAGTTG	TTCAATGTTTGATCGCTTGC	AF414353.1
AADCA	TTTTATCCAACGGCGTTTTC	CAGTGCATACGGGAGATCCT		dd_Smed_v6_21108_0_1	AB266096.1 (Dugesia)
ovo	AACGATCAAAGTCAAACGAA	TATTCCATCTCCACCATTTG	JX091074.1
sp6-9	CACATCTTCGATGGCATACT	CAGGTGTTTCTGCAATTCAT	JN983830.1
eya	TACAGTGATCCAAGGTGGAC	ATAACGGAACGCTAATTTCC		dd_Smed_v6_11372_0_1	AJ557023.1 (Dugesia)
POU23	TAATTTATACGGCAGCGTGT	CCCTAACAGAGGTCGAAGTT	JN837708.1
sineoculus1/2	AGAAAAATCAAGAGCCGTTC	GTCAAACTCGTCATTTCAGC	JN983827.1
Sall	AACGAAACCGGTTAGTGAAT	ACGAGTGTCACTTAGGCAAA	JN837707.1
prep	ACAATGCCAGTCTTCATCAC	ATCGTAAATCGGGAATGAAT	GU290186.1
pitx	CTTCAACGACAGAACCAGAC	ATCCCAAATTGAAAGAGGAA	KF134113.1
sim	CCAATTGGCTTCTTCCTACT	AATTGTACATGCTGGAGTCG	KF487121.1
coe	GCATGTGCCTCTCAAATAAG	GAGAGAGTTGATGTGGTGGA	KF487109.1
ap2	TCAACTTCGAGTTCGTTTGT	TGGATGAGGTTGACTGAGAC	JX010470.1
klf	CGACAAAGATGGCTTACTTG	TGGAATTCAATTTGTCTTGG	JX091075.1
pax3/7	TCCCTTTATCCTCCACATTT	GACGCAATTGGAATCATTAG	KJ934810.1
foxA	AAAAAGGAAAACTGCTCACC	CTGATTGGGATTGTAATGGA	JX010556.1
meis	CCTGCAATTTAACCACTTTG	AAATGCTCAACAACTGGAAA	JX091077.1
twist	TCCAACGTTACCCTCTGATA	TAAAGTATTGTTGGCGGATG	KF487106.1
hnf4	TTGCCTTGTTTTTCACAGTT	GAAACGACCGCCTTATTACT	JF802199.1
gata456	GATCCCTGGAGCTGTAAATC	GCTAGCTCCACAGTTCACAC	JF802198.1
myoD	CCAGTAAAACCACTCCATCA	GTTGGAAATTGTGACGAAGA	KF487099.1
snail	CCATTCACAAGTCAAACGAT	TGACTCAGAAGACATGACGA	KJ934814.1
pax6A	CCATATTCCTACATGGCAAA	CGGGGTTGTAAAAAGAATTT	JX010503.1
otxB	CGGATTTAGCAAAAACAATG	GGATAGCCACATTCTGATGA	KJ934809.1
nr-1	TCTGGAATGAACAAAAATGC	TGATCGAATCAACACTGACA	KJ934808.1
foxQ2	TCGCATGGAAAATTCTTTTA	ATAGGCATTGAGGACTGGAT	JX091076.1
castor(dd_Smed_v4_6778_0_1)	TCCGATTCAAAGAGTGAAGA	TCGACGAAATTGAGACATTT	AY068020.1
soxB-2	TCAGCATACCAGCATTATCC	TGGGATATCAAAAGTGGATG	KJ934815.1
Pax6B	CACTTCCTGACATGACTCGT	AGCCATTTGACACTTGAAGA	KJ934811.1
nkx2	TTCACCAATAAATGGAATGC	TGCTTGAACCGTCTTTCTAA	KJ934806.1
elf-1	TATCGGAAATTTGTGGAATG	CTGCAATAATCTGGAACGAG	KJ934799.1
lhx3/4	TCGGAGATCTTCAGCTGTTA	CTTTTGTCATTGCCAGAGTC	KJ934804.1
lhx2/9	GTTTCAAAACGCTAGAGCAA	ATCATCAGCAACAGATTTCG	KJ934803.1
otxA	ATACAAATCCGAACCCAAAT	CATTTATGGGATTCTGTCCA	JN983826.1
nkx6	ATTGACACATCAGCTTTGCT	CGAGTAGTTGAGTTGGTTGG	KJ934807.1
Six3-1	GTGATCCGTAACCTTGTGAA	CGAATTCGGATTTTCTCTCT	JX010630.1
TCFLef	ATTTGAAGGAATCATCAGCA	ATGAGCTCAATGACACCAAG	KJ934816.1
neuroD	CAAGGATTCATTCGTTTCTG	CTGCATTCTTTGACGTTCTC	KF487120.1
prox-2	AGATCCAAATCCCAACAAAT	AATCGGTCTCTTCCATGAAT	KJ934812.1
soxB	TTATTTTGACGACTGCGAAT	TTTTGAGAACTGCTCGTGAT	JX091078.1
soxp-1	TGGCTCAATTACATGCTCTT	GTACAGGGCTGTCGATCATA	JQ425151.1
soxp-2	TAATCAGCCCTCTCAACAGA	GGTTAAAGGGGTCAACAAAC	JQ425152.1
zfp-1	CCAATTCTCCCAAATATTCC	TGTTGATTTTCGCTTCTGTT	JQ425154.1
POU2/3-2	GCGAACCAAAATCGACAAAG	AGCAGCAGTTGGTTTTGGAT	DN304677.1
btub	TGGCTGCTTGTGATCCAAGA	AAATTGCCGCAACAGTCAAATA	AY967472.1	dd_Smed_v6_83_0_1
FMRFamide R	TGTTCGTTTTGGACAGATTCA	ACGGCATTAGCCAAAAACAC		Contig5717	used for mblk (RNAi) QPCR alone (brain branch markers)
Cdc45	TTCACGGAACATCAACAAGC	TGTTTGACCGACAATTGCAC		Contig40435
TF7/LEF	TGTGGCTTTTTCGGTTTTTC	CCTAATTCCAGTGGCTCCAA		Contig55186
CNG Ch	ACGCAGATCAATCTTTCGTGT	TTCGTCCCAATTGTTCCTTC		Contig7423
Bruno5-like	TGAAAGGAAATTGTTTGTTGGA	CAGTGCACTCTTCGATTTTGC		Contig8899
FLI-1	ATGGTGGCACAGTTTTGGAT	GCTCCAGTTCCTTTCAGCAG		Contig33356
DL1	CTACGCCGACGAATACATGA	ACCGGTCGAACATAATCCAA		Contig21285
SV2	CCGGTGCTCAGTTGTTATTG	CCAAGAAACAGGCTTCCAAA		Contig47858
Noggin-like 1	AATGCGTTCCATTTCTCACC	GAATGGCCTGCAAACAGAGT		Contig49725
Mblk	GGTACCTATTCGACCGCAAC	TCAAAGTCCACGAAAACACG		Contig45195
48-related-1	ACATTGGAAAGCTTGGATCG	TAGGTTTGCGGCTTGTCTTT		de_novo.28927.1
Aqp1	CATTAGTGGAGGCAGCATGA	CTCCGATTAAAGGACCGACA		de_novo.24393.1
bHLH5	ACCATCATTCGTCACCCAAT	AAGAGATCGATGTGACTTCGTG		mk4.009428.00.01
fat	ATTAGAAAGGCGCATCATCG	TTGCTCACACCGAACTCATC		mk4.005370.00.01
GluR1	CTTAAACGCTTCGTCCCTTG	ATAGACACGACCGGAGCATC		mk4.006329.00.01
LIM2-1	CCGGTTTACCGTACCATGTC	TGCAAAACAATTGGCTGTTC		de_novo.2779.1
Olig2	CCTTACGCAAATGGACCAAC	TTCCAAAGAATTTTTCAACATCAA		mk4.011053.01.01
OtxB	GACGGCAAGAAAAATCCAAA	TGCATCTGGAAGTTGTGGAA		mk4.000170.12.01
Dcx1	ACGTGCTCGTCGTCAATATG	ATGTCTGGTGGTTCGAAAGG		dd_Smed_v4_11770_0_1
CNG	CGTGCCAGCACTTCAACTTA	ATCAATGCATTTCGGTTTCC		dd_Smed_v4_28779_0_1
CNG	AGCGTCGGTTCCATTCTTTA	TGAAATCTCCCGGTTGAAAG		dd_Smed_v4_48357_0_1
EGFR Tgt3	GATTGGGGGCTTGTTATGAA	GGGCGCTGATATAAATTCCA		dd_Smed_v4_6111_0_1
Innexin	CATTTGAGATCGGATGACGA	CCCACATATTGTCGGAGACC		dd_Smed_v4_13392_0_1
Innexin	TGTTTGCCTTCCTTGGAAAC	TGACATTCTCGACCCTCTGA		dd_Smed_v4_13435_0_1
Innexin	GGCGGTCAAGCACTTATCTG	TCCGGCACTGTAGCTTCTCT		dd_Smed_v4_17716_0_1
Innexin	CGGTAACGCCTCAGTTTGTC	CCTGGAAACGAGAGTTCCAA		dd_Smed_v4_27075_0_1
GC2	TTCTGGTCACCCACCTTTTC	CGCAAACTGATAACGCAAGA		dd_Smed_v4_12305_0_1
GC10	GGCAGACCTTGAGGAACAAG	ACCATCCTTGGAAGCATACG		dd_Smed_v4_33097_0_1
ODR3A	CGGAAAAAGCCATGAAAGAA	TTTTCCGTGAATGATGGTCA		dd_Smed_v4_12112_0_1
ODR3C	TTTGTGAACACGAGCGTCAT	CGAGATATTCCGGGAAACAA		dd_Smed_v4_19937_0_1

[truncated: 9 more sheets: Key - Supp. Table 3E, Supp. Table 3F, Key - Supp. Table 3F, Supp. Table 3G, Key - Supp. Table 3G, Supp. Table 3H, Key - Supp. Table 3H, Supp. Table 3I, Key - Supp. Table 3I]
